# Supplementary material for: Shared and unique microbes between Small hive beetles (Aethina tumida) and their honey bee hosts
Source: Microbiologyopen. 2019 Jul 4;8(10):e899. doi: 10.1002/mbo3.899 (PMC6813432; doi:10.1002/mbo3.899)
Supplement: Supplementary file 1 [file MBO3-8-e899-s001.xlsx]

## Sheet: Adult beetle DNA Kraken report
Microbes found from Illumina DNA reads using Kraken
Percentage of reads covered by the clade rooted at this taxon	Number of reads covered by the clade rooted at this taxon	Number of reads assigned directly to this taxon	A taxonomy rank code	. NCBI taxonomy ID	Identified scientific name
98.45	33579188	33579188	U	0	unclassified
1.55	527508	559	-	1	root
0.91	311734	349	-	131567	cellular organisms
0.91	310988	1103	D	2	Bacteria
0.83	281819	1654	P	1224	Proteobacteria
0.64	217662	939	C	1236	Gammaproteobacteria
0.29	97821	3	O	72274	Pseudomonadales
0.29	97680	15	F	135621	Pseudomonadaceae
0.29	97651	654	G	286	Pseudomonas
0.28	95164	48	-	136841	Pseudomonas aeruginosa group
0.28	94961	88500	S	287	Pseudomonas aeruginosa
0	965	965	-	1427342	Pseudomonas aeruginosa SCV20265
0	806	806	-	381754	Pseudomonas aeruginosa PA7
0	660	660	-	941193	Pseudomonas aeruginosa M18
0	638	638	-	1352355	Pseudomonas aeruginosa c7447m
0	627	627	-	1340851	Pseudomonas aeruginosa RP73
0	612	612	-	1093787	Pseudomonas aeruginosa DK2
0	582	582	-	1279008	Pseudomonas aeruginosa PA1R
0	447	447	-	1089456	Pseudomonas aeruginosa NCGM2.S1
0	442	442	-	1415629	Pseudomonas aeruginosa MTB-1
0	305	305	-	208963	Pseudomonas aeruginosa UCBPP-PA14
0	282	282	-	1280938	Pseudomonas aeruginosa B136-33
0	67	67	-	557722	Pseudomonas aeruginosa LESB58
0	28	28	-	208964	Pseudomonas aeruginosa PAO1
0	117	7	S	300	Pseudomonas mendocina
0	66	66	-	399739	Pseudomonas mendocina ymp
0	44	44	-	1001585	Pseudomonas mendocina NK-01
0	38	0	S	53412	Pseudomonas resinovorans
0	38	38	-	1245471	Pseudomonas resinovorans NBRC 106553
0	901	122	-	136845	Pseudomonas putida group
0	744	231	S	303	Pseudomonas putida
0	155	155	-	1215088	Pseudomonas putida HB3267
0	75	75	-	1331671	Pseudomonas putida H8234
0	72	72	-	76869	Pseudomonas putida GB-1
0	67	67	-	390235	Pseudomonas putida W619
0	52	52	-	1211579	Pseudomonas putida NBRC 14164
0	49	49	-	1042876	Pseudomonas putida S16
0	22	22	-	931281	Pseudomonas putida BIRD-1
0	20	20	-	231023	Pseudomonas putida ND6
0	1	1	-	351746	Pseudomonas putida F1
0	27	0	S	47880	Pseudomonas fulva
0	27	27	-	743720	Pseudomonas fulva 12-X
0	8	7	S	76759	Pseudomonas monteilii
0	1	1	-	1435044	Pseudomonas monteilii SB3078
0	427	0	-	136846	Pseudomonas stutzeri group
0	427	0	-	578833	Pseudomonas stutzeri subgroup
0	427	165	S	316	Pseudomonas stutzeri
0	69	69	-	644801	Pseudomonas stutzeri RCH2
0	64	64	-	379731	Pseudomonas stutzeri A1501
0	56	56	-	1196835	Pseudomonas stutzeri CCUG 29243
0	48	48	-	996285	Pseudomonas stutzeri DSM 4166
0	25	25	-	1123519	Pseudomonas stutzeri DSM 10701
0	196	3	-	136843	Pseudomonas fluorescens group
0	145	1	S	294	Pseudomonas fluorescens
0	71	71	-	1037911	Pseudomonas fluorescens A506
0	34	34	-	216595	Pseudomonas fluorescens SBW25
0	29	29	-	205922	Pseudomonas fluorescens Pf0-1
0	10	10	-	1114970	Pseudomonas fluorescens F113
0	25	0	S	200451	Pseudomonas poae
0	25	25	-	1282356	Pseudomonas poae RE*1-1-14
0	23	17	S	380021	Pseudomonas protegens
0	5	5	-	1124983	Pseudomonas protegens CHA0
0	1	1	-	220664	Pseudomonas protegens Pf-5
0	118	0	-	136844	Pseudomonas pertucinogena group
0	118	0	S	43306	Pseudomonas denitrificans
0	118	118	-	1294143	Pseudomonas denitrificans ATCC 13867
0	75	75	S	69328	Pseudomonas sp. VLB120
0	37	1	-	136849	Pseudomonas syringae group
0	15	0	S	251701	Pseudomonas syringae group genomosp. 3
0	15	0	-	323	Pseudomonas syringae pv. tomato
0	15	15	-	223283	[Pseudomonas syringae] pv. tomato str. DC3000
0	12	0	-	251695	Pseudomonas syringae group genomosp. 1
0	12	0	S	317	Pseudomonas syringae
0	12	0	-	321	Pseudomonas syringae pv. syringae
0	12	12	-	205918	Pseudomonas syringae pv. syringae B728a
0	9	0	-	251698	Pseudomonas syringae group genomosp. 2
0	9	0	S	29438	Pseudomonas savastanoi
0	9	0	-	319	Pseudomonas savastanoi pv. phaseolicola
0	9	9	-	264730	Pseudomonas savastanoi pv. phaseolicola 1448A
0	30	0	S	312306	Pseudomonas entomophila
0	30	30	-	384676	Pseudomonas entomophila L48
0	18	18	S	1207075	Pseudomonas sp. UW4
0	17	17	S	1415630	Pseudomonas sp. TKP
0	14	0	S	930166	Pseudomonas brassicacearum
0	14	0	-	86264	Pseudomonas brassicacearum subsp. brassicacearum
0	14	14	-	994484	Pseudomonas brassicacearum subsp. brassicacearum NFM421
0	14	0	-	351	Azotobacter group
0	14	0	G	352	Azotobacter
0	14	14	S	354	Azotobacter vinelandii
0	138	0	F	468	Moraxellaceae
0	126	10	G	469	Acinetobacter
0	103	3	-	909768	Acinetobacter calcoaceticus/baumannii complex
0	78	54	S	470	Acinetobacter baumannii
0	15	15	-	1096996	Acinetobacter baumannii BJAB0715
0	4	4	-	1400867	Acinetobacter baumannii ZW85-1
0	3	3	-	1096997	Acinetobacter baumannii BJAB0868
0	2	2	-	497978	Acinetobacter baumannii MDR-ZJ06
0	22	0	S	48296	Acinetobacter pittii
0	22	22	-	871585	Acinetobacter pittii PHEA-2
0	11	0	S	1148157	Acinetobacter oleivorans
0	11	11	-	436717	Acinetobacter oleivorans DR1
0	2	2	S	62977	Acinetobacter sp. ADP1
0	9	0	G	475	Moraxella
0	9	0	-	46226	Branhamella
0	9	0	S	480	Moraxella catarrhalis
0	9	9	-	1236608	Moraxella catarrhalis BBH18
0	3	3	G	497	Psychrobacter
0.24	81004	1673	O	91347	Enterobacterales
0.23	76857	5118	F	543	Enterobacteriaceae
0.11	37390	570	G	547	Enterobacter
0.1	35082	1520	-	354276	Enterobacter cloacae complex
0.08	28664	5053	S	550	Enterobacter cloacae
0.04	15208	358	-	336306	Enterobacter cloacae subsp. cloacae
0.03	8903	8903	-	1211025	Enterobacter cloacae subsp. cloacae ENHKU01
0.02	5947	5947	-	716541	Enterobacter cloacae subsp. cloacae ATCC 13047
0.01	5046	5046	-	1045856	Enterobacter cloacae EcWSU1
0.01	3357	0	-	69219	Enterobacter cloacae subsp. dissolvens
0.01	3357	3357	-	1104326	Enterobacter cloacae subsp. dissolvens SDM
0.01	4085	0	S	61645	Enterobacter asburiae
0.01	4085	4085	-	640513	Enterobacter asburiae LF7a
0	813	0	S	1334193	Enterobacter lignolyticus
0	813	813	-	701347	Enterobacter lignolyticus SCF1
0	1191	1191	S	399742	Enterobacter sp. 638
0	547	547	S	1166130	Enterobacter sp. R4-368
0.07	23661	52	G	544	Citrobacter
0.07	22934	0	S	545	Citrobacter koseri
0.07	22934	22934	-	290338	Citrobacter koseri ATCC BAA-895
0	675	0	S	67825	Citrobacter rodentium
0	675	675	-	637910	Citrobacter rodentium ICC168
0.01	3785	656	G	570	Klebsiella
0	1684	464	S	573	Klebsiella pneumoniae
0	951	72	-	72407	Klebsiella pneumoniae subsp. pneumoniae
0	771	771	-	272620	Klebsiella pneumoniae subsp. pneumoniae MGH 78578
0	55	55	-	1125630	Klebsiella pneumoniae subsp. pneumoniae HS11286
0	34	34	-	484021	Klebsiella pneumoniae subsp. pneumoniae NTUH-K2044
0	19	19	-	1193292	Klebsiella pneumoniae subsp. pneumoniae 1084
0	169	169	-	507522	Klebsiella pneumoniae 342
0	38	38	-	1049565	Klebsiella pneumoniae KCTC 2242
0	33	0	-	39831	Klebsiella pneumoniae subsp. rhinoscleromatis
0	33	33	-	861365	Klebsiella pneumoniae subsp. rhinoscleromatis SB3432
0	23	23	-	1380908	Klebsiella pneumoniae JM45
0	6	6	-	1244085	Klebsiella pneumoniae CG43
0	772	522	S	1134687	Klebsiella michiganensis
0	181	181	-	1006551	Klebsiella michiganensis KCTC 1686
0	69	69	-	1191061	Klebsiella michiganensis E718
0	592	333	S	548	[Enterobacter] aerogenes
0	165	165	-	1028307	Enterobacter aerogenes KCTC 2190
0	94	94	-	935296	Enterobacter aerogenes EA1509E
0	81	0	S	244366	Klebsiella variicola
0	81	81	-	640131	Klebsiella variicola At-22
0.01	2490	87	G	561	Escherichia
0.01	2290	1450	S	562	Escherichia coli
0	366	0	-	861906	Escherichia coli O44:H18
0	366	366	-	216592	Escherichia coli 042
0	182	182	-	409438	Escherichia coli SE11
0	40	40	-	439855	Escherichia coli SMS-3-5
0	38	38	-	910348	Escherichia coli P12b
0	36	0	-	376725	Escherichia coli O103:H2
0	36	36	-	585395	Escherichia coli O103:H2 str. 12009
0	33	0	-	168807	Escherichia coli O127:H6
0	33	33	-	574521	Escherichia coli O127:H6 str. E2348/69
0	18	18	-	585056	Escherichia coli UMN026
0	14	14	-	696406	Escherichia coli UMNK88
0	11	0	-	83333	Escherichia coli K-12
0	11	11	-	316385	Escherichia coli str. K-12 substr. DH10B
0	9	9	-	331112	Escherichia coli HS
0	8	8	-	316401	Escherichia coli ETEC H10407
0	8	8	-	431946	Escherichia coli SE15
0	8	0	-	498388	Escherichia coli C
0	8	8	-	481805	Escherichia coli ATCC 8739
0	7	0	-	168927	Escherichia coli O111:H-
0	7	7	-	585396	Escherichia coli O111:H- str. 11128
0	7	7	-	362663	Escherichia coli 536
0	7	7	-	585057	Escherichia coli IAI39
0	6	6	-	585397	Escherichia coli ED1a
0	5	5	-	405955	Escherichia coli APEC O1
0	5	5	-	1355100	Escherichia coli JJ1886
0	4	0	-	244319	Escherichia coli O26:H11
0	4	4	-	573235	Escherichia coli O26:H11 str. 11368
0	4	2	-	244320	Escherichia coli O55:H7
0	2	2	-	701177	Escherichia coli O55:H7 str. CB9615
0	4	0	-	1038927	Escherichia coli O104:H4
0	3	3	-	1134782	Escherichia coli O104:H4 str. 2009EL-2050
0	1	1	-	1133852	Escherichia coli O104:H4 str. 2011C-3493
0	4	0	-	1603259	Escherichia coli O139:H28
0	4	4	-	331111	Escherichia coli O139:H28 str. E24377A
0	3	3	-	199310	Escherichia coli CFT073
0	3	3	-	714962	Escherichia coli IHE3034
0	3	3	-	1274814	Escherichia coli APEC O78
0	2	0	-	83334	Escherichia coli O157:H7
0	1	1	-	444450	Escherichia coli O157:H7 str. EC4115
0	1	1	-	544404	Escherichia coli O157:H7 str. TW14359
0	2	2	-	585034	Escherichia coli IAI1
0	1	1	-	655817	Escherichia coli ABU 83972
0	1	1	-	741093	Escherichia coli Xuzhou21
0	1	1	-	1382700	Escherichia coli PMV-1
0	113	0	S	564	Escherichia fergusonii
0	113	113	-	585054	Escherichia fergusonii ATCC 35469
0	1348	125	G	413496	Cronobacter
0	1002	364	S	28141	Cronobacter sakazakii
0	272	272	-	956149	Cronobacter sakazakii SP291
0	204	204	-	1401659	Cronobacter sakazakii CMCC 45402
0	107	107	-	290339	Cronobacter sakazakii ATCC BAA-894
0	55	55	-	1138308	Cronobacter sakazakii ES15
0	221	0	S	413502	Cronobacter turicensis
0	221	221	-	693216	Cronobacter turicensis z3032
0	1005	57	G	590	Salmonella
0	787	52	S	28901	Salmonella enterica
0	602	332	-	59201	Salmonella enterica subsp. enterica
0	59	12	-	58095	Salmonella enterica subsp. enterica serovar Agona
0	45	45	-	1406860	Salmonella enterica subsp. enterica serovar Agona str. 24249
0	2	2	-	454166	Salmonella enterica subsp. enterica serovar Agona str. SL483
0	35	0	-	189201	Salmonella enterica subsp. enterica serovar Cubana
0	35	35	-	1271863	Salmonella enterica subsp. enterica serovar Cubana str. CFSAN002050
0	22	0	-	340190	Salmonella enterica subsp. enterica serovar Schwarzengrund
0	22	22	-	439843	Salmonella enterica subsp. enterica serovar Schwarzengrund str. CVM19633
0	20	18	-	108619	Salmonella enterica subsp. enterica serovar Newport
0	2	2	-	877468	Salmonella enterica subsp. enterica serovar Newport str. USMARC-S3124.1
0	19	17	-	90370	Salmonella enterica subsp. enterica serovar Typhi
0	2	2	-	527001	Salmonella enterica subsp. enterica serovar Typhi str. Ty21a
0	18	0	-	58096	Salmonella enterica subsp. enterica serovar Bareilly
0	18	18	-	1173427	Salmonella enterica subsp. enterica serovar Bareilly str. CFSAN000189
0	15	6	-	611	Salmonella enterica subsp. enterica serovar Heidelberg
0	7	7	-	454169	Salmonella enterica subsp. enterica serovar Heidelberg str. SL476
0	2	2	-	1160717	Salmonella enterica subsp. enterica serovar Heidelberg str. B182
0	15	0	-	57045	Salmonella enterica subsp. enterica serovar Paratyphi B
0	15	15	-	1016998	Salmonella enterica subsp. enterica serovar Paratyphi B str. SPB7
0	14	14	-	54388	Salmonella enterica subsp. enterica serovar Paratyphi A
0	13	0	-	119912	Salmonella enterica subsp. enterica serovar Choleraesuis
0	13	13	-	321314	Salmonella enterica subsp. enterica serovar Choleraesuis str. SC-B67
0	10	0	-	98360	Salmonella enterica subsp. enterica serovar Dublin
0	10	10	-	439851	Salmonella enterica subsp. enterica serovar Dublin str. CT_02021853
0	9	0	-	90371	Salmonella enterica subsp. enterica serovar Typhimurium
0	7	0	-	1620419	Salmonella enterica subsp. enterica serovar Typhimurium var. 5-
0	7	7	-	1271862	Salmonella enterica subsp. enterica serovar Typhimurium var. 5- str. CFSAN001921
0	1	1	-	1008297	Salmonella enterica subsp. enterica serovar Typhimurium str. 798
0	1	1	-	1171376	Salmonella enterica subsp. enterica serovar Typhimurium str. U288
0	5	4	-	604	Salmonella enterica subsp. enterica serovar Gallinarum/pullorum
0	1	1	-	1225522	Salmonella enterica subsp. enterica serovar Gallinarum/pullorum str. CDC1983-67
0	5	0	-	440524	Salmonella enterica subsp. enterica serovar 4,[5],12:i:-
0	5	5	-	866913	Salmonella enterica subsp. enterica serovar 4,[5],12:i:- str. 08-1736
0	4	0	-	363569	Salmonella enterica subsp. enterica serovar Javiana
0	4	4	-	1267753	Salmonella enterica subsp. enterica serovar Javiana str. CFSAN001992
0	3	0	-	600	Salmonella enterica subsp. enterica serovar Thompson
0	3	3	-	1064551	Salmonella enterica subsp. enterica serovar Thompson str. RM6836
0	2	0	-	57046	Salmonella enterica subsp. enterica serovar Paratyphi C
0	2	2	-	476213	Salmonella enterica subsp. enterica serovar Paratyphi C str. RKS4594
0	2	0	-	149539	Salmonella enterica subsp. enterica serovar Enteritidis
0	2	2	-	550537	Salmonella enterica subsp. enterica serovar Enteritidis str. P125109
0	133	0	-	59203	Salmonella enterica subsp. arizonae
0	133	133	-	41514	Salmonella enterica subsp. arizonae serovar 62:z4,z23:-
0	161	116	S	54736	Salmonella bongori
0	26	26	-	218493	Salmonella bongori NCTC 12419
0	19	19	-	1197719	Salmonella bongori N268-08
0	810	0	-	191675	unclassified Enterobacteriaceae
0	756	0	-	36866	unclassified Enterobacteriaceae (miscellaneous)
0	631	631	S	693444	Enterobacteriaceae bacterium strain FGI 57
0	125	125	S	891974	Plautia stali symbiont
0	54	4	-	84563	ant, tsetse, mealybug, aphid, etc. endosymbionts
0	28	0	-	146507	aphid secondary symbionts
0	17	0	G	568987	Candidatus Hamiltonella
0	17	0	S	138072	Candidatus Hamiltonella defensa
0	17	17	-	572265	Candidatus Hamiltonella defensa 5AT (Acyrthosiphon pisum)
0	6	6	S	1199245	secondary endosymbiont of Ctenarytaina eucalypti
0	5	5	S	134287	secondary endosymbiont of Heteropsylla cubana
0	22	0	-	84564	ant endosymbionts
0	22	5	G	203804	Candidatus Blochmannia
0	10	0	S	251535	Candidatus Blochmannia vafer
0	10	10	-	859654	Candidatus Blochmannia vafer str. BVAF
0	7	7	S	203907	Candidatus Blochmannia floridanus
0	629	360	G	620	Shigella
0	231	204	S	623	Shigella flexneri
0	14	0	-	42897	Shigella flexneri 2a
0	14	14	-	198215	Shigella flexneri 2a str. 2457T
0	11	11	-	591020	Shigella flexneri 2002017
0	2	0	-	373383	Shigella flexneri 5
0	2	2	-	373384	Shigella flexneri 5 str. 8401
0	18	2	S	621	Shigella boydii
0	9	9	-	300268	Shigella boydii Sb227
0	7	7	-	344609	Shigella boydii CDC 3083-94
0	16	13	S	624	Shigella sonnei
0	3	3	-	216599	Shigella sonnei 53G
0	4	0	S	622	Shigella dysenteriae
0	4	4	-	300267	Shigella dysenteriae Sd197
0	472	0	G	160674	Raoultella
0	472	0	S	54291	Raoultella ornithinolytica
0	472	472	-	1286170	Raoultella ornithinolytica B6
0	137	0	G	1335483	Shimwellia
0	137	0	S	563	Shimwellia blattae
0	137	137	-	630626	Shimwellia blattae DSM 4481 = NBRC 105725
0	9	0	G	401618	Candidatus Riesia
0	9	0	S	401619	Candidatus Riesia pediculicola
0	9	9	-	515618	Candidatus Riesia pediculicola USDA
0	3	0	G	1048757	Candidatus Moranella
0	3	3	S	1048758	Candidatus Moranella endobia
0	957	1	F	1903411	Yersiniaceae
0	705	95	G	613	Serratia
0	337	1	S	615	Serratia marcescens
0	203	203	-	435998	Serratia marcescens WW4
0	133	133	-	1249634	Serratia marcescens FGI94
0	110	0	S	614	Serratia liquefaciens
0	110	110	-	1346614	Serratia liquefaciens ATCC 27592
0	96	0	S	28151	Serratia proteamaculans
0	96	96	-	399741	Serratia proteamaculans 568
0	67	45	S	82996	Serratia plymuthica
0	22	22	-	1348660	Serratia plymuthica S13
0	170	81	G	34037	Rahnella
0	89	0	S	34038	Rahnella aquatilis
0	69	69	-	745277	Rahnella aquatilis CIP 78.65 = ATCC 33071
0	20	20	-	1151116	Rahnella aquatilis HX2
0	81	1	G	629	Yersinia
0	53	27	-	1649845	Yersinia pseudotuberculosis complex
0	21	0	S	632	Yersinia pestis
0	13	13	-	386656	Yersinia pestis Pestoides F
0	8	8	-	360102	Yersinia pestis Antiqua
0	5	1	S	633	Yersinia pseudotuberculosis
0	3	3	-	349747	Yersinia pseudotuberculosis IP 31758
0	1	1	-	273123	Yersinia pseudotuberculosis IP 32953
0	27	7	S	630	Yersinia enterocolitica
0	12	0	-	150052	Yersinia enterocolitica subsp. enterocolitica
0	12	12	-	393305	Yersinia enterocolitica subsp. enterocolitica 8081
0	8	3	-	150053	Yersinia enterocolitica subsp. palearctica
0	4	4	-	930944	Yersinia enterocolitica subsp. palearctica Y11
0	1	1	-	994476	Yersinia enterocolitica subsp. palearctica 105.5R(r)
0	935	7	F	1903409	Erwiniaceae
0	431	16	G	53335	Pantoea
0	166	104	S	553	Pantoea ananatis
0	57	57	-	1123863	Pantoea ananatis LMG 5342
0	3	3	-	1095774	Pantoea ananatis PA13
0	2	2	-	706191	Pantoea ananatis LMG 20103
0	143	0	S	470934	Pantoea vagans
0	143	143	-	712898	Pantoea vagans C9-1
0	96	96	S	592316	Pantoea sp. At-9b
0	10	10	S	1235990	Candidatus Pantoea carbekii
0	319	60	G	551	Erwinia
0	99	0	S	338565	Erwinia tasmaniensis
0	99	99	-	465817	Erwinia tasmaniensis Et1/99
0	87	0	S	182337	Erwinia billingiae
0	87	87	-	634500	Erwinia billingiae Eb661
0	45	45	S	552	Erwinia amylovora
0	19	19	S	215689	Erwinia sp. Ejp617
0	9	9	S	79967	Erwinia pyrifoliae
0	151	0	G	32199	Buchnera
0	151	6	S	9	Buchnera aphidicola
0	40	0	-	261318	Buchnera aphidicola (Cinara cedri)
0	40	40	-	372461	Buchnera aphidicola BCc
0	29	0	-	118117	Buchnera aphidicola (Uroleucon ambrosiae)
0	29	29	-	1005057	Buchnera aphidicola str. Ua (Uroleucon ambrosiae)
0	20	19	-	118099	Buchnera aphidicola (Acyrthosiphon pisum)
0	1	1	-	107806	Buchnera aphidicola str. APS (Acyrthosiphon pisum)
0	16	0	-	668607	Buchnera aphidicola (Acyrthosiphon kondoi)
0	16	16	-	1005090	Buchnera aphidicola str. Ak (Acyrthosiphon kondoi)
0	14	14	-	261317	Buchnera aphidicola (Cinara tujafilina)
0	13	0	-	98794	Buchnera aphidicola (Schizaphis graminum)
0	13	13	-	198804	Buchnera aphidicola str. Sg (Schizaphis graminum)
0	13	0	-	135842	Buchnera aphidicola (Baizongia pistaciae)
0	13	13	-	224915	Buchnera aphidicola str. Bp (Baizongia pistaciae)
0	27	0	G	51228	Wigglesworthia
0	27	1	S	51229	Wigglesworthia glossinidia
0	20	20	-	36870	Wigglesworthia glossinidia endosymbiont of Glossina brevipalpis
0	6	0	-	36868	Wigglesworthia glossinidia endosymbiont of Glossina morsitans
0	6	6	-	1142511	Wigglesworthia glossinidia endosymbiont of Glossina morsitans morsitans (Yale colony)
0	262	0	F	1903410	Pectobacteriaceae
0	150	20	G	122277	Pectobacterium
0	85	0	S	554	Pectobacterium carotovorum
0	85	7	-	555	Pectobacterium carotovorum subsp. carotovorum
0	52	52	-	1218933	Pectobacterium carotovorum subsp. carotovorum PCC21
0	26	26	-	561230	Pectobacterium carotovorum subsp. carotovorum PC1
0	21	0	S	29471	Pectobacterium atrosepticum
0	21	21	-	218491	Pectobacterium atrosepticum SCRI1043
0	13	13	S	1166016	Pectobacterium sp. SCC3193
0	11	0	S	1905730	Pectobacterium parmentieri
0	11	11	-	561231	Pectobacterium parmentieri WPP163
0	93	1	G	204037	Dickeya
0	70	0	S	204038	Dickeya dadantii
0	70	70	-	198628	Dickeya dadantii 3937
0	22	0	S	204042	Dickeya zeae
0	22	22	-	590409	Dickeya zeae Ech586
0	19	0	G	84565	Sodalis
0	19	0	S	63612	Sodalis glossinidius
0	19	19	-	343509	Sodalis glossinidius str. 'morsitans'
0	182	0	F	1903412	Hafniaceae
0	182	39	G	635	Edwardsiella
0	104	0	S	1263550	Edwardsiella piscicida
0	104	104	-	1288122	Edwardsiella piscicida C07-087
0	32	0	S	67780	Edwardsiella ictaluri
0	32	32	-	634503	Edwardsiella ictaluri 93-146
0	7	2	S	636	Edwardsiella tarda
0	5	5	-	718251	Edwardsiella tarda FL6-60
0	138	40	F	1903414	Morganellaceae
0	31	0	G	583	Proteus
0	31	24	S	584	Proteus mirabilis
0	5	5	-	1266738	Proteus mirabilis BB2000
0	2	2	-	529507	Proteus mirabilis HI4320
0	28	0	G	581	Morganella
0	28	0	S	582	Morganella morganii
0	28	0	-	180434	Morganella morganii subsp. morganii
0	28	28	-	1124991	Morganella morganii subsp. morganii KT
0	16	1	G	29487	Photorhabdus
0	8	0	S	29488	Photorhabdus luminescens
0	8	0	-	141679	Photorhabdus luminescens subsp. laumondii
0	8	8	-	243265	Photorhabdus luminescens subsp. laumondii TTO1
0	7	7	S	291112	Photorhabdus asymbiotica
0	12	0	G	626	Xenorhabdus
0	10	0	S	628	Xenorhabdus nematophila
0	10	10	-	406817	Xenorhabdus nematophila ATCC 19061
0	2	0	S	40576	Xenorhabdus bovienii
0	2	2	-	406818	Xenorhabdus bovienii SS-2004
0	11	0	G	586	Providencia
0	11	0	S	588	Providencia stuartii
0	11	11	-	1157951	Providencia stuartii MRSN 2154
0.06	20464	11	O	135622	Alteromonadales
0.06	20065	0	F	72275	Alteromonadaceae
0.06	20032	2	G	226	Alteromonas
0.06	20018	0	S	314275	Alteromonas mediterranea
0.06	20018	20018	-	1300257	Alteromonas mediterranea U8
0	7	7	S	28108	Alteromonas macleodii
0	5	5	S	715451	Alteromonas naphthalenivorans
0	19	0	G	2742	Marinobacter
0	12	1	S	2743	Marinobacter hydrocarbonoclasticus
0	11	11	-	351348	Marinobacter hydrocarbonoclasticus VT8
0	5	0	S	1033846	Marinobacter adhaerens
0	5	5	-	225937	Marinobacter adhaerens HP15
0	2	2	S	490759	Marinobacter sp. BSs20148
0	7	0	G	89404	Glaciecola
0	5	0	S	300231	Glaciecola nitratireducens
0	5	5	-	1085623	Glaciecola nitratireducens FR1064
0	2	2	S	983545	Glaciecola sp. 4H-3-7+YE-5
0	7	0	G	1621534	Paraglaciecola
0	7	0	S	326544	Paraglaciecola psychrophila
0	7	7	-	1129794	Paraglaciecola psychrophila 170
0	241	0	F	267890	Shewanellaceae
0	241	12	G	22	Shewanella
0	172	7	S	62322	Shewanella baltica
0	165	165	-	693974	Shewanella baltica BA175
0	13	0	S	60217	Shewanella violacea
0	13	13	-	637905	Shewanella violacea DSS12
0	8	0	S	24	Shewanella putrefaciens
0	8	8	-	319224	Shewanella putrefaciens CN-32
0	8	0	S	404011	Shewanella piezotolerans
0	8	8	-	225849	Shewanella piezotolerans WP3
0	5	0	S	192073	Shewanella denitrificans
0	5	5	-	318161	Shewanella denitrificans OS217
0	5	0	S	271097	Shewanella sediminis
0	5	5	-	425104	Shewanella sediminis HAW-EB3
0	4	0	S	60478	Shewanella amazonensis
0	4	4	-	326297	Shewanella amazonensis SB2B
0	4	0	S	70864	Shewanella pealeana
0	4	4	-	398579	Shewanella pealeana ATCC 700345
0	3	0	S	60961	Shewanella woodyi
0	3	3	-	392500	Shewanella woodyi ATCC 51908
0	3	0	S	359303	Shewanella loihica
0	3	3	-	323850	Shewanella loihica PV-4
0	2	0	S	56812	Shewanella frigidimarina
0	2	2	-	318167	Shewanella frigidimarina NCIMB 400
0	1	1	S	60481	Shewanella sp. MR-7
0	1	1	S	94122	Shewanella sp. ANA-3
0	106	0	F	267894	Psychromonadaceae
0	106	0	G	67572	Psychromonas
0	99	99	S	314282	Psychromonas sp. CNPT3
0	7	0	S	357794	Psychromonas ingrahamii
0	7	7	-	357804	Psychromonas ingrahamii 37
0	15	0	F	267888	Pseudoalteromonadaceae
0	15	2	G	53246	Pseudoalteromonas
0	8	8	S	234831	Pseudoalteromonas sp. SM9913
0	5	0	S	228	Pseudoalteromonas haloplanktis
0	5	5	-	326442	Pseudoalteromonas haloplanktis TAC125
0	11	0	F	267889	Colwelliaceae
0	11	0	G	28228	Colwellia
0	11	0	S	28229	Colwellia psychrerythraea
0	11	11	-	167879	Colwellia psychrerythraea 34H
0	11	0	F	267892	Ferrimonadaceae
0	11	0	G	44011	Ferrimonas
0	11	0	S	44012	Ferrimonas balearica
0	11	11	-	550540	Ferrimonas balearica DSM 9799
0	4	0	F	267893	Idiomarinaceae
0	4	0	G	135575	Idiomarina
0	4	4	S	135577	Idiomarina loihiensis
0.05	15417	2	O	135614	Xanthomonadales
0.05	15388	51	F	32033	Xanthomonadaceae
0.04	15128	0	G	40323	Stenotrophomonas
0.04	15128	0	-	995085	Stenotrophomonas maltophilia group
0.04	15128	1045	S	40324	Stenotrophomonas maltophilia
0.04	12817	12817	-	522373	Stenotrophomonas maltophilia K279a
0	520	520	-	1163399	Stenotrophomonas maltophilia D457
0	394	394	-	391008	Stenotrophomonas maltophilia R551-3
0	352	352	-	868597	Stenotrophomonas maltophilia JV3
0	152	20	G	338	Xanthomonas
0	69	13	S	339	Xanthomonas campestris
0	43	38	-	340	Xanthomonas campestris pv. campestris
0	5	5	-	190485	Xanthomonas campestris pv. campestris str. ATCC 33913
0	13	0	-	359385	Xanthomonas campestris pv. raphani
0	13	13	-	990315	Xanthomonas campestris pv. raphani 756C
0	42	0	-	643453	Xanthomonas citri group
0	32	0	S	346	Xanthomonas citri
0	32	0	-	611301	Xanthomonas citri subsp. citri
0	32	32	-	1137651	Xanthomonas citri subsp. citri Aw12879
0	10	0	S	366648	Xanthomonas fuscans
0	10	10	-	366649	Xanthomonas fuscans subsp. fuscans
0	15	0	S	347	Xanthomonas oryzae
0	15	15	-	64187	Xanthomonas oryzae pv. oryzae
0	4	0	S	29447	Xanthomonas albilineans
0	4	4	-	380358	Xanthomonas albilineans GPE PC73
0	2	0	S	456327	Xanthomonas euvesicatoria
0	2	2	-	316273	Xanthomonas campestris pv. vesicatoria str. 85-10
0	53	0	G	83618	Pseudoxanthomonas
0	32	0	S	314722	Pseudoxanthomonas suwonensis
0	32	32	-	743721	Pseudoxanthomonas suwonensis 11-1
0	21	0	S	415229	Pseudoxanthomonas spadix
0	21	21	-	1045855	Pseudoxanthomonas spadix BD-a59
0	4	0	G	2370	Xylella
0	4	3	S	2371	Xylella fastidiosa
0	1	1	-	405440	Xylella fastidiosa M12
0	27	0	F	1775411	Rhodanobacteraceae
0	19	0	G	70411	Frateuria
0	19	0	S	81475	Frateuria aurantia
0	19	19	-	767434	Frateuria aurantia DSM 6220
0	8	0	G	75309	Rhodanobacter
0	8	8	S	666685	Rhodanobacter denitrificans
0	876	0	O	135618	Methylococcales
0	876	6	F	403	Methylococcaceae
0	864	0	G	39773	Methylomicrobium
0	864	0	S	271065	Methylomicrobium alcaliphilum
0	864	864	-	1091494	Methylomicrobium alcaliphilum 20Z
0	3	0	G	413	Methylococcus
0	3	0	S	414	Methylococcus capsulatus
0	3	3	-	243233	Methylococcus capsulatus str. Bath
0	3	0	G	416	Methylomonas
0	3	0	S	421	Methylomonas methanica
0	3	3	-	857087	Methylomonas methanica MC09
0	582	0	O	135625	Pasteurellales
0	582	123	F	712	Pasteurellaceae
0	195	7	G	724	Haemophilus
0	69	54	S	727	Haemophilus influenzae
0	5	5	-	374930	Haemophilus influenzae PittEE
0	3	3	-	862964	Haemophilus influenzae 10810
0	2	2	-	262728	Haemophilus influenzae R2866
0	1	1	-	71421	Haemophilus influenzae Rd KW20
0	1	1	-	262727	Haemophilus influenzae R2846
0	1	1	-	281310	Haemophilus influenzae 86-028NP
0	1	1	-	866630	Haemophilus influenzae F3031
0	1	1	-	1334187	Haemophilus influenzae KR494
0	56	0	S	730	[Haemophilus] ducreyi
0	56	56	-	233412	Haemophilus ducreyi 35000HP
0	45	0	S	729	Haemophilus parainfluenzae
0	45	45	-	862965	Haemophilus parainfluenzae T3T1
0	18	0	S	738	[Haemophilus] parasuis
0	18	18	-	557723	Haemophilus parasuis SH0165
0	60	0	G	155493	Gallibacterium
0	60	0	S	750	Gallibacterium anatis
0	60	60	-	1005058	Gallibacterium anatis UMN179
0	51	5	G	713	Actinobacillus
0	17	7	S	715	Actinobacillus pleuropneumoniae
0	6	0	-	44294	Actinobacillus pleuropneumoniae serovar 5
0	6	6	-	416269	Actinobacillus pleuropneumoniae serovar 5b str. L20
0	4	0	-	209841	Actinobacillus pleuropneumoniae serovar 7
0	4	4	-	537457	Actinobacillus pleuropneumoniae serovar 7 str. AP76
0	16	0	S	716	Actinobacillus suis
0	16	16	-	696748	Actinobacillus suis H91-0380
0	13	0	S	67854	Actinobacillus succinogenes
0	13	13	-	339671	Actinobacillus succinogenes 130Z
0	46	0	G	214906	Histophilus
0	46	29	S	731	Histophilus somni
0	9	9	-	205914	Haemophilus somnus 129PT
0	8	8	-	228400	Haemophilus somnus 2336
0	39	0	G	745	Pasteurella
0	39	34	S	747	Pasteurella multocida
0	5	0	-	44283	Pasteurella multocida subsp. multocida
0	3	3	-	584721	Pasteurella multocida subsp. multocida str. 3480
0	2	2	-	272843	Pasteurella multocida subsp. multocida str. Pm70
0	25	4	G	416916	Aggregatibacter
0	13	0	S	732	Aggregatibacter aphrophilus
0	13	13	-	634176	Aggregatibacter aphrophilus NJ8700
0	8	0	S	714	Aggregatibacter actinomycetemcomitans
0	8	8	-	754507	Aggregatibacter actinomycetemcomitans ANH9381
0	20	0	G	476528	Bibersteinia
0	20	0	S	47735	Bibersteinia trehalosi
0	20	20	-	1171377	Bibersteinia trehalosi USDA-ARS-USMARC-192
0	13	0	G	697331	Basfia
0	13	0	S	157673	[Mannheimia] succiniciproducens
0	13	13	-	221988	Mannheimia succiniciproducens MBEL55E
0	10	0	G	75984	Mannheimia
0	10	7	S	75985	Mannheimia haemolytica
0	1	1	-	1249526	Mannheimia haemolytica USDA-ARS-USMARC-185
0	1	1	-	1249531	Mannheimia haemolytica USDA-ARS-USMARC-183
0	1	1	-	1311759	Mannheimia haemolytica D171
0	186	0	O	135619	Oceanospirillales
0	158	1	F	28256	Halomonadaceae
0	144	0	-	114403	Zymobacter group
0	109	0	G	114185	Candidatus Carsonella
0	109	0	S	114186	Candidatus Carsonella ruddii
0	109	109	-	1202539	Candidatus Carsonella ruddii HT isolate Thao2000
0	35	0	-	114399	whitefly endosymbionts
0	35	0	G	235572	Candidatus Portiera
0	35	3	S	91844	Candidatus Portiera aleyrodidarum
0	31	31	-	1206109	Candidatus Portiera aleyrodidarum BT-B-HRs
0	1	1	-	1239881	Candidatus Portiera aleyrodidarum BT-QVLC
0	13	0	G	42054	Chromohalobacter
0	13	0	S	158080	Chromohalobacter salexigens
0	13	13	-	290398	Chromohalobacter salexigens DSM 3043
0	15	0	F	135620	Oceanospirillaceae
0	13	0	G	28253	Marinomonas
0	9	0	S	119864	Marinomonas mediterranea
0	9	9	-	717774	Marinomonas mediterranea MMB-1
0	4	4	S	400668	Marinomonas sp. MWYL1
0	2	0	G	187492	Thalassolituus
0	2	0	S	187493	Thalassolituus oleivorans
0	2	2	-	1298593	Thalassolituus oleivorans MIL-1
0	10	0	F	224372	Alcanivoracaceae
0	10	0	G	59753	Alcanivorax
0	6	0	S	285091	Alcanivorax dieselolei
0	6	6	-	930169	Alcanivorax dieselolei B5
0	4	0	S	59754	Alcanivorax borkumensis
0	4	4	-	393595	Alcanivorax borkumensis SK2
0	3	0	F	1920240	Kangiellaceae
0	3	0	G	261963	Kangiella
0	3	0	S	261964	Kangiella koreensis
0	3	3	-	523791	Kangiella koreensis DSM 16069
0	94	0	O	135623	Vibrionales
0	94	6	F	641	Vibrionaceae
0	57	1	G	662	Vibrio
0	18	2	-	717610	Vibrio harveyi group
0	6	0	S	680	Vibrio campbellii
0	6	6	-	338187	Vibrio campbellii ATCC BAA-1116
0	4	2	S	670	Vibrio parahaemolyticus
0	1	1	-	223926	Vibrio parahaemolyticus RIMD 2210633
0	1	1	-	1211705	Vibrio parahaemolyticus BB22OP
0	4	4	S	150340	Vibrio antiquarius
0	2	0	S	663	Vibrio alginolyticus
0	2	2	-	1219076	Vibrio alginolyticus NBRC 15630 = ATCC 17749
0	10	0	S	212663	Vibrio tasmaniensis
0	10	10	-	575788	Vibrio tasmaniensis LGP32
0	7	6	S	666	Vibrio cholerae
0	1	1	-	935297	Vibrio cholerae LMA3984-4
0	7	0	S	55601	Vibrio anguillarum
0	7	6	-	42323	Vibrio anguillarum serovar O1
0	1	1	-	882944	Vibrio anguillarum M3
0	5	0	S	29494	Vibrio furnissii
0	5	5	-	903510	Vibrio furnissii NCTC 11218
0	4	3	S	672	Vibrio vulnificus
0	1	1	-	216895	Vibrio vulnificus CMCP6
0	3	3	S	28173	Vibrio nigripulchritudo
0	2	2	S	1116375	Vibrio sp. EJY3
0	18	0	G	657	Photobacterium
0	18	0	S	74109	Photobacterium profundum
0	18	18	-	298386	Photobacterium profundum SS9
0	13	0	G	511678	Aliivibrio
0	8	6	S	668	Aliivibrio fischeri
0	2	2	-	388396	Vibrio fischeri MJ11
0	5	0	S	40269	Aliivibrio salmonicida
0	5	5	-	316275	Aliivibrio salmonicida LFI1238
0	84	0	O	135624	Aeromonadales
0	84	2	F	84642	Aeromonadaceae
0	58	12	G	642	Aeromonas
0	35	2	S	644	Aeromonas hydrophila
0	25	25	-	1288394	Aeromonas hydrophila ML09-119
0	8	0	-	196023	Aeromonas hydrophila subsp. hydrophila
0	8	8	-	380703	Aeromonas hydrophila subsp. hydrophila ATCC 7966
0	7	0	S	654	Aeromonas veronii
0	7	7	-	998088	Aeromonas veronii B565
0	4	0	S	645	Aeromonas salmonicida
0	4	0	-	29491	Aeromonas salmonicida subsp. salmonicida
0	4	4	-	382245	Aeromonas salmonicida subsp. salmonicida A449
0	14	0	G	129577	Oceanimonas
0	14	14	S	511062	Oceanimonas sp. GK1
0	10	0	G	43947	Tolumonas
0	10	0	S	43948	Tolumonas auensis
0	10	10	-	595494	Tolumonas auensis DSM 9187
0	66	0	O	135613	Chromatiales
0	36	0	F	72276	Ectothiorhodospiraceae
0	16	1	G	106633	Thioalkalivibrio
0	10	0	S	1033854	Thioalkalivibrio sulfidiphilus
0	10	10	-	396588	Thioalkalivibrio sulfidiphilus HL-EbGr7
0	5	5	S	396595	Thioalkalivibrio sp. K90mix
0	10	0	G	133193	Alkalilimnicola
0	10	0	S	351052	Alkalilimnicola ehrlichii
0	10	10	-	187272	Alkalilimnicola ehrlichii MLHE-1
0	6	0	G	85108	Halorhodospira
0	6	0	S	1053	Halorhodospira halophila
0	6	6	-	349124	Halorhodospira halophila SL1
0	4	0	G	1335745	Spiribacter
0	2	0	S	1335746	Spiribacter salinus
0	2	2	-	1260251	Spiribacter salinus M19-40
0	2	2	S	1335757	Spiribacter curvatus
0	30	0	F	1046	Chromatiaceae
0	12	0	G	85072	Allochromatium
0	12	0	S	1049	Allochromatium vinosum
0	12	12	-	572477	Allochromatium vinosum DSM 180
0	10	7	G	1227	Nitrosococcus
0	2	0	S	473531	Nitrosococcus watsonii
0	2	2	-	105559	Nitrosococcus watsonii C-113
0	1	0	S	1229	Nitrosococcus oceani
0	1	1	-	323261	Nitrosococcus oceani ATCC 19707
0	5	0	G	13724	Thiocystis
0	5	0	S	73141	Thiocystis violascens
0	5	5	-	765911	Thiocystis violascens DSM 198
0	3	0	G	156885	Thioflavicoccus
0	3	0	S	80679	Thioflavicoccus mobilis
0	3	3	-	765912	Thioflavicoccus mobilis 8321
0	54	0	O	72273	Thiotrichales
0	28	1	F	135616	Piscirickettsiaceae
0	14	0	G	40222	Methylophaga
0	14	14	S	754477	Methylophaga frappieri
0	6	0	G	92244	Thioalkalimicrobium
0	6	0	S	147268	Thioalkalimicrobium cyclicum
0	6	6	-	717773	Thioalkalimicrobium cyclicum ALM1
0	5	5	G	34067	Cycloclasticus
0	2	0	G	933	Thiomicrospira
0	2	0	S	39765	Thiomicrospira crunogena
0	2	2	-	317025	Thiomicrospira crunogena XCL-2
0	26	0	F	34064	Francisellaceae
0	26	12	G	262	Francisella
0	8	6	S	263	Francisella tularensis
0	2	0	-	264	Francisella tularensis subsp. novicida
0	2	2	-	676032	Francisella cf. tularensis subsp. novicida 3523
0	3	3	S	573569	Francisella sp. TX077308
0	3	0	S	657445	Francisella noatunensis
0	3	3	-	299583	Francisella noatunensis subsp. orientalis
0	42	0	-	118884	unclassified Gammaproteobacteria
0	26	10	-	32036	sulfur-oxidizing symbionts
0	11	0	S	410330	Calyptogena okutanii thioautotrophic gill symbiont
0	11	11	-	412965	Candidatus Vesicomyosocius okutanii HA
0	5	0	G	1541743	Candidatus Ruthia
0	5	0	S	386487	Candidatus Ruthia magnifica
0	5	5	-	413404	Candidatus Ruthia magnifica str. Cm (Calyptogena magnifica)
0	11	0	-	198346	Candidatus Baumannia
0	11	0	S	186490	Candidatus Baumannia cicadellinicola
0	11	11	-	374463	Baumannia cicadellinicola str. Hc (Homalodisca coagulata)
0	5	0	-	33811	unclassified Gammaproteobacteria (miscellaneous)
0	5	5	S	83406	gamma proteobacterium HdN1
0	22	0	O	118969	Legionellales
0	21	0	F	444	Legionellaceae
0	21	3	G	445	Legionella
0	11	7	S	446	Legionella pneumophila
0	3	3	-	297246	Legionella pneumophila str. Paris
0	1	1	-	297245	Legionella pneumophila str. Lens
0	7	0	S	450	Legionella longbeachae
0	7	7	-	661367	Legionella longbeachae NSW150
0	1	0	F	118968	Coxiellaceae
0	1	0	G	776	Coxiella
0	1	0	S	777	Coxiella burnetii
0	1	1	-	434924	Coxiella burnetii CbuK_Q154
0	10	0	O	1706369	Cellvibrionales
0	10	2	F	1706371	Cellvibrionaceae
0	4	0	G	447467	Simiduia
0	4	0	S	447471	Simiduia agarivorans
0	4	4	-	1117647	Simiduia agarivorans SA1 = DSM 21679
0	2	0	G	10	Cellvibrio
0	2	0	S	155077	Cellvibrio japonicus
0	2	2	-	498211	Cellvibrio japonicus Ueda107
0	2	0	G	2425	Teredinibacter
0	2	0	S	2426	Teredinibacter turnerae
0	2	2	-	377629	Teredinibacter turnerae T7901
0	1	0	O	135615	Cardiobacteriales
0	1	0	F	868	Cardiobacteriaceae
0	1	0	G	869	Dichelobacter
0	1	0	S	870	Dichelobacter nodosus
0	1	1	-	246195	Dichelobacter nodosus VCS1703A
0.17	56615	145	C	28216	Betaproteobacteria
0.16	56057	158	O	80840	Burkholderiales
0.16	53999	29184	F	119060	Burkholderiaceae
0.04	12179	44	G	32008	Burkholderia
0.03	11872	11872	S	416344	Burkholderia sp. KJ006
0	104	14	-	87882	Burkholderia cepacia complex
0	34	0	S	87883	Burkholderia multivorans
0	34	34	-	395019	Burkholderia multivorans ATCC 17616
0	17	0	S	152480	Burkholderia ambifaria
0	10	10	-	339670	Burkholderia ambifaria AMMD
0	7	7	-	398577	Burkholderia ambifaria MC40-6
0	14	0	S	292	Burkholderia cepacia
0	14	14	-	1009846	Burkholderia cepacia GG4
0	14	3	S	95486	Burkholderia cenocepacia
0	8	8	-	216591	Burkholderia cenocepacia J2315
0	2	2	-	406425	Burkholderia cenocepacia MC0-3
0	1	1	-	331272	Burkholderia cenocepacia HI2424
0	11	11	S	482957	Burkholderia lata
0	49	0	S	28095	Burkholderia gladioli
0	49	49	-	999541	Burkholderia gladioli BSR3
0	44	12	-	111527	pseudomallei group
0	15	8	S	13373	Burkholderia mallei
0	5	5	-	320389	Burkholderia mallei NCTC 10247
0	2	2	-	412022	Burkholderia mallei NCTC 10229
0	14	5	S	57975	Burkholderia thailandensis
0	5	5	-	271848	Burkholderia thailandensis E264
0	4	4	-	1249661	Burkholderia thailandensis MSMB121
0	3	3	S	28450	Burkholderia pseudomallei
0	22	22	S	1097668	Burkholderia sp. YI23
0	17	0	S	337	Burkholderia glumae
0	17	17	-	626418	Burkholderia glumae BGR1
0	10	10	S	758793	Burkholderia sp. RPE64
0	9	9	S	640511	Burkholderia sp. CCGE1002
0	5	5	S	640510	Burkholderia sp. CCGE1001
0	3	3	S	640512	Burkholderia sp. CCGE1003
0.02	7654	1	G	1822464	Paraburkholderia
0.02	7579	0	S	252970	Paraburkholderia phenoliruptrix
0.02	7579	7579	-	1229205	Paraburkholderia phenoliruptrix BR3459a
0	32	0	S	148447	Paraburkholderia phymatum
0	32	32	-	391038	Paraburkholderia phymatum STM815
0	20	0	S	261302	Paraburkholderia phytofirmans
0	20	20	-	398527	Paraburkholderia phytofirmans PsJN
0	17	0	S	36873	Paraburkholderia xenovorans
0	17	17	-	266265	Paraburkholderia xenovorans LB400
0	5	0	S	412963	Paraburkholderia rhizoxinica
0	5	5	-	882378	Paraburkholderia rhizoxinica HKI 454
0.01	4361	36	G	48736	Ralstonia
0.01	4161	1011	S	329	Ralstonia pickettii
0.01	1768	1768	-	428406	Ralstonia pickettii 12D
0	1382	1382	-	402626	Ralstonia pickettii 12J
0	164	95	S	305	Ralstonia solanacearum
0	26	26	-	859657	Ralstonia solanacearum PSI07
0	24	24	-	1031711	Ralstonia solanacearum Po82
0	10	10	-	859656	Ralstonia solanacearum CFBP2957
0	8	8	-	859655	Ralstonia solanacearum CMR15
0	1	1	-	1262456	Ralstonia solanacearum FQY_4
0	613	21	G	106589	Cupriavidus
0	339	38	S	106590	Cupriavidus necator
0	179	179	-	1042878	Cupriavidus necator N-1
0	122	122	-	381666	Ralstonia eutropha H16
0	159	0	S	119219	Cupriavidus metallidurans
0	159	159	-	266264	Cupriavidus metallidurans CH34
0	55	0	S	164546	Cupriavidus taiwanensis
0	55	55	-	977880	Cupriavidus taiwanensis LMG 19424
0	39	0	S	248026	Cupriavidus pinatubonensis
0	39	39	-	264198	Ralstonia eutropha JMP134
0	8	2	G	44013	Polynucleobacter
0	3	0	S	576610	Polynucleobacter necessarius
0	3	0	-	44014	Polynucleobacter necessarius subsp. necessarius
0	3	3	-	452638	Polynucleobacter necessarius subsp. necessarius STIR1
0	3	0	S	576611	Polynucleobacter asymbioticus
0	3	3	-	312153	Polynucleobacter asymbioticus QLW-P1DMWA-1
0	1207	57	F	80864	Comamonadaceae
0	661	33	G	12916	Acidovorax
0	400	400	S	358220	Acidovorax sp. KKS102
0	156	156	S	232721	Acidovorax sp. JS42
0	46	0	S	80869	Acidovorax citrulli
0	46	46	-	397945	Acidovorax citrulli AAC00-1
0	20	0	S	80867	Acidovorax avenae
0	20	0	-	80870	Acidovorax avenae subsp. avenae
0	20	20	-	643561	Acidovorax avenae subsp. avenae ATCC 19860
0	6	0	S	721785	Acidovorax ebreus
0	6	6	-	535289	Acidovorax ebreus TPSY
0	166	0	G	201096	Alicycliphilus
0	166	20	S	179636	Alicycliphilus denitrificans
0	126	126	-	596154	Alicycliphilus denitrificans K601
0	20	20	-	596153	Alicycliphilus denitrificans BC
0	100	39	G	80865	Delftia
0	32	32	S	742013	Delftia sp. Cs1-4
0	29	0	S	80866	Delftia acidovorans
0	29	29	-	398578	Delftia acidovorans SPH-1
0	78	0	G	34072	Variovorax
0	78	12	S	34073	Variovorax paradoxus
0	27	27	-	543728	Variovorax paradoxus S110
0	23	23	-	595537	Variovorax paradoxus EPS
0	16	16	-	1246301	Variovorax paradoxus B4
0	42	1	G	52972	Polaromonas
0	23	23	S	296591	Polaromonas sp. JS666
0	18	0	S	216465	Polaromonas naphthalenivorans
0	18	18	-	365044	Polaromonas naphthalenivorans CJ2
0	41	0	G	174951	Ramlibacter
0	41	0	S	94132	Ramlibacter tataouinensis
0	41	41	-	365046	Ramlibacter tataouinensis TTB310
0	31	0	G	283	Comamonas
0	31	0	S	285	Comamonas testosteroni
0	31	2	-	543891	Comamonas testosteroni CNB-1
0	29	29	-	688245	Comamonas testosteroni CNB-2
0	21	0	G	364316	Verminephrobacter
0	21	0	S	364317	Verminephrobacter eiseniae
0	21	21	-	391735	Verminephrobacter eiseniae EF01-2
0	7	0	G	28065	Rhodoferax
0	7	0	S	192843	Rhodoferax ferrireducens
0	7	7	-	338969	Rhodoferax ferrireducens T118
0	3	0	G	1436289	Candidatus Symbiobacter
0	3	0	S	1436290	Candidatus Symbiobacter mobilis
0	3	3	-	946483	Candidatus Symbiobacter mobilis CR
0	296	25	F	75682	Oxalobacteraceae
0	102	0	G	963	Herbaspirillum
0	102	0	S	964	Herbaspirillum seropedicae
0	102	102	-	757424	Herbaspirillum seropedicae SmR1
0	77	0	G	29580	Janthinobacterium
0	77	77	S	375286	Janthinobacterium sp. Marseille
0	69	0	G	202907	Collimonas
0	69	0	S	158899	Collimonas fungivorans
0	69	69	-	1005048	Collimonas fungivorans Ter331
0	23	0	G	303379	Herminiimonas
0	23	23	S	204773	Herminiimonas arsenicoxydans
0	262	3	F	506	Alcaligenaceae
0	164	0	G	222	Achromobacter
0	164	0	S	85698	Achromobacter xylosoxidans
0	106	106	-	762376	Achromobacter xylosoxidans A8
0	58	58	-	1167634	Achromobacter xylosoxidans NH44784-1996
0	81	15	G	517	Bordetella
0	42	42	S	94624	Bordetella petrii
0	15	0	S	519	Bordetella parapertussis
0	15	15	-	1208660	Bordetella parapertussis Bpp5
0	6	0	S	521	Bordetella avium
0	6	6	-	360910	Bordetella avium 197N
0	3	0	S	518	Bordetella bronchiseptica
0	2	2	-	257310	Bordetella bronchiseptica RB50
0	1	1	-	1208658	Bordetella bronchiseptica MO149
0	12	5	G	29574	Taylorella
0	4	4	S	29575	Taylorella equigenitalis
0	3	0	S	84590	Taylorella asinigenitalis
0	3	3	-	1008459	Taylorella asinigenitalis MCE3
0	2	0	G	305976	Pusillimonas
0	2	2	S	1007105	Pusillimonas sp. T7-7
0	135	0	-	119065	unclassified Burkholderiales
0	135	4	-	224471	Burkholderiales Genera incertae sedis
0	43	0	G	28067	Rubrivivax
0	43	0	S	28068	Rubrivivax gelatinosus
0	43	43	-	983917	Rubrivivax gelatinosus IL144
0	40	0	G	88	Leptothrix
0	40	0	S	34029	Leptothrix cholodnii
0	40	40	-	395495	Leptothrix cholodnii SP-6
0	31	0	G	316612	Methylibium
0	31	0	S	105560	Methylibium petroleiphilum
0	31	31	-	420662	Methylibium petroleiphilum PM1
0	17	10	G	32012	Thiomonas
0	6	6	S	426114	Thiomonas arsenitoxydans
0	1	0	S	926	Thiomonas intermedia
0	1	1	-	75379	Thiomonas intermedia K12
0	165	13	O	206351	Neisseriales
0	98	0	F	481	Neisseriaceae
0	98	48	G	482	Neisseria
0	28	20	S	487	Neisseria meningitidis
0	2	0	-	135720	Neisseria meningitidis serogroup C
0	2	2	-	374833	Neisseria meningitidis 053442
0	2	2	-	935593	Neisseria meningitidis M04-240196
0	1	1	-	491	Neisseria meningitidis serogroup B
0	1	1	-	662598	Neisseria meningitidis alpha14
0	1	1	-	935588	Neisseria meningitidis M01-240355
0	1	1	-	935599	Neisseria meningitidis G2136
0	16	0	S	486	Neisseria lactamica
0	16	16	-	489653	Neisseria lactamica 020-06
0	6	6	S	485	Neisseria gonorrhoeae
0	54	3	F	1499392	Chromobacteriaceae
0	22	0	-	90153	Chromobacterium group
0	22	0	G	535	Chromobacterium
0	22	0	S	536	Chromobacterium violaceum
0	22	22	-	243365	Chromobacterium violaceum ATCC 12472
0	16	0	G	568394	Pseudogulbenkiania
0	16	16	S	748280	Pseudogulbenkiania sp. NH8B
0	13	0	G	168470	Laribacter
0	13	0	S	168471	Laribacter hongkongensis
0	13	13	-	557598	Laribacter hongkongensis HLHK9
0	130	0	O	206389	Rhodocyclales
0	130	3	F	75787	Rhodocyclaceae
0	43	0	G	146937	Azospira
0	43	0	S	146939	Azospira oryzae
0	43	43	-	640081	Dechlorosoma suillum PS
0	31	0	G	33057	Thauera
0	31	31	S	85643	Thauera sp. MZ1T
0	30	0	G	12960	Azoarcus
0	17	17	S	748247	Azoarcus sp. KH32C
0	13	13	S	62928	Azoarcus sp. BH72
0	13	0	G	551759	Aromatoleum
0	13	0	S	551760	Aromatoleum aromaticum
0	13	13	-	76114	Aromatoleum aromaticum EbN1
0	10	0	G	73029	Dechloromonas
0	10	0	S	259537	Dechloromonas aromatica
0	10	10	-	159087	Dechloromonas aromatica RCB
0	52	0	-	119066	unclassified Betaproteobacteria
0	28	2	G	33055	Kinetoplastibacterium
0	12	0	S	994696	Candidatus Kinetoplastibacterium oncopeltii
0	12	12	-	1208920	Candidatus Kinetoplastibacterium oncopeltii TCC290E
0	9	0	S	994692	Candidatus Kinetoplastibacterium desouzaii
0	9	9	-	1208919	Candidatus Kinetoplastibacterium desouzaii TCC079E
0	3	3	S	33056	Candidatus Kinetoplastibacterium crithidii
0	2	2	S	233181	Kinetoplastibacterium blastocrithidii
0	15	0	G	1381133	Candidatus Profftella
0	15	15	S	669502	Candidatus Profftella armatura
0	7	0	G	327159	Candidatus Accumulibacter
0	7	0	S	327160	Candidatus Accumulibacter phosphatis
0	7	7	-	522306	Candidatus Accumulibacter phosphatis clade IIA str. UW-1
0	2	0	-	33809	unclassified Betaproteobacteria (miscellaneous)
0	2	2	S	543913	beta proteobacterium CB
0	30	0	O	206350	Methylophilales
0	30	2	F	32011	Methylophilaceae
0	16	5	G	359407	Methylotenera
0	8	0	S	359408	Methylotenera mobilis
0	8	8	-	583345	Methylotenera mobilis JLW8
0	3	0	S	1055487	Methylotenera versatilis
0	3	3	-	666681	Methylotenera versatilis 301
0	6	0	G	404	Methylobacillus
0	6	0	S	405	Methylobacillus flagellatus
0	6	6	-	265072	Methylobacillus flagellatus KT
0	6	2	G	81682	Methylovorus
0	4	0	S	266009	Methylovorus glucosotrophus
0	4	4	-	582744	Methylovorus glucosetrophus SIP3-4
0	16	0	O	119069	Hydrogenophilales
0	16	0	F	206349	Hydrogenophilaceae
0	16	0	G	919	Thiobacillus
0	16	0	S	36861	Thiobacillus denitrificans
0	16	16	-	292415	Thiobacillus denitrificans ATCC 25259
0	10	0	O	1559979	Sulfuricellales
0	10	0	F	1559980	Sulfuricellaceae
0	10	0	G	935200	Sulfuricella
0	10	0	S	649841	Sulfuricella denitrificans
0	10	10	-	1163617	Sulfuricella denitrificans skB26
0	6	0	O	32003	Nitrosomonadales
0	6	0	F	206379	Nitrosomonadaceae
0	5	0	G	914	Nitrosomonas
0	5	5	S	153948	Nitrosomonas sp. AL212
0	1	0	G	35798	Nitrosospira
0	1	0	S	1231	Nitrosospira multiformis
0	1	1	-	323848	Nitrosospira multiformis ATCC 25196
0	4	0	O	713636	Gallionellales
0	4	0	F	90627	Gallionellaceae
0	4	0	G	314343	Sideroxydans
0	4	0	S	63745	Sideroxydans lithotrophicus
0	4	4	-	580332	Sideroxydans lithotrophicus ES-1
0.02	5441	57	C	28211	Alphaproteobacteria
0.01	1783	65	O	356	Rhizobiales
0	888	72	F	41294	Bradyrhizobiaceae
0	381	46	G	374	Bradyrhizobium
0	71	0	S	1355477	Bradyrhizobium diazoefficiens
0	71	71	-	224911	Bradyrhizobium diazoefficiens USDA 110
0	69	69	S	335659	Bradyrhizobium sp. S23321
0	56	0	S	375	Bradyrhizobium japonicum
0	56	56	-	1037409	Bradyrhizobium japonicum USDA 6
0	51	51	S	288000	Bradyrhizobium sp. BTAi1
0	49	0	S	44255	Bradyrhizobium oligotrophicum
0	49	49	-	1245469	Bradyrhizobium oligotrophicum S58
0	39	39	S	114615	Bradyrhizobium sp. ORS 278
0	282	0	G	1073	Rhodopseudomonas
0	282	60	S	1076	Rhodopseudomonas palustris
0	47	47	-	316055	Rhodopseudomonas palustris BisA53
0	42	42	-	652103	Rhodopseudomonas palustris DX-1
0	41	41	-	316058	Rhodopseudomonas palustris HaA2
0	33	33	-	316057	Rhodopseudomonas palustris BisB5
0	31	31	-	316056	Rhodopseudomonas palustris BisB18
0	17	17	-	395960	Rhodopseudomonas palustris TIE-1
0	11	11	-	258594	Rhodopseudomonas palustris CGA009
0	78	0	G	40136	Oligotropha
0	78	78	S	40137	Oligotropha carboxidovorans
0	75	0	G	911	Nitrobacter
0	55	0	S	912	Nitrobacter hamburgensis
0	55	55	-	323097	Nitrobacter hamburgensis X14
0	20	0	S	913	Nitrobacter winogradskyi
0	20	20	-	323098	Nitrobacter winogradskyi Nb-255
0	271	0	F	119045	Methylobacteriaceae
0	271	16	G	407	Methylobacterium
0	100	0	S	31998	Methylobacterium radiotolerans
0	100	100	-	426355	Methylobacterium radiotolerans JCM 2831
0	53	0	S	223967	Methylobacterium populi
0	53	53	-	441620	Methylobacterium populi BJ001
0	45	45	S	426117	Methylobacterium sp. 4-46
0	32	0	-	578822	Methylobacterium extorquens group
0	32	14	S	408	Methylobacterium extorquens
0	7	7	-	272630	Methylobacterium extorquens AM1
0	7	7	-	440085	Methylobacterium extorquens CM4
0	4	4	-	661410	Methylobacterium extorquens DM4
0	25	0	S	114616	Methylobacterium nodulans
0	25	25	-	460265	Methylobacterium nodulans ORS 2060
0	236	3	F	82115	Rhizobiaceae
0	143	7	-	227290	Rhizobium/Agrobacterium group
0	78	3	G	379	Rhizobium
0	29	29	S	424182	Rhizobium sp. IRBG74
0	28	6	S	384	Rhizobium leguminosarum
0	16	0	-	386	Rhizobium leguminosarum bv. trifolii
0	8	8	-	395491	Rhizobium leguminosarum bv. trifolii WSM1325
0	8	8	-	395492	Rhizobium leguminosarum bv. trifolii WSM2304
0	6	0	-	387	Rhizobium leguminosarum bv. viciae
0	6	6	-	216596	Rhizobium leguminosarum bv. viciae 3841
0	13	8	S	29449	Rhizobium etli
0	5	5	-	491916	Rhizobium etli CIAT 652
0	5	0	S	398	Rhizobium tropici
0	5	5	-	698761	Rhizobium tropici CIAT 899
0	58	0	G	357	Agrobacterium
0	28	28	S	861208	Agrobacterium sp. H13-3
0	27	3	-	1183400	Agrobacterium tumefaciens complex
0	12	0	S	358	Agrobacterium tumefaciens
0	12	12	-	311403	Agrobacterium radiobacter K84
0	12	0	S	1176649	Agrobacterium fabrum
0	12	12	-	176299	Agrobacterium fabrum str. C58
0	3	0	S	373	Agrobacterium vitis
0	3	3	-	311402	Agrobacterium vitis S4
0	73	0	-	227292	Sinorhizobium/Ensifer group
0	73	3	G	28105	Sinorhizobium
0	38	0	-	663276	Sinorhizobium fredii group
0	38	4	S	380	Sinorhizobium fredii
0	13	13	-	394	Sinorhizobium fredii NGR234
0	11	11	-	1117943	Sinorhizobium fredii HH103
0	10	10	-	1185652	Sinorhizobium fredii USDA 257
0	24	23	S	382	Sinorhizobium meliloti
0	1	1	-	1230587	Sinorhizobium meliloti Rm41
0	8	0	S	110321	Sinorhizobium medicae
0	8	8	-	366394	Sinorhizobium medicae WSM419
0	17	1	G	34019	Liberibacter
0	11	0	S	309868	Candidatus Liberibacter americanus
0	11	11	-	1261131	Candidatus Liberibacter americanus str. Sao Paulo
0	3	0	S	1273132	Liberibacter crescens
0	3	3	-	1215343	Liberibacter crescens BT-1
0	1	0	S	34021	Candidatus Liberibacter asiaticus
0	1	1	-	1174529	Candidatus Liberibacter asiaticus str. gxpsy
0	1	0	S	556287	Candidatus Liberibacter solanacearum
0	1	1	-	658172	Candidatus Liberibacter solanacearum CLso-ZC1
0	106	0	F	119043	Rhodobiaceae
0	106	0	G	256616	Parvibaculum
0	106	0	S	256618	Parvibaculum lavamentivorans
0	106	106	-	402881	Parvibaculum lavamentivorans DS-1
0	65	0	F	69277	Phyllobacteriaceae
0	59	12	G	68287	Mesorhizobium
0	26	0	S	593909	Mesorhizobium opportunistum
0	26	26	-	536019	Mesorhizobium opportunistum WSM2075
0	9	0	S	381	Mesorhizobium loti
0	9	9	-	266835	Mesorhizobium loti MAFF303099
0	7	0	S	39645	Mesorhizobium ciceri
0	7	0	-	278148	Mesorhizobium ciceri biovar biserrulae
0	7	7	-	765698	Mesorhizobium ciceri biovar biserrulae WSM1271
0	5	0	S	536018	Mesorhizobium australicum
0	5	5	-	754035	Mesorhizobium australicum WSM2073
0	6	0	G	449972	Chelativorans
0	6	6	S	266779	Chelativorans sp. BNC1
0	61	0	F	45401	Hyphomicrobiaceae
0	38	0	G	81	Hyphomicrobium
0	24	24	S	717785	Hyphomicrobium sp. MC1
0	9	0	S	53399	Hyphomicrobium denitrificans
0	7	7	-	670307	Hyphomicrobium denitrificans 1NES1
0	2	2	-	582899	Hyphomicrobium denitrificans ATCC 51888
0	5	0	S	1427356	Hyphomicrobium nitrativorans
0	5	5	-	1029756	Hyphomicrobium nitrativorans NL23
0	12	0	G	1082930	Pelagibacterium
0	12	0	S	531813	Pelagibacterium halotolerans
0	12	12	-	1082931	Pelagibacterium halotolerans B2
0	11	0	G	1068	Rhodomicrobium
0	11	0	S	1069	Rhodomicrobium vannielii
0	11	11	-	648757	Rhodomicrobium vannielii ATCC 17100
0	25	0	F	335928	Xanthobacteraceae
0	12	0	G	6	Azorhizobium
0	12	0	S	7	Azorhizobium caulinodans
0	12	12	-	438753	Azorhizobium caulinodans ORS 571
0	8	0	G	152053	Starkeya
0	8	0	S	921	Starkeya novella
0	8	8	-	639283	Starkeya novella DSM 506
0	5	0	G	279	Xanthobacter
0	5	0	S	280	Xanthobacter autotrophicus
0	5	5	-	78245	Xanthobacter autotrophicus Py2
0	19	0	F	31993	Methylocystaceae
0	19	0	G	133	Methylocystis
0	19	19	S	187303	Methylocystis sp. SC2
0	19	1	F	118882	Brucellaceae
0	12	0	G	528	Ochrobactrum
0	12	0	S	529	Ochrobactrum anthropi
0	12	12	-	439375	Ochrobactrum anthropi ATCC 49188
0	6	6	G	234	Brucella
0	17	0	F	772	Bartonellaceae
0	17	0	G	773	Bartonella
0	5	0	S	33045	Bartonella grahamii
0	5	5	-	634504	Bartonella grahamii as4aup
0	5	0	S	85701	Bartonella tribocorum
0	5	5	-	382640	Bartonella tribocorum CIP 105476
0	3	0	S	38323	Bartonella henselae
0	3	3	-	283166	Bartonella henselae str. Houston-1
0	2	1	S	803	Bartonella quintana
0	1	1	-	283165	Bartonella quintana str. Toulouse
0	1	0	S	33047	Bartonella vinsonii
0	1	0	-	40933	Bartonella vinsonii subsp. berkhoffii
0	1	1	-	1094497	Bartonella vinsonii subsp. berkhoffii str. Winnie
0	1	0	S	388640	Bartonella australis
0	1	1	-	1094489	Bartonella australis Aust/NH1
0	11	0	F	45404	Beijerinckiaceae
0	11	0	G	120652	Methylocella
0	11	0	S	199596	Methylocella silvestris
0	11	11	-	395965	Methylocella silvestris BL2
0	1670	0	O	766	Rickettsiales
0	1649	0	F	942	Anaplasmataceae
0	1644	0	G	943	Ehrlichia
0	1644	5	-	106178	canis group
0	1628	0	S	945	Ehrlichia chaffeensis
0	1628	1628	-	205920	Ehrlichia chaffeensis str. Arkansas
0	5	0	S	35795	Ehrlichia muris
0	5	5	-	1423892	Ehrlichia muris AS145
0	3	3	S	779	Ehrlichia ruminantium
0	3	0	S	944	Ehrlichia canis
0	3	3	-	269484	Ehrlichia canis str. Jake
0	5	0	-	952	Wolbachieae
0	5	1	G	953	Wolbachia
0	2	2	S	100901	Wolbachia endosymbiont of Onchocerca ochengi
0	2	0	S	263437	Wolbachia endosymbiont of Culex quinquefasciatus
0	2	2	-	570417	Wolbachia endosymbiont of Culex quinquefasciatus Pel
0	15	0	F	775	Rickettsiaceae
0	15	0	-	33988	Rickettsieae
0	11	2	G	780	Rickettsia
0	5	0	-	1129742	belli group
0	3	2	S	788	Rickettsia canadensis
0	1	1	-	1105107	Rickettsia canadensis str. CA410
0	2	2	S	33990	Rickettsia bellii
0	2	0	-	114277	spotted fever group
0	2	0	S	35788	Rickettsia africae
0	2	2	-	347255	Rickettsia africae ESF-5
0	2	0	-	114292	typhus group
0	1	1	S	782	Rickettsia prowazekii
0	1	1	S	785	Rickettsia typhi
0	4	0	G	69474	Orientia
0	4	1	S	784	Orientia tsutsugamushi
0	2	2	-	357244	Orientia tsutsugamushi str. Boryong
0	1	1	-	334380	Orientia tsutsugamushi str. Ikeda
0	6	0	F	1328881	Candidatus Midichloriaceae
0	6	0	G	411566	Candidatus Midichloria
0	6	0	S	234827	Candidatus Midichloria mitochondrii
0	6	6	-	696127	Candidatus Midichloria mitochondrii IricVA
0	1303	1	O	204441	Rhodospirillales
0	1168	12	F	433	Acetobacteraceae
0	997	0	G	441	Gluconobacter
0	997	11	S	442	Gluconobacter oxydans
0	937	937	-	290633	Gluconobacter oxydans 621H
0	49	49	-	1224746	Gluconobacter oxydans H24
0	82	0	G	89583	Gluconacetobacter
0	82	0	S	33996	Gluconacetobacter diazotrophicus
0	82	82	-	272568	Gluconacetobacter diazotrophicus PA1 5
0	38	0	G	1434011	Komagataeibacter
0	38	0	S	1177712	Komagataeibacter medellinensis
0	38	38	-	634177	Komagataeibacter medellinensis NBRC 3288
0	24	0	G	434	Acetobacter
0	24	9	S	438	Acetobacter pasteurianus
0	12	12	-	481145	Acetobacter pasteurianus subsp. pasteurianus
0	3	3	-	1266844	Acetobacter pasteurianus 386B
0	13	11	G	522	Acidiphilium
0	1	0	S	524	Acidiphilium cryptum
0	1	1	-	349163	Acidiphilium cryptum JF-5
0	1	0	S	62140	Acidiphilium multivorum
0	1	1	-	926570	Acidiphilium multivorum AIU301
0	2	0	G	364409	Granulibacter
0	2	0	S	364410	Granulibacter bethesdensis
0	2	2	-	391165	Granulibacter bethesdensis CGDNIH1
0	134	1	F	41295	Rhodospirillaceae
0	67	0	G	191	Azospirillum
0	45	1	S	193	Azospirillum lipoferum
0	30	30	-	137722	Azospirillum sp. B510
0	14	14	-	862719	Azospirillum lipoferum 4B
0	22	0	S	192	Azospirillum brasilense
0	22	22	-	1064539	Azospirillum brasilense Sp245
0	34	0	G	171436	Tistrella
0	34	0	S	171437	Tistrella mobilis
0	34	34	-	1110502	Tistrella mobilis KA081020-065
0	19	0	G	13134	Magnetospirillum
0	17	0	S	84159	Magnetospirillum magneticum
0	17	17	-	342108	Magnetospirillum magneticum AMB-1
0	2	0	S	55518	Magnetospirillum gryphiswaldense
0	2	0	-	431944	Magnetospirillum gryphiswaldense MSR-1
0	2	2	-	1430440	Magnetospirillum gryphiswaldense MSR-1 v2
0	6	0	G	1081	Rhodospirillum
0	3	3	S	1085	Rhodospirillum rubrum
0	3	0	S	34018	Rhodospirillum centenum
0	3	3	-	414684	Rhodospirillum centenum SW
0	5	0	G	1612157	Pararhodospirillum
0	5	0	S	1084	Pararhodospirillum photometricum
0	5	5	-	1150469	Pararhodospirillum photometricum DSM 122
0	2	0	G	1263978	Candidatus Endolissoclinum
0	2	0	S	1263979	Candidatus Endolissoclinum faulkneri
0	2	2	-	1193729	Candidatus Endolissoclinum faulkneri L2
0	378	5	O	204457	Sphingomonadales
0	342	16	F	41297	Sphingomonadaceae
0	95	10	G	165695	Sphingobium
0	41	0	S	332056	Sphingobium japonicum
0	41	41	-	452662	Sphingobium japonicum UT26S
0	27	0	S	46429	Sphingobium chlorophenolicum
0	27	27	-	690566	Sphingobium chlorophenolicum L-1
0	17	17	S	627192	Sphingobium sp. SYK-6
0	72	0	G	13687	Sphingomonas
0	47	0	S	160791	Sphingomonas wittichii
0	47	47	-	392499	Sphingomonas wittichii RW1
0	25	25	S	745310	Sphingomonas sp. MM-1
0	65	0	G	165696	Novosphingobium
0	39	0	S	48935	Novosphingobium aromaticivorans
0	39	39	-	279238	Novosphingobium aromaticivorans DSM 12444
0	26	26	S	702113	Novosphingobium sp. PP1Y
0	58	0	G	541	Zymomonas
0	58	0	S	542	Zymomonas mobilis
0	58	0	-	120045	Zymomonas mobilis subsp. mobilis
0	58	58	-	622759	Zymomonas mobilis subsp. mobilis NCIMB 11163
0	36	0	G	165697	Sphingopyxis
0	36	0	S	117207	Sphingopyxis alaskensis
0	36	36	-	317655	Sphingopyxis alaskensis RB2256
0	31	0	F	335929	Erythrobacteraceae
0	31	0	G	1041	Erythrobacter
0	31	0	S	39960	Erythrobacter litoralis
0	31	31	-	314225	Erythrobacter litoralis HTCC2594
0	110	0	O	204458	Caulobacterales
0	110	1	F	76892	Caulobacteraceae
0	65	4	G	75	Caulobacter
0	24	0	S	88688	Caulobacter segnis
0	24	24	-	509190	Caulobacter segnis ATCC 21756
0	20	20	S	366602	Caulobacter sp. K31
0	17	0	S	155892	Caulobacter vibrioides
0	17	17	-	190650	Caulobacter crescentus CB15
0	27	0	G	20	Phenylobacterium
0	27	0	S	284016	Phenylobacterium zucineum
0	27	27	-	450851	Phenylobacterium zucineum HLK1
0	12	0	G	41275	Brevundimonas
0	12	0	S	74313	Brevundimonas subvibrioides
0	12	12	-	633149	Brevundimonas subvibrioides ATCC 15264
0	5	0	G	76890	Asticcacaulis
0	5	0	S	78587	Asticcacaulis excentricus
0	5	5	-	573065	Asticcacaulis excentricus CB 48
0	104	0	O	204455	Rhodobacterales
0	100	2	F	31989	Rhodobacteraceae
0	40	0	G	1060	Rhodobacter
0	30	8	S	1063	Rhodobacter sphaeroides
0	13	13	-	349102	Rhodobacter sphaeroides ATCC 17025
0	6	6	-	557760	Rhodobacter sphaeroides KD131
0	3	3	-	349101	Rhodobacter sphaeroides ATCC 17029
0	10	0	S	1061	Rhodobacter capsulatus
0	10	10	-	272942	Rhodobacter capsulatus SB 1003
0	26	1	G	265	Paracoccus
0	19	0	S	266	Paracoccus denitrificans
0	19	19	-	318586	Paracoccus denitrificans PD1222
0	6	0	S	34003	Paracoccus aminophilus
0	6	6	-	1367847	Paracoccus aminophilus JCM 7686
0	9	0	G	302485	Phaeobacter
0	9	8	S	221822	Phaeobacter inhibens
0	1	1	-	383629	Phaeobacter inhibens 2.10
0	7	0	G	92944	Ketogulonicigenium
0	7	7	S	92945	Ketogulonicigenium vulgare
0	5	0	G	53945	Octadecabacter
0	3	0	S	53946	Octadecabacter arcticus
0	3	3	-	391616	Octadecabacter arcticus 238
0	2	0	S	1217908	Octadecabacter antarcticus
0	2	2	-	391626	Octadecabacter antarcticus 307
0	4	0	G	309512	Dinoroseobacter
0	4	0	S	215813	Dinoroseobacter shibae
0	4	4	-	398580	Dinoroseobacter shibae DFL 12 = DSM 16493
0	3	0	G	191028	Leisingera
0	3	0	S	133924	Leisingera methylohalidivorans
0	3	3	-	999552	Leisingera methylohalidivorans DSM 14336
0	2	0	G	258255	Pseudovibrio
0	2	2	S	911045	Pseudovibrio sp. FO-BEG1
0	1	0	G	97050	Ruegeria
0	1	0	S	89184	Ruegeria pomeroyi
0	1	1	-	246200	Ruegeria pomeroyi DSS-3
0	1	0	G	188905	Jannaschia
0	1	1	S	290400	Jannaschia sp. CCS1
0	4	0	F	69657	Hyphomonadaceae
0	2	0	G	85	Hyphomonas
0	2	0	S	81032	Hyphomonas neptunium
0	2	2	-	228405	Hyphomonas neptunium ATCC 15444
0	2	0	G	2723	Hirschia
0	2	0	S	2724	Hirschia baltica
0	2	2	-	582402	Hirschia baltica ATCC 49814
0	15	0	O	54526	Pelagibacterales
0	15	0	F	1655514	Pelagibacteraceae
0	8	0	-	1655516	unclassified Pelagibacteraceae
0	6	6	S	744985	alpha proteobacterium HIMB59
0	2	2	S	859653	alpha proteobacterium HIMB5
0	7	0	G	198251	Candidatus Pelagibacter
0	6	0	S	198252	Candidatus Pelagibacter ubique
0	6	6	-	335992	Candidatus Pelagibacter ubique HTCC1062
0	1	1	S	1002672	Candidatus Pelagibacter sp. IMCC9063
0	15	0	-	82117	unclassified Alphaproteobacteria
0	7	0	G	213485	Micavibrio
0	7	2	S	349221	Micavibrio aeruginosavorus
0	3	3	-	349215	Micavibrio aeruginosavorus EPB
0	2	2	-	856793	Micavibrio aeruginosavorus ARL-13
0	7	0	G	991903	Polymorphum
0	7	0	S	991904	Polymorphum gilvum
0	7	7	-	991905	Polymorphum gilvum SL003B-26A1
0	1	0	-	62654	SAR116 cluster
0	1	0	G	767891	Candidatus Puniceispirillum
0	1	0	S	767892	Candidatus Puniceispirillum marinum
0	1	1	-	488538	Candidatus Puniceispirillum marinum IMCC1322
0	4	0	O	255473	Parvularculales
0	4	0	F	255474	Parvularculaceae
0	4	0	G	208215	Parvularcula
0	4	0	S	208216	Parvularcula bermudensis
0	4	4	-	314260	Parvularcula bermudensis HTCC2503
0	2	0	O	1191478	Magnetococcales
0	2	0	F	1191479	Magnetococcaceae
0	2	0	G	162171	Magnetococcus
0	2	0	S	1124597	Magnetococcus marinus
0	2	2	-	156889	Magnetococcus marinus MC-1
0	438	3	-	68525	delta/epsilon subdivisions
0	327	3	C	28221	Deltaproteobacteria
0	151	1	O	29	Myxococcales
0	103	1	-	80811	Cystobacterineae
0	78	0	F	31	Myxococcaceae
0	54	0	G	83461	Corallococcus
0	54	0	S	184914	Corallococcus coralloides
0	54	54	-	1144275	Corallococcus coralloides DSM 2259
0	24	2	G	32	Myxococcus
0	10	0	S	83455	Myxococcus stipitatus
0	10	10	-	1278073	Myxococcus stipitatus DSM 14675
0	9	0	S	33	Myxococcus fulvus
0	9	9	-	483219	Myxococcus fulvus HW-1
0	3	0	S	34	Myxococcus xanthus
0	3	3	-	246197	Myxococcus xanthus DK 1622
0	21	0	F	1524215	Anaeromyxobacteraceae
0	21	6	G	161492	Anaeromyxobacter
0	9	9	S	404589	Anaeromyxobacter sp. Fw109-5
0	3	0	S	161493	Anaeromyxobacter dehalogenans
0	2	2	-	290397	Anaeromyxobacter dehalogenans 2CP-C
0	1	1	-	455488	Anaeromyxobacter dehalogenans 2CP-1
0	3	3	S	447217	Anaeromyxobacter sp. K
0	3	0	F	39	Archangiaceae
0	3	0	G	40	Stigmatella
0	3	0	S	41	Stigmatella aurantiaca
0	3	3	-	378806	Stigmatella aurantiaca DW4/3-1
0	25	0	-	80812	Sorangiineae
0	25	0	F	49	Polyangiaceae
0	25	0	G	39643	Sorangium
0	25	4	S	56	Sorangium cellulosum
0	14	14	-	1254432	Sorangium cellulosum So0157-2
0	7	7	-	448385	Sorangium cellulosum So ce56
0	22	0	-	224462	Nannocystineae
0	22	0	F	224464	Kofleriaceae
0	22	0	G	162027	Haliangium
0	22	0	S	80816	Haliangium ochraceum
0	22	22	-	502025	Haliangium ochraceum DSM 14365
0	107	0	-	45456	unclassified Deltaproteobacteria
0	107	0	G	1551504	Candidatus Babela
0	107	107	S	673862	Candidatus Babela massiliensis
0	44	0	O	213115	Desulfovibrionales
0	43	0	F	194924	Desulfovibrionaceae
0	25	2	G	872	Desulfovibrio
0	10	0	S	191026	Desulfovibrio hydrothermalis
0	10	10	-	1121451	Desulfovibrio hydrothermalis AM13 = DSM 14728
0	4	0	S	880	Desulfovibrio salexigens
0	4	4	-	526222	Desulfovibrio salexigens DSM 2638
0	4	1	S	881	Desulfovibrio vulgaris
0	3	3	-	883	Desulfovibrio vulgaris str. 'Miyazaki F'
0	2	0	S	879	Desulfovibrio gigas
0	2	2	-	1121448	Desulfovibrio gigas DSM 1382 = ATCC 19364
0	1	0	S	58180	Desulfovibrio alaskensis
0	1	1	-	207559	Desulfovibrio alaskensis G20
0	1	0	S	182210	Desulfovibrio aespoeensis
0	1	1	-	643562	Desulfovibrio aespoeensis Aspo-2
0	1	0	S	184917	Desulfovibrio magneticus
0	1	1	-	573370	Desulfovibrio magneticus RS-1
0	18	0	G	41707	Lawsonia
0	18	18	S	29546	Lawsonia intracellularis
0	1	0	F	213116	Desulfomicrobiaceae
0	1	0	G	898	Desulfomicrobium
0	1	0	S	899	Desulfomicrobium baculatum
0	1	1	-	525897	Desulfomicrobium baculatum DSM 4028
0	11	0	O	69541	Desulfuromonadales
0	11	0	F	213422	Geobacteraceae
0	11	0	G	28231	Geobacter
0	6	6	S	443144	Geobacter sp. M21
0	3	0	S	313985	Geobacter lovleyi
0	3	3	-	398767	Geobacter lovleyi SZ
0	1	0	S	28232	Geobacter metallireducens
0	1	1	-	269799	Geobacter metallireducens GS-15
0	1	0	S	1203471	Geobacter daltonii
0	1	1	-	316067	Geobacter daltonii FRC-32
0	6	0	O	213481	Bdellovibrionales
0	5	0	F	1652132	Halobacteriovoraceae
0	5	0	G	1652133	Halobacteriovorax
0	5	0	S	97084	Halobacteriovorax marinus
0	5	5	-	862908	Halobacteriovorax marinus SJ
0	1	0	F	213483	Bdellovibrionaceae
0	1	0	G	958	Bdellovibrio
0	1	0	S	959	Bdellovibrio bacteriovorus
0	1	1	-	264462	Bdellovibrio bacteriovorus HD100
0	5	0	O	213118	Desulfobacterales
0	4	0	F	213121	Desulfobulbaceae
0	3	0	G	109168	Desulfotalea
0	3	0	S	84980	Desulfotalea psychrophila
0	3	3	-	177439	Desulfotalea psychrophila LSv54
0	1	0	G	427922	Desulfurivibrio
0	1	0	S	427923	Desulfurivibrio alkaliphilus
0	1	1	-	589865	Desulfurivibrio alkaliphilus AHT 2
0	1	0	F	213119	Desulfobacteraceae
0	1	0	G	28222	Desulfobacula
0	1	0	S	28223	Desulfobacula toluolica
0	1	1	-	651182	Desulfobacula toluolica Tol2
0	108	0	C	29547	Epsilonproteobacteria
0	101	5	O	213849	Campylobacterales
0	61	0	F	72294	Campylobacteraceae
0	34	0	G	28196	Arcobacter
0	18	7	S	28197	Arcobacter butzleri
0	10	10	-	944546	Arcobacter butzleri ED-1
0	1	1	-	1036172	Arcobacter butzleri 7h1h
0	11	0	S	28199	Arcobacter nitrofigilis
0	11	11	-	572480	Arcobacter nitrofigilis DSM 7299
0	5	5	S	944547	Arcobacter sp. L
0	19	1	G	194	Campylobacter
0	7	0	S	76517	Campylobacter hominis
0	7	7	-	360107	Campylobacter hominis ATCC BAA-381
0	4	2	S	196	Campylobacter fetus
0	2	0	-	1507806	Campylobacter fetus subsp. testudinum
0	2	2	-	1244528	Campylobacter fetus subsp. testudinum 03-427
0	3	3	S	197	Campylobacter jejuni
0	2	2	S	195	Campylobacter coli
0	2	0	S	201	Campylobacter lari
0	2	2	-	306263	Campylobacter lari RM2100
0	8	0	G	57665	Sulfurospirillum
0	5	0	S	44674	Sulfurospirillum barnesii
0	5	5	-	760154	Sulfurospirillum barnesii SES-3
0	3	0	S	65553	Sulfurospirillum deleyianum
0	3	3	-	525898	Sulfurospirillum deleyianum DSM 6946
0	35	0	F	72293	Helicobacteraceae
0	18	2	G	209	Helicobacter
0	8	4	S	210	Helicobacter pylori
0	1	1	-	85963	Helicobacter pylori J99
0	1	0	-	869727	Helicobacter pylori 908
0	1	1	-	985081	Helicobacter pylori 2017
0	1	1	-	1055531	Helicobacter pylori Aklavik117
0	1	1	-	1163743	Helicobacter pylori HUP-B14
0	4	0	S	213	Helicobacter cinaedi
0	4	4	-	1172562	Helicobacter cinaedi PAGU611
0	1	0	S	214	Helicobacter felis
0	1	1	-	936155	Helicobacter felis ATCC 49179
0	1	0	S	217	Helicobacter mustelae
0	1	1	-	679897	Helicobacter mustelae 12198
0	1	0	S	32025	Helicobacter hepaticus
0	1	1	-	235279	Helicobacter hepaticus ATCC 51449
0	1	0	S	138563	Helicobacter cetorum
0	1	1	-	1163745	Helicobacter cetorum MIT 99-5656
0	17	3	G	202746	Sulfurimonas
0	11	0	S	202747	Sulfurimonas autotrophica
0	11	11	-	563040	Sulfurimonas autotrophica DSM 16294
0	3	0	S	39766	Sulfurimonas denitrificans
0	3	3	-	326298	Sulfurimonas denitrificans DSM 1251
0	5	0	-	34035	unclassified Epsilonproteobacteria
0	5	0	G	269258	Nitratiruptor
0	5	5	S	387092	Nitratiruptor sp. SB155-2
0	2	0	O	235899	Nautiliales
0	2	0	F	224467	Nautiliaceae
0	2	0	G	191291	Nautilia
0	2	0	S	244787	Nautilia profundicola
0	2	2	-	598659	Nautilia profundicola AmH
0	9	0	C	1807140	Acidithiobacillia
0	9	0	O	225057	Acidithiobacillales
0	9	0	F	225058	Acidithiobacillaceae
0	9	0	G	119977	Acidithiobacillus
0	5	0	S	160808	Acidithiobacillus ferrivorans
0	5	5	-	743299	Acidithiobacillus ferrivorans SS3
0	3	0	S	33059	Acidithiobacillus caldus
0	3	3	-	990288	Acidithiobacillus caldus SM-1
0	1	1	S	920	Acidithiobacillus ferrooxidans
0.07	25528	18	-	1783272	Terrabacteria group
0.06	19191	4	P	201174	Actinobacteria
0.06	19130	301	C	1760	Actinobacteria
0.04	12257	0	O	85009	Propionibacteriales
0.04	12171	8	F	31957	Propionibacteriaceae
0.04	12017	36	G	1912216	Cutibacterium
0.03	11922	7865	S	1747	Cutibacterium acnes
0.01	3662	0	-	1905725	Propionibacterium acnes subsp. defendens
0.01	3662	3662	-	1091045	Propionibacterium acnes subsp. defendens ATCC 11828
0	237	237	-	1134454	Propionibacterium acnes HL096PA1
0	112	59	-	1734925	Propionibacterium acnes subsp. acnes
0	35	35	-	1114967	Propionibacterium acnes TypeIA2 P.acn17
0	18	18	-	1114966	Propionibacterium acnes TypeIA2 P.acn33
0	30	30	-	909952	Propionibacterium acnes 266
0	13	13	-	267747	Propionibacterium acnes KPA171202
0	2	2	-	1031709	Propionibacterium acnes 6609
0	1	1	-	1234380	Propionibacterium acnes C1
0	59	0	S	33010	Cutibacterium avidum
0	59	59	-	1170318	Cutibacterium avidum 44067
0	64	0	G	29404	Microlunatus
0	64	0	S	29405	Microlunatus phosphovorus
0	64	64	-	1032480	Microlunatus phosphovorus NM-1
0	54	0	G	1912217	Pseudopropionibacterium
0	54	0	S	1750	Pseudopropionibacterium propionicum
0	54	54	-	767029	Pseudopropionibacterium propionicum F0230a
0	17	0	G	1912215	Acidipropionibacterium
0	17	0	S	1748	Acidipropionibacterium acidipropionici
0	17	17	-	1171373	Acidipropionibacterium acidipropionici ATCC 4875
0	11	0	G	1743	Propionibacterium
0	11	0	S	1744	Propionibacterium freudenreichii
0	11	0	-	1752	Propionibacterium freudenreichii subsp. shermanii
0	11	11	-	754252	Propionibacterium freudenreichii subsp. shermanii CIRM-BIA1
0	86	6	F	85015	Nocardioidaceae
0	48	0	G	1839	Nocardioides
0	48	48	S	196162	Nocardioides sp. JS614
0	32	0	G	182639	Kribbella
0	32	0	S	182640	Kribbella flavida
0	32	32	-	479435	Kribbella flavida DSM 17836
0.01	2867	42	O	85007	Corynebacteriales
0.01	1762	0	F	1762	Mycobacteriaceae
0.01	1759	209	G	1763	Mycobacterium
0	1069	0	-	670516	Mycobacterium chelonae group
0	1069	0	-	670506	Mycobacterium abscessus subgroup
0	1069	1028	S	36809	Mycobacterium abscessus
0	21	0	-	319705	Mycobacterium abscessus subsp. bolletii
0	21	21	-	1303024	Mycobacterium abscessus subsp. bolletii 50594
0	20	0	-	1962118	Mycobacterium abscessus subsp. massiliense
0	20	20	-	1198627	Mycobacterium abscessus subsp. massiliense str. GO 06
0	187	85	-	120793	Mycobacterium avium complex (MAC)
0	67	40	S	1767	Mycobacterium intracellulare
0	17	17	-	487521	Mycobacterium intracellulare ATCC 13950
0	8	8	-	1138382	Mycobacterium intracellulare MOTT-02
0	2	2	-	1138383	Mycobacterium intracellulare MOTT-64
0	23	15	S	1764	Mycobacterium avium
0	5	5	-	1770	Mycobacterium avium subsp. paratuberculosis
0	3	3	-	243243	Mycobacterium avium 104
0	9	0	S	1203599	Mycobacterium yongonense
0	9	9	-	1138871	Mycobacterium yongonense 05-1390
0	3	0	S	35617	Mycobacterium indicus pranii
0	3	3	-	1232724	Mycobacterium indicus pranii MTCC 9506
0	54	0	S	1800	Mycobacterium chubuense
0	54	54	-	710421	Mycobacterium chubuense NBB4
0	54	3	-	77643	Mycobacterium tuberculosis complex
0	46	0	S	1773	Mycobacterium tuberculosis
0	42	42	-	1306400	Mycobacterium tuberculosis str. Beijing/NITR203
0	4	4	-	478434	Mycobacterium tuberculosis KZN 1435
0	5	0	S	78331	Mycobacterium canettii
0	4	4	-	1205677	Mycobacterium canettii CIPT 140070017
0	1	1	-	1205675	Mycobacterium canettii CIPT 140070008
0	39	16	S	1804	Mycobacterium gilvum
0	18	18	-	278137	Mycobacterium gilvum Spyr1
0	5	5	-	350054	Mycobacterium gilvum PYR-GCK
0	36	0	S	36814	Mycobacterium rhodesiae
0	36	36	-	710685	Mycobacterium rhodesiae NBB3
0	32	32	S	875328	Mycobacterium sinense
0	28	0	S	1772	Mycobacterium smegmatis
0	28	28	-	246196	Mycobacterium smegmatis str. MC2 155
0	17	0	S	110539	Mycobacterium vanbaalenii
0	17	17	-	350058	Mycobacterium vanbaalenii PYR-1
0	10	0	S	1768	Mycobacterium kansasii
0	10	10	-	557599	Mycobacterium kansasii ATCC 12478
0	10	10	S	212767	Mycobacterium sp. JS623
0	8	8	S	164757	Mycobacterium sp. JLS
0	4	0	S	261524	Mycobacterium liflandii
0	4	4	-	459424	Mycobacterium liflandii 128FXT
0	1	1	S	1769	Mycobacterium leprae
0	1	0	S	1781	Mycobacterium marinum
0	1	1	-	216594	Mycobacterium marinum M
0	3	0	G	697025	Hoyosella
0	3	0	S	639313	Hoyosella subflava
0	3	3	-	443218	Hoyosella subflava DQS3-9A1
0	388	4	F	85025	Nocardiaceae
0	261	23	G	1827	Rhodococcus
0	132	63	S	1833	Rhodococcus erythropolis
0	43	43	-	234621	Rhodococcus erythropolis PR4
0	26	26	-	1136179	Rhodococcus erythropolis CCM2595
0	39	0	S	37919	Rhodococcus opacus
0	39	39	-	632772	Rhodococcus opacus B4
0	25	0	S	103816	Rhodococcus pyridinivorans
0	25	25	-	1435356	Rhodococcus pyridinivorans SB3094
0	23	0	S	43767	Rhodococcus equi
0	23	23	-	685727	Rhodococcus equi 103S
0	19	0	S	132919	Rhodococcus jostii
0	19	19	-	101510	Rhodococcus jostii RHA1
0	123	4	G	1817	Nocardia
0	50	0	S	37329	Nocardia farcinica
0	50	50	-	247156	Nocardia farcinica IFM 10152
0	49	0	S	135487	Nocardia cyriacigeorgica
0	49	49	-	1127134	Nocardia cyriacigeorgica GUH-2
0	20	0	S	37326	Nocardia brasiliensis
0	20	20	-	1133849	Nocardia brasiliensis ATCC 700358
0	312	0	F	85026	Gordoniaceae
0	312	6	G	2053	Gordonia
0	154	0	S	2054	Gordonia bronchialis
0	154	154	-	526226	Gordonia bronchialis DSM 43247
0	105	105	S	337191	Gordonia sp. KTR9
0	47	0	S	84595	Gordonia polyisoprenivorans
0	47	47	-	1112204	Gordonia polyisoprenivorans VH2
0	232	0	F	1653	Corynebacteriaceae
0	232	29	G	1716	Corynebacterium
0	29	0	S	575200	Corynebacterium maris
0	29	29	-	1224163	Corynebacterium maris DSM 45190
0	24	0	S	225326	Corynebacterium halotolerans
0	24	24	-	1121362	Corynebacterium halotolerans YIM 70093 = DSM 44683
0	21	0	S	1727	Corynebacterium variabile
0	21	21	-	858619	Corynebacterium variabile DSM 44702
0	17	0	S	89154	Corynebacterium terpenotabidum
0	17	17	-	1200352	Corynebacterium terpenotabidum Y-11
0	17	0	S	152794	Corynebacterium efficiens
0	17	17	-	196164	Corynebacterium efficiens YS-314
0	17	0	S	169292	Corynebacterium aurimucosum
0	17	17	-	548476	Corynebacterium aurimucosum ATCC 700975
0	16	0	S	38289	Corynebacterium jeikeium
0	16	16	-	306537	Corynebacterium jeikeium K411
0	14	10	S	1717	Corynebacterium diphtheriae
0	4	4	-	698962	Corynebacterium diphtheriae 31A
0	13	0	S	161879	Corynebacterium kroppenstedtii
0	13	13	-	645127	Corynebacterium kroppenstedtii DSM 44385
0	13	0	S	258224	Corynebacterium resistens
0	13	13	-	662755	Corynebacterium resistens DSM 45100
0	8	7	S	1718	Corynebacterium glutamicum
0	1	1	-	340322	Corynebacterium glutamicum R
0	6	5	S	43771	Corynebacterium urealyticum
0	1	1	-	504474	Corynebacterium urealyticum DSM 7109
0	3	3	S	65058	Corynebacterium ulcerans
0	2	0	S	1721	Corynebacterium callunae
0	2	2	-	1121353	Corynebacterium callunae DSM 20147
0	2	0	S	42817	Corynebacterium argentoratense
0	2	2	-	1348662	Corynebacterium argentoratense DSM 44202
0	1	1	S	1719	Corynebacterium pseudotuberculosis
0	119	0	F	85028	Tsukamurellaceae
0	119	0	G	2060	Tsukamurella
0	119	0	S	2061	Tsukamurella paurometabola
0	119	119	-	521096	Tsukamurella paurometabola DSM 20162
0	12	0	F	316606	Segniliparaceae
0	12	0	G	286801	Segniliparus
0	12	0	S	286802	Segniliparus rotundus
0	12	12	-	640132	Segniliparus rotundus DSM 44985
0.01	2373	62	O	85006	Micrococcales
0	1103	22	F	85023	Microbacteriaceae
0	431	0	G	33882	Microbacterium
0	431	0	S	2033	Microbacterium testaceum
0	431	431	-	979556	Microbacterium testaceum StLB037
0	367	0	G	110932	Leifsonia
0	367	76	S	1575	Leifsonia xyli
0	176	0	-	31966	Leifsonia xyli subsp. cynodontis
0	176	176	-	1389489	Leifsonia xyli subsp. cynodontis DSM 46306
0	115	0	-	59736	Leifsonia xyli subsp. xyli
0	115	115	-	281090	Leifsonia xyli subsp. xyli str. CTCB07
0	283	0	G	1573	Clavibacter
0	283	95	S	28447	Clavibacter michiganensis
0	73	0	-	33013	Clavibacter michiganensis subsp. michiganensis
0	73	73	-	443906	Clavibacter michiganensis subsp. michiganensis NCPPB 382
0	61	61	-	31964	Clavibacter michiganensis subsp. sepedonicus
0	54	0	-	31963	Clavibacter michiganensis subsp. nebraskensis
0	54	54	-	1097677	Clavibacter michiganensis subsp. nebraskensis NCPPB 2581
0	692	16	F	1268	Micrococcaceae
0	322	0	G	1269	Micrococcus
0	322	0	S	1270	Micrococcus luteus
0	322	322	-	465515	Micrococcus luteus NCTC 2665
0	224	2	G	32207	Rothia
0	174	0	S	2047	Rothia dentocariosa
0	174	174	-	762948	Rothia dentocariosa ATCC 17931
0	48	0	S	43675	Rothia mucilaginosa
0	48	48	-	680646	Rothia mucilaginosa DY-18
0	40	0	G	1742993	Pseudarthrobacter
0	28	0	S	85085	Pseudarthrobacter chlorophenolicus
0	28	28	-	452863	Pseudarthrobacter chlorophenolicus A6
0	12	0	S	361575	Pseudarthrobacter phenanthrenivorans
0	12	12	-	930171	Pseudarthrobacter phenanthrenivorans Sphe3
0	38	0	G	57493	Kocuria
0	38	0	S	72000	Kocuria rhizophila
0	38	38	-	378753	Kocuria rhizophila DC2201
0	27	0	G	1663	Arthrobacter
0	27	27	S	290399	Arthrobacter sp. FB24
0	15	0	G	1742989	Glutamicibacter
0	15	0	S	256701	Glutamicibacter arilaitensis
0	15	15	-	861360	Glutamicibacter arilaitensis Re117
0	6	0	G	1645	Renibacterium
0	6	0	S	1646	Renibacterium salmoninarum
0	6	6	-	288705	Renibacterium salmoninarum ATCC 33209
0	4	0	G	1742992	Paenarthrobacter
0	4	0	S	43663	Paenarthrobacter aurescens
0	4	4	-	290340	Paenarthrobacter aurescens TC1
0	147	0	F	85016	Cellulomonadaceae
0	147	12	G	1707	Cellulomonas
0	59	0	S	1708	Cellulomonas fimi
0	59	59	-	590998	Cellulomonas fimi ATCC 484
0	46	0	S	1711	Cellulomonas flavigena
0	46	46	-	446466	Cellulomonas flavigena DSM 20109
0	30	0	S	11	Cellulomonas gilvus
0	30	30	-	593907	Cellulomonas gilvus ATCC 13127
0	121	2	F	85017	Promicromonosporaceae
0	78	0	G	254250	Isoptericola
0	78	0	S	139208	Isoptericola variabilis
0	78	78	-	743718	Isoptericola variabilis 225
0	41	0	G	186188	Xylanimonas
0	41	0	S	186189	Xylanimonas cellulosilytica
0	41	41	-	446471	Xylanimonas cellulosilytica DSM 15894
0	63	0	F	85020	Dermabacteraceae
0	63	0	G	43668	Brachybacterium
0	63	0	S	43669	Brachybacterium faecium
0	63	63	-	446465	Brachybacterium faecium DSM 4810
0	58	0	F	145360	Sanguibacteraceae
0	58	0	G	60919	Sanguibacter
0	58	0	S	60920	Sanguibacter keddieii
0	58	58	-	446469	Sanguibacter keddieii DSM 10542
0	48	0	F	145357	Dermacoccaceae
0	48	0	G	57499	Kytococcus
0	48	0	S	1276	Kytococcus sedentarius
0	48	48	-	478801	Kytococcus sedentarius DSM 20547
0	47	0	F	125316	Beutenbergiaceae
0	47	0	G	84756	Beutenbergia
0	47	0	S	84757	Beutenbergia cavernae
0	47	47	-	471853	Beutenbergia cavernae DSM 12333
0	29	0	F	85021	Intrasporangiaceae
0	29	0	G	53357	Intrasporangium
0	29	0	S	53358	Intrasporangium calvum
0	29	29	-	710696	Intrasporangium calvum DSM 43043
0	3	0	F	85022	Jonesiaceae
0	3	0	G	43673	Jonesia
0	3	0	S	43674	Jonesia denitrificans
0	3	3	-	471856	Jonesia denitrificans DSM 20603
0	414	0	O	85011	Streptomycetales
0	414	5	F	2062	Streptomycetaceae
0	376	68	G	1883	Streptomyces
0	53	0	-	1477431	Streptomyces albidoflavus group
0	53	0	S	1902	Streptomyces coelicolor
0	53	53	-	100226	Streptomyces coelicolor A3(2)
0	41	0	S	348043	Streptomyces davawensis
0	41	41	-	1214101	Streptomyces davawensis JCM 4913
0	32	0	S	29303	Streptomyces cattleya
0	32	32	-	1003195	Streptomyces cattleya NRRL 8057 = DSM 46488
0	28	0	S	42684	Streptomyces collinus
0	28	28	-	1214242	Streptomyces collinus Tu 365
0	26	0	S	1930	Streptomyces scabiei
0	26	26	-	680198	Streptomyces scabiei 87.22
0	23	0	S	379067	Streptomyces bingchenggensis
0	23	23	-	749414	Streptomyces bingchenggensis BCW-1
0	22	0	-	1852274	Streptomyces albus group
0	22	0	S	1888	Streptomyces albus
0	22	22	-	457425	Streptomyces albus J1074
0	21	0	S	54571	Streptomyces venezuelae
0	21	21	-	953739	Streptomyces venezuelae ATCC 10712
0	20	0	S	68280	Streptomyces violaceusniger
0	20	20	-	653045	Streptomyces violaceusniger Tu 4113
0	16	0	S	1912	Streptomyces hygroscopicus
0	16	16	-	311982	Streptomyces hygroscopicus subsp. jinggangensis
0	12	12	S	862751	Streptomyces sp. SirexAA-E
0	9	0	S	68202	Streptomyces fulvissimus
0	9	9	-	1303692	Streptomyces fulvissimus DSM 40593
0	5	0	-	629295	Streptomyces griseus group
0	5	0	-	1482596	Streptomyces griseus subgroup
0	5	0	S	1911	Streptomyces griseus
0	5	0	-	67263	Streptomyces griseus subsp. griseus
0	5	5	-	455632	Streptomyces griseus subsp. griseus NBRC 13350
0	33	0	G	2063	Kitasatospora
0	33	0	S	2066	Kitasatospora setae
0	33	33	-	452652	Kitasatospora setae KM-6054
0	200	0	O	85010	Pseudonocardiales
0	200	8	F	2070	Pseudonocardiaceae
0	62	4	G	1813	Amycolatopsis
0	29	0	S	31958	Amycolatopsis orientalis
0	29	29	-	1156913	Amycolatopsis orientalis HCCB10007
0	29	29	S	33910	Amycolatopsis mediterranei
0	41	0	G	1847	Pseudonocardia
0	41	0	S	240495	Pseudonocardia dioxanivorans
0	41	41	-	675635	Pseudonocardia dioxanivorans CB1190
0	33	0	G	1835	Saccharopolyspora
0	33	0	S	1836	Saccharopolyspora erythraea
0	33	33	-	405948	Saccharopolyspora erythraea NRRL 2338
0	26	0	G	2071	Saccharothrix
0	26	0	S	103731	Saccharothrix espanaensis
0	26	26	-	1179773	Saccharothrix espanaensis DSM 44229
0	22	0	G	40566	Actinosynnema
0	22	0	S	40567	Actinosynnema mirum
0	22	22	-	446462	Actinosynnema mirum DSM 43827
0	8	0	G	1851	Saccharomonospora
0	8	0	S	1852	Saccharomonospora viridis
0	8	8	-	471857	Saccharomonospora viridis DSM 43017
0	174	0	O	85008	Micromonosporales
0	174	9	F	28056	Micromonosporaceae
0	107	9	G	1865	Actinoplanes
0	37	0	S	1866	Actinoplanes missouriensis
0	37	37	-	512565	Actinoplanes missouriensis 431
0	27	0	S	196914	Actinoplanes friuliensis
0	27	27	-	1246995	Actinoplanes friuliensis DSM 7358
0	20	20	S	649831	Actinoplanes sp. N902-109
0	14	14	S	134676	Actinoplanes sp. SE50/110
0	33	28	G	1873	Micromonospora
0	3	0	S	47850	Micromonospora aurantiaca
0	3	3	-	644283	Micromonospora aurantiaca ATCC 27029
0	2	2	S	648999	Micromonospora sp. L5
0	18	0	G	168694	Salinispora
0	10	0	S	168695	Salinispora tropica
0	10	10	-	369723	Salinispora tropica CNB-440
0	8	0	S	168697	Salinispora arenicola
0	8	8	-	391037	Salinispora arenicola CNS-205
0	7	0	G	84593	Verrucosispora
0	7	0	S	1003110	Verrucosispora maris
0	7	7	-	263358	Verrucosispora maris AB-18-032
0	133	0	O	1643682	Geodermatophilales
0	133	4	F	85030	Geodermatophilaceae
0	54	0	G	1860	Geodermatophilus
0	54	0	S	1861	Geodermatophilus obscurus
0	54	54	-	526225	Geodermatophilus obscurus DSM 43160
0	49	0	G	88138	Modestobacter
0	49	49	S	477641	Modestobacter marinus
0	26	0	G	38501	Blastococcus
0	26	0	S	138336	Blastococcus saxobsidens
0	26	26	-	1146883	Blastococcus saxobsidens DD2
0	106	1	O	85012	Streptosporangiales
0	46	0	F	83676	Nocardiopsaceae
0	31	2	G	2013	Nocardiopsis
0	27	0	S	2014	Nocardiopsis dassonvillei
0	27	0	-	568208	Nocardiopsis dassonvillei subsp. dassonvillei
0	27	27	-	446468	Nocardiopsis dassonvillei subsp. dassonvillei DSM 43111
0	2	0	S	53437	Nocardiopsis alba
0	2	2	-	1205910	Nocardiopsis alba ATCC BAA-2165
0	15	0	G	83677	Thermobifida
0	15	0	S	2021	Thermobifida fusca
0	15	15	-	269800	Thermobifida fusca YX
0	30	0	F	2004	Streptosporangiaceae
0	30	0	G	2000	Streptosporangium
0	30	0	S	2001	Streptosporangium roseum
0	30	30	-	479432	Streptosporangium roseum DSM 43021
0	29	0	F	2012	Thermomonosporaceae
0	29	0	G	2019	Thermomonospora
0	29	0	S	2020	Thermomonospora curvata
0	29	29	-	471852	Thermomonospora curvata DSM 43183
0	79	0	O	85013	Frankiales
0	79	0	F	74712	Frankiaceae
0	79	1	G	1854	Frankia
0	22	0	S	1859	Frankia alni
0	22	22	-	326424	Frankia alni ACN14a
0	22	22	S	298654	Frankia inefficax
0	21	21	S	298653	Frankia sp. EAN1pec
0	7	7	S	656024	Frankia symbiont of Datisca glomerata
0	6	6	S	106370	Frankia casuarinae
0	61	0	O	85004	Bifidobacteriales
0	61	0	F	31953	Bifidobacteriaceae
0	48	4	G	1678	Bifidobacterium
0	11	0	S	1680	Bifidobacterium adolescentis
0	11	11	-	367928	Bifidobacterium adolescentis ATCC 15703
0	10	0	S	1684	Bifidobacterium asteroides
0	10	10	-	1147128	Bifidobacterium asteroides PRL2011
0	10	6	S	216816	Bifidobacterium longum
0	3	0	-	1682	Bifidobacterium longum subsp. infantis
0	3	3	-	565040	Bifidobacterium longum subsp. infantis 157F
0	1	1	-	1679	Bifidobacterium longum subsp. longum
0	5	2	S	28025	Bifidobacterium animalis
0	2	2	-	302911	Bifidobacterium animalis subsp. lactis
0	1	0	-	302912	Bifidobacterium animalis subsp. animalis
0	1	1	-	703613	Bifidobacterium animalis subsp. animalis ATCC 25527
0	4	4	S	1681	Bifidobacterium bifidum
0	2	0	S	1689	Bifidobacterium dentium
0	2	2	-	401473	Bifidobacterium dentium Bd1
0	2	0	S	33905	Bifidobacterium thermophilum
0	2	2	-	1254439	Bifidobacterium thermophilum RBL67
0	13	0	G	2701	Gardnerella
0	13	0	S	2702	Gardnerella vaginalis
0	12	12	-	553190	Gardnerella vaginalis 409-05
0	1	1	-	525284	Gardnerella vaginalis ATCC 14019
0	48	0	O	85014	Glycomycetales
0	48	0	F	85034	Glycomycetaceae
0	48	0	G	283810	Stackebrandtia
0	48	0	S	283811	Stackebrandtia nassauensis
0	48	48	-	446470	Stackebrandtia nassauensis DSM 44728
0	43	0	O	1643684	Nakamurellales
0	43	0	F	85031	Nakamurellaceae
0	43	0	G	53460	Nakamurella
0	43	0	S	53461	Nakamurella multipartita
0	43	43	-	479431	Nakamurella multipartita DSM 44233
0	36	0	O	622452	Kineosporiales
0	36	0	F	83778	Kineosporiaceae
0	36	0	G	33981	Kineococcus
0	36	0	S	131568	Kineococcus radiotolerans
0	36	36	-	266940	Kineococcus radiotolerans SRS30216 = ATCC BAA-149
0	18	0	O	414714	Catenulisporales
0	18	0	F	414877	Catenulisporaceae
0	18	0	G	414878	Catenulispora
0	18	0	S	304895	Catenulispora acidiphila
0	18	18	-	479433	Catenulispora acidiphila DSM 44928
0	16	0	-	1643818	Actinobacteria incertae sedis
0	16	0	G	147067	Thermobispora
0	16	0	S	2006	Thermobispora bispora
0	16	16	-	469371	Thermobispora bispora DSM 43833
0	3	0	O	1643683	Acidothermales
0	3	0	F	85032	Acidothermaceae
0	3	0	G	28048	Acidothermus
0	3	0	S	28049	Acidothermus cellulolyticus
0	3	3	-	351607	Acidothermus cellulolyticus 11B
0	1	0	O	2037	Actinomycetales
0	1	0	F	2049	Actinomycetaceae
0	1	0	G	28263	Arcanobacterium
0	1	0	S	28264	Arcanobacterium haemolyticum
0	1	1	-	644284	Arcanobacterium haemolyticum DSM 20595
0	21	0	C	84998	Coriobacteriia
0	12	0	O	1643822	Eggerthellales
0	12	0	F	1643826	Eggerthellaceae
0	5	0	G	447020	Adlercreutzia
0	5	0	S	446660	Adlercreutzia equolifaciens
0	5	5	-	1384484	Adlercreutzia equolifaciens DSM 19450
0	3	0	G	84111	Eggerthella
0	2	2	S	502558	Eggerthella sp. YY7918
0	1	0	S	84112	Eggerthella lenta
0	1	1	-	479437	Eggerthella lenta DSM 2243
0	2	0	G	84108	Slackia
0	2	0	S	84110	Slackia heliotrinireducens
0	2	2	-	471855	Slackia heliotrinireducens DSM 20476
0	2	0	G	644652	Gordonibacter
0	2	0	S	471189	Gordonibacter pamelaeae
0	2	2	-	657308	Gordonibacter pamelaeae 7-10-1-b
0	9	0	O	84999	Coriobacteriales
0	8	0	F	1643824	Atopobiaceae
0	5	0	G	1380	Atopobium
0	5	0	S	1382	Atopobium parvulum
0	5	5	-	521095	Atopobium parvulum DSM 20469
0	3	0	G	133925	Olsenella
0	3	0	S	133926	Olsenella uli
0	3	3	-	633147	Olsenella uli DSM 7084
0	1	0	F	84107	Coriobacteriaceae
0	1	0	G	33870	Coriobacterium
0	1	0	S	33871	Coriobacterium glomerans
0	1	1	-	700015	Coriobacterium glomerans PW2
0	20	0	C	1497346	Thermoleophilia
0	20	0	O	588673	Solirubrobacterales
0	20	0	F	320583	Conexibacteraceae
0	20	0	G	191494	Conexibacter
0	20	0	S	191495	Conexibacter woesei
0	20	20	-	469383	Conexibacter woesei DSM 14684
0	8	0	C	84992	Acidimicrobiia
0	8	0	O	84993	Acidimicrobiales
0	8	0	F	84994	Acidimicrobiaceae
0	6	0	G	682522	Ilumatobacter
0	6	0	S	467094	Ilumatobacter coccineus
0	6	6	-	1313172	Ilumatobacter coccineus YM16-304
0	2	0	G	53634	Acidimicrobium
0	2	0	S	53635	Acidimicrobium ferrooxidans
0	2	2	-	525909	Acidimicrobium ferrooxidans DSM 10331
0	8	0	C	84995	Rubrobacteria
0	8	0	O	84996	Rubrobacterales
0	8	0	F	84997	Rubrobacteraceae
0	8	0	G	42255	Rubrobacter
0	8	0	S	49319	Rubrobacter xylanophilus
0	8	8	-	266117	Rubrobacter xylanophilus DSM 9941
0.02	5276	22	P	1239	Firmicutes
0.01	3674	16	C	91061	Bacilli
0.01	3210	3	O	186826	Lactobacillales
[truncated: 1,689 more rows]

## Sheet: Beetle RNA Kraken report
Microbes found from RNA reads using Kraken
Percentage of reads covered by the clade rooted at this taxon	Number of reads covered by the clade rooted at this taxon	Number of reads assigned directly to this taxon	A taxonomy rank code	. NCBI taxonomy ID	Identified scientific name
95.86	35668321	35668321	U	0	unclassified
4.14	1539734	15801	-	1	root
2.83	1052433	4249	D	10239	Viruses
2.67	992805	2915	-	35237	dsDNA viruses, no RNA stage
2.64	981526	0	F	10442	Baculoviridae
2.64	980669	0	G	558017	Betabaculovirus
2.64	980605	0	-	342107	unclassified Betabaculovirus
2.64	980604	980604	S	364745	Choristoneura occidentalis granulovirus
0	1	1	S	166056	Epinotia aporema granulovirus
0	36	36	S	51677	Xestia c-nigrum granulovirus
0	28	28	S	36355	Pseudaletia unipuncta granulovirus
0	850	1	G	558016	Alphabaculovirus
0	403	403	S	208013	Agrotis ipsilon multiple nucleopolyhedrovirus
0	258	1	-	745176	unclassified Alphabaculovirus
0	169	169	S	307461	Apocheima cinerarium nucleopolyhedrovirus
0	44	44	S	1346829	Peridroma alphabaculovirus
0	31	31	S	490711	Orgyia leucostigma NPV
0	5	5	S	1642929	Lambdina fiscellaria nucleopolyhedrovirus
0	4	4	S	1346828	Choristoneura murinana alphabaculovirus
0	2	2	S	1367203	Hemileuca sp. nucleopolyhedrovirus
0	2	2	S	1367205	Choristoneura rosaceana alphabaculovirus
0	49	49	S	1962501	Agrotis segetum nucleopolyhedrovirus A
0	43	43	S	46242	Spodoptera litura nucleopolyhedrovirus
0	40	40	S	1307954	Maruca vitrata nucleopolyhedrovirus
0	20	20	S	28288	Hyphantria cunea nucleopolyhedrovirus
0	12	12	S	207830	Mamestra configurata nucleopolyhedrovirus A
0	11	11	S	78219	Mamestra brassicae multiple nucleopolyhedrovirus
0	3	3	S	10454	Spodoptera exigua multiple nucleopolyhedrovirus
0	3	0	S	1207438	Chrysodeixis includens nucleopolyhedrovirus
0	3	3	-	1592335	Pseudoplusia includens SNPV IE
0	2	2	S	51313	Helicoverpa armigera nucleopolyhedrovirus
0	1	1	S	74320	Buzura suppressaria nucleopolyhedrovirus
0	1	1	S	74660	Choristoneura fumiferana DEF multiple nucleopolyhedrovirus
0	1	1	S	307467	Euproctis pseudoconspersa nucleopolyhedrovirus
0	1	1	S	320432	Chrysodeixis chalcites nucleopolyhedrovirus
0	1	1	S	332054	Trichoplusia ni single nucleopolyhedrovirus
0	7	0	G	558019	Deltabaculovirus
0	7	7	S	130556	Culex nigripalpus nucleopolyhedrovirus
0.01	4092	11	O	548681	Herpesvirales
0.01	3865	10	F	10292	Herpesviridae
0.01	3661	37	-	10357	Betaherpesvirinae
0.01	3059	0	-	686603	unassigned Betaherpesvirinae
0.01	3018	3018	S	33706	Caviid betaherpesvirus 2
0	41	41	S	10397	Tupaiid betaherpesvirus 1
0	326	0	G	548689	Proboscivirus
0	326	326	S	146015	Elephantid betaherpesvirus 1
0	221	0	G	10365	Muromegalovirus
0	207	207	S	1261657	Murid betaherpesvirus 8
0	14	0	S	28304	Murid betaherpesvirus 2
0	14	14	-	79700	Rat cytomegalovirus Maastricht
0	18	0	G	10358	Cytomegalovirus
0	18	17	S	50292	Cercopithecine betaherpesvirus 5
0	1	1	-	1667587	Papio ursinus cytomegalovirus
0	171	0	-	10293	Alphaherpesvirinae
0	110	0	G	10294	Simplexvirus
0	65	65	S	10325	Macacine alphaherpesvirus 1
0	42	42	S	10353	Saimiriine alphaherpesvirus 1
0	2	2	S	10317	Cercopithecine alphaherpesvirus 2
0	1	1	S	10310	Human alphaherpesvirus 2
0	42	0	G	10319	Varicellovirus
0	20	20	S	10335	Human alphaherpesvirus 3
0	20	20	S	10345	Suid alphaherpesvirus 1
0	2	2	S	10320	Bovine alphaherpesvirus 1
0	16	0	-	35247	unclassified Alphaherpesvirinae
0	16	16	S	332937	Chimpanzee alpha-1 herpesvirus
0	3	0	G	180252	Mardivirus
0	2	2	S	10390	Gallid alphaherpesvirus 2
0	1	1	S	35250	Gallid herpesvirus 3
0	23	0	-	10374	Gammaherpesvirinae
0	14	0	G	548688	Percavirus
0	14	14	S	10371	Equid gammaherpesvirus 5
0	8	0	G	548687	Macavirus
0	8	8	S	35252	Alcelaphine gammaherpesvirus 1
0	1	0	G	10379	Rhadinovirus
0	1	1	S	85618	Ateline gammaherpesvirus 3
0	176	0	F	548682	Alloherpesviridae
0	159	0	G	692606	Cyprinivirus
0	105	105	S	317878	Cyprinid herpesvirus 2
0	44	44	S	180230	Cyprinid herpesvirus 3
0	10	10	S	317858	Cyprinid herpesvirus 1
0	12	0	G	692605	Batrachovirus
0	7	7	S	85655	Ranid herpesvirus 1
0	5	5	S	389214	Ranid herpesvirus 2
0	5	0	G	172653	Ictalurivirus
0	5	5	S	10401	Ictalurid herpesvirus 1
0	39	0	-	860343	unclassified Herpesvirales
0	39	39	S	1241371	Abalone herpesvirus Victoria/AUS/2009
0	1	0	F	548685	Malacoherpesviridae
0	1	0	G	548686	Ostreavirus
0	1	1	S	261939	Ostreid herpesvirus 1
0	1563	2	F	10482	Polydnaviridae
0	893	0	G	10485	Bracovirus
0	892	892	S	39640	Cotesia congregata bracovirus
0	1	1	S	53988	Microplitis demolitor bracovirus
0	668	4	G	10483	Ichnovirus
0	387	387	S	10484	Campoletis sonorensis ichnovirus
0	252	252	S	419435	Glypta fumiferanae ichnovirus
0	25	25	S	265522	Hyposoter fugitivus ichnovirus
0	738	23	-	51368	unclassified dsDNA viruses
0	407	407	S	1349410	Pandoravirus salinus
0	308	308	S	1349409	Pandoravirus dulcis
0	679	0	O	28883	Caudovirales
0	337	0	F	10662	Myoviridae
0	326	0	-	857473	Spounavirinae
0	325	0	G	1857845	Spo1virus
0	325	325	S	10685	Bacillus virus SPO1
0	1	0	G	1857846	Twortvirus
0	1	1	S	55510	Staphylococcus phage Twort
0	8	0	-	1198136	Tevenvirinae
0	8	0	G	10663	T4virus
0	8	0	S	348604	Enterobacteria phage T4 sensu lato
0	8	8	-	10665	Enterobacteria phage T4
0	3	0	-	196896	unclassified Myoviridae
0	3	3	S	1477406	Dickeya phage RC-2014
0	332	4	F	10699	Siphoviridae
0	273	0	-	1910999	Tunavirinae
0	273	0	G	1920864	Rtpvirus
0	273	273	S	355246	Escherichia virus Rtp
0	54	4	-	196894	unclassified Siphoviridae
0	47	47	S	1414739	Vibrio phage SHOU24
0	2	2	S	384848	Corynebacterium phage P1201
0	1	1	S	1887654	Gordonia phage Terapin
0	1	1	G	186765	Lambdavirus
0	5	0	F	10744	Podoviridae
0	3	0	-	542835	Autographivirinae
0	3	0	G	110456	T7virus
0	3	0	-	329157	unclassified T7-like viruses
0	2	2	S	227720	Yersinia phage phiA1122
0	1	1	S	532078	Yersinia phage Yepe2
0	2	0	-	196895	unclassified Podoviridae
0	2	2	S	1131315	Erwinia phage PEp14
0	5	0	-	102294	unclassified Caudovirales
0	5	5	S	396034	Bacillus virus 1
0	481	0	F	43682	Ascoviridae
0	481	1	G	43680	Ascovirus
0	391	391	S	113370	Spodoptera frugiperda ascovirus 1a
0	89	0	-	328613	unclassified Ascovirus
0	89	89	S	328615	Trichoplusia ni ascovirus 2c
0	334	13	F	10240	Poxviridae
0	309	0	-	10241	Chordopoxvirinae
0	210	1	G	10260	Avipoxvirus
0	107	0	-	336487	unclassified Avipoxvirus
0	107	107	S	648998	Penguinpox virus
0	101	101	S	44088	Canarypox virus
0	1	1	S	10264	Pigeonpox virus
0	35	0	G	1285599	Crocodylidpoxvirus
0	35	35	S	1285600	Nile crocodilepox virus
0	27	0	G	10278	Molluscipoxvirus
0	27	0	S	10279	Molluscum contagiosum virus
0	27	27	-	10280	Molluscum contagiosum virus subtype 1
0	26	0	G	10242	Orthopoxvirus
0	20	20	S	12643	Ectromelia virus
0	5	5	S	10243	Cowpox virus
0	1	1	S	10255	Variola virus
0	5	0	G	10282	Yatapoxvirus
0	5	5	S	38804	Yaba monkey tumor virus
0	2	1	G	10265	Capripoxvirus
0	1	0	S	59509	Lumpy skin disease virus
0	1	1	-	376849	Lumpy skin disease virus NI-2490
0	2	0	G	10270	Leporipoxvirus
0	2	2	S	10271	Rabbit fibroma virus
0	2	0	G	573055	Cervidpoxvirus
0	2	0	-	573057	unclassified Cervidpoxvirus
0	2	2	S	305674	Deerpox virus W-848-83
0	9	0	-	10284	Entomopoxvirinae
0	9	0	G	62098	Alphaentomopoxvirus
0	9	9	S	62099	Anomala cuprea entomopoxvirus
0	3	0	-	40069	unclassified Poxviridae
0	3	0	S	39444	Cotia virus
0	3	3	-	930275	Cotia virus SPAn232
0	210	0	F	549779	Mimiviridae
0	168	0	-	985780	unclassified Mimiviridae
0	121	121	S	1094892	Megavirus chiliensis
0	47	0	S	985782	Moumouvirus
0	47	47	-	1269028	Acanthamoeba polyphaga moumouvirus
0	42	0	G	1513234	Cafeteriavirus
0	42	0	S	1513235	Cafeteria roenbergensis virus
0	42	42	-	693272	Cafeteria roenbergensis virus BV-PW1
0	162	0	F	10501	Phycodnaviridae
0	124	0	-	455363	unclassified Phycodnaviridae
0	124	124	S	1474867	Aureococcus anophagefferens virus
0	26	0	G	181086	Prymnesiovirus
0	26	0	-	358403	unclassified Prymnesiovirus
0	26	26	S	251749	Phaeocystis globosa virus
0	9	6	G	181083	Chlorovirus
0	2	2	S	46021	Paramecium bursaria Chlorella virus NY2A
0	1	1	S	10506	Paramecium bursaria Chlorella virus 1
0	3	0	G	181085	Phaeovirus
0	3	3	S	37665	Ectocarpus siliculosus virus 1
0	46	0	-	79205	unclassified dsDNA phages
0	46	46	S	749413	Deep-sea thermophilic phage D6E
0	28	0	F	10486	Iridoviridae
0	27	0	G	10494	Lymphocystivirus
0	27	0	-	345690	unclassified Lymphocystivirus
0	27	27	S	256729	Lymphocystis disease virus - isolate China
0	1	0	G	10487	Iridovirus
0	1	1	S	176652	Invertebrate iridescent virus 6
0	11	0	F	196937	Nimaviridae
0	11	0	G	249585	Whispovirus
0	11	11	S	342409	White spot syndrome virus
0	5	0	F	10508	Adenoviridae
0	3	0	G	10509	Mastadenovirus
0	2	0	-	346173	unclassified Mastadenovirus
0	2	2	S	943083	California sea lion adenovirus 1
0	1	0	S	298334	Simian mastadenovirus A
0	1	1	-	38420	Simian adenovirus 3
0	2	0	G	10552	Aviadenovirus
0	1	1	S	190061	Fowl aviadenovirus A
0	1	1	S	190064	Fowl aviadenovirus D
0	5	0	F	151341	Polyomaviridae
0	5	0	-	1723728	unclassified Polyomaviridae
0	5	5	S	1623688	Bat polyomavirus 6c
0	5	0	F	1511852	Nudiviridae
0	4	0	-	1511853	Alphanudivirus
0	4	4	S	432587	Gryllus bimaculatus nudivirus
0	1	0	-	1511854	Betanudivirus
0	1	0	S	29250	Heliothis zea nudivirus
0	1	1	-	1128424	Helicoverpa zea nudivirus 2
0	3	0	F	151340	Papillomaviridae
0	3	0	G	333922	Betapapillomavirus
0	3	0	-	696837	unclassified Betapapillomavirus
0	3	0	S	52438	Colobus monkey papillomavirus
0	3	3	-	889813	Colobus guereza papillomavirus type 2
0	2	0	F	944644	Marseilleviridae
0	2	0	-	1513461	unclassified Marseilleviridae
0	2	2	S	1560514	Melbournevirus
0.06	20773	3	-	439488	ssRNA viruses
0.05	18304	832	-	35278	ssRNA positive-strand viruses, no DNA stage
0.02	8956	5	O	464095	Picornavirales
0.01	4958	0	F	699189	Iflaviridae
0.01	4946	1	G	232799	Iflavirus
0.01	4944	4944	S	198112	Deformed wing virus
0	1	0	-	336476	unclassified Iflavirus
0	1	1	S	1432857	Formica exsecta virus 2
0	12	0	-	1111709	unclassified Iflaviridae
0	12	12	S	1464786	Laodelphax striatella honeydew virus 1
0.01	3699	19	F	12058	Picornaviridae
0	1308	0	G	1914567	Potamipivirus
0	1308	0	S	1914568	Potamipivirus A
0	1308	1308	-	1398149	Eel picornavirus 1
0	1087	0	G	686982	Sapelovirus
0	1087	1087	S	686983	Avian sapelovirus
0	442	0	-	35296	unclassified Picornaviridae
0	442	442	S	1506581	Crohivirus
0	380	0	G	1914566	Limnipivirus
0	307	0	S	1914575	Limnipivirus B
0	307	307	-	1439369	Carp picornavirus 1
0	73	0	S	1914576	Limnipivirus C
0	73	73	-	1401263	Fathead minnow picornavirus
0	158	0	G	1755587	Sicinivirus
0	158	158	S	1755588	Sicinivirus A
0	152	0	G	586425	Senecavirus
0	152	152	S	390157	Senecavirus A
0	55	0	G	688449	Salivirus
0	55	0	-	1330992	unclassified Salivirus
0	55	55	S	1547495	Salivirus FHB
0	53	0	G	12103	Cardiovirus
0	28	0	S	1821749	Cardiovirus A
0	28	28	-	12104	Encephalomyocarditis virus
0	25	0	S	1821750	Cardiovirus B
0	25	0	-	204711	Theilovirus
0	25	25	-	434309	Saffold virus
0	39	0	G	1330067	Dicipivirus
0	39	0	S	1330068	Cadicivirus A
0	39	39	-	1150861	Canine picodicistrovirus
0	2	0	G	12059	Enterovirus
0	2	2	S	310907	Enterovirus H
0	2	0	G	194960	Kobuvirus
0	2	0	-	655314	unclassified Kobuvirus
0	2	2	S	1074213	Mouse kobuvirus M-5/USA/2010
0	2	0	G	1330065	Aquamavirus
0	2	0	S	1330066	Aquamavirus A
0	2	2	-	471728	Seal picornavirus type 1
0	210	0	-	675074	unclassified Picornavirales
0	210	210	S	1105381	Posavirus 2
0	65	0	F	675072	Secoviridae
0	53	0	-	675075	Comovirinae
0	53	0	G	12270	Nepovirus
0	53	53	S	12282	Tobacco ringspot virus
0	11	0	G	12050	Waikavirus
0	11	11	S	35287	Rice tungro spherical virus
0	1	0	G	675073	Torradovirus
0	1	1	S	1425364	Carrot torradovirus 1
0	19	0	F	232795	Dicistroviridae
0	14	0	-	336635	unclassified Dicistroviridae
0	14	14	S	1432856	Formica exsecta virus 1
0	5	0	G	1213379	Aparavirus
0	5	5	S	294365	Israeli acute paralysis virus
0.01	3706	31	O	675063	Tymovirales
0.01	3454	0	F	249184	Tymoviridae
0.01	3440	0	G	12148	Tymovirus
0.01	3440	3440	S	70823	Dulcamara mottle virus
0	14	0	G	12051	Marafivirus
0	14	14	S	630199	Grapevine Syrah virus 1
0	102	0	F	675068	Betaflexiviridae
0	102	0	-	1914297	Quinvirinae
0	102	0	G	12163	Carlavirus
0	102	102	S	47900	Garlic common latent virus
0	81	0	F	675064	Alphaflexiviridae
0	64	0	G	12176	Potexvirus
0	64	64	S	112229	Pepino mosaic virus
0	17	0	G	675066	Sclerodarnavirus
0	17	17	S	213034	Sclerotinia sclerotiorum debilitation-associated RNA virus
0	38	0	-	375548	unclassified Flexiviridae
0	38	38	S	1502101	Sclerotinia sclerotiorum debilitation-associated RNA virus 2
0	1073	0	-	38173	unclassified ssRNA positive-strand viruses
0	915	915	S	1491393	Jingmen tick virus
0	90	90	S	640897	Phytophthora infestans RNA virus 1
0	45	45	S	218667	Oyster mushroom spherical virus
0	23	23	S	631345	Solenopsis invicta virus 3
0	797	1	F	11050	Flaviviridae
0	635	0	G	11102	Hepacivirus
0	635	208	S	11103	Hepatitis C virus
0	351	351	-	40271	Hepatitis C virus genotype 2
0	76	76	-	42182	Hepatitis C virus genotype 6
0	161	0	G	11051	Flavivirus
0	161	0	-	29263	tick-borne encephalitis virus group
0	161	161	S	11084	Tick-borne encephalitis virus
0	659	2	O	76804	Nidovirales
0	556	0	F	11118	Coronaviridae
0	544	0	-	693995	Coronavirinae
0	318	0	G	694013	Gammacoronavirus
0	318	318	S	694015	Beluga Whale coronavirus SW1
0	226	226	G	693996	Alphacoronavirus
0	12	0	-	694017	Torovirinae
0	12	0	G	694018	Bafinivirus
0	12	12	S	405554	White bream virus
0	54	0	-	889872	unclassified Nidovirales
0	54	54	S	1535248	Ball python nidovirus
0	32	0	F	76803	Arteriviridae
0	32	0	G	11046	Arterivirus
0	32	32	S	1965063	DeBrazzas monkey arterivirus
0	15	0	F	1312872	Mesoniviridae
0	15	0	G	1312873	Alphamesonivirus
0	15	0	S	1312874	Alphamesonivirus 1
0	15	15	-	325676	Nam Dinh virus
0	588	0	F	39740	Bromoviridae
0	580	2	G	12300	Bromovirus
0	251	251	S	300879	Cassia yellow blotch virus
0	174	174	S	12301	Broad bean mottle virus
0	149	149	S	188141	Spring beauty latent virus
0	4	4	S	12303	Cowpea chlorotic mottle virus
0	8	0	G	12304	Cucumovirus
0	8	8	S	12315	Tomato aspermy virus
0	582	0	F	39733	Astroviridae
0	303	0	G	249588	Mamastrovirus
0	286	0	-	526119	unclassified Mamastrovirus
0	242	242	S	1105379	Porcine astrovirus 4
0	33	33	S	1105378	Porcine astrovirus 2
0	11	11	S	1254425	Porcine astrovirus 3
0	17	17	S	1239567	Mamastrovirus 3
0	199	0	G	249589	Avastrovirus
0	199	0	S	1239439	Avastrovirus 3
0	199	199	-	246343	Turkey astrovirus 2
0	80	0	-	352926	unclassified Astroviridae
0	77	77	S	1074210	Mouse astrovirus M-52/USA/2008
0	3	3	S	1093928	Porcine astrovirus 5
0	521	2	F	675071	Virgaviridae
0	234	0	G	1920771	Goravirus
0	234	234	S	1920772	Gentian ovary ringspot virus
0	233	0	G	12234	Tobamovirus
0	148	148	S	185955	Hibiscus latent Singapore virus
0	85	85	S	233051	Hibiscus latent Fort Pierce virus
0	51	0	G	12291	Furovirus
0	51	51	S	107804	Sorghum chlorotic spot virus
0	1	0	G	12326	Hordeivirus
0	1	1	S	12327	Barley stripe mosaic virus
0	208	0	F	39729	Potyviridae
0	208	0	G	12195	Potyvirus
0	194	194	S	433357	Bidens mottle virus
0	12	12	S	414528	Chilli ringspot virus
0	2	2	S	187977	Wild potato mosaic virus
0	178	0	F	11018	Togaviridae
0	178	124	G	11019	Alphavirus
0	22	22	S	1159195	Southern elephant seal virus
0	18	0	-	177874	WEEV complex
0	18	18	S	48543	Whataroa virus
0	14	14	S	59302	Ndumu virus
0	168	0	F	291484	Hepeviridae
0	110	0	-	1009842	unclassified Hepeviridae
0	110	110	S	1216472	Bat hepevirus
0	58	0	G	1678142	Piscihepevirus
0	58	0	S	1678147	Piscihepevirus A
0	58	58	-	1016879	Cutthroat trout virus
0	24	0	G	1513277	Higrevirus
0	24	0	-	1549608	unclassified Higrevirus
0	24	24	S	1100890	Hibiscus green spot virus
0	11	0	F	11974	Caliciviridae
0	11	0	-	179239	unclassified Caliciviridae
0	11	0	S	646294	St-Valerien swine virus
0	11	11	-	520973	Calicivirus pig/AB90/CAN
0	1	0	F	69973	Closteroviridae
0	1	0	G	12160	Closterovirus
0	1	0	-	349945	unclassified Closterovirus
0	1	1	S	167634	Grapevine rootstock stem lesion associated virus
0.01	2466	0	-	35301	ssRNA negative-strand viruses
0.01	2457	0	F	11571	Bunyaviridae
0.01	2443	0	G	11572	Orthobunyavirus
0.01	2443	2443	S	159150	Shamonda virus
0	13	0	G	11611	Tospovirus
0	12	0	-	326176	unclassified Tospovirus
0	12	12	S	1033976	Bean necrotic mosaic virus
0	1	0	S	1933294	Impatiens necrotic spot tospovirus
0	1	1	-	11612	Impatiens necrotic spot virus
0	1	0	G	11598	Hantavirus
0	1	1	S	262967	Thottapalayam hantavirus
0	5	0	-	1809505	unassigned ssRNA negative-strand viruses
0	5	0	G	12329	Tenuivirus
0	5	5	S	66266	Rice grassy stunt virus
0	4	0	F	11308	Orthomyxoviridae
0	4	0	G	324913	Isavirus
0	4	4	S	55987	Infectious salmon anemia virus
0.05	19710	0	-	29258	ssDNA viruses
0.05	19707	16	F	10841	Microviridae
0.05	19691	15	-	1910950	Bullavirinae
0.05	19676	0	G	1910954	Phix174microvirus
0.05	19676	0	-	1910975	unclassified Phix174microvirus
0.05	19676	19676	S	374840	Enterobacteria phage phiX174 sensu lato
0	3	0	F	687329	Anelloviridae
0	3	0	G	687333	Gammatorquevirus
0	3	3	S	687380	Torque teno midi virus 2
0.04	14748	73	-	35325	dsRNA viruses
0.03	12567	2540	F	11012	Partitiviridae
0.01	4463	2511	G	1511809	Betapartitivirus
0	1172	1172	S	674983	Pleurotus ostreatus virus 1
0	281	0	S	1511840	Primula malacoides virus 1
0	281	281	-	479713	Primula malacoides virus China/Mar2007
0	183	183	S	1323523	Hop trefoil cryptic virus 2
0	177	177	S	1323525	White clover cryptic virus 2
0	97	97	S	1323524	Red clover cryptic virus 2
0	42	42	S	1323529	Dill cryptic virus 2
0.01	2977	0	-	37960	unclassified Partitiviridae
0.01	2680	2680	S	1408895	Dill cryptic virus 1
0	224	224	S	659497	Sclerotinia sclerotiorum partitivirus S
0	53	53	S	1411681	Rhizoctonia solani dsRNA virus 2
0	20	20	S	1408894	Red clover cryptic virus 1
0.01	2587	3	G	1511808	Alphapartitivirus
0.01	1874	1874	S	54289	Vicia cryptic virus
0	710	710	S	859651	Rosellinia necatrix partitivirus 2
0.01	1972	3	-	39780	unclassified dsRNA viruses
0	1442	1442	S	12450	Saccharomyces cerevisiae killer virus M1
0	527	527	S	483537	Alternaria alternata virus 1
0	135	0	F	39748	Hypoviridae
0	135	0	G	39749	Hypovirus
0	135	0	-	358104	unclassified Hypovirus
0	129	129	S	1423347	Sclerotinia sclerotiorum hypovirus 2
0	6	6	S	1074325	Sclerotinia sclerotiorum hypovirus 1
0	1	0	F	10880	Reoviridae
0	1	0	-	36446	unclassified Reoviridae
0	1	1	S	907191	Raspberry latent virus
0	56	0	-	686617	unassigned viruses
0	56	0	F	1285590	Hytrosaviridae
0	53	0	G	1285591	Glossinavirus
0	53	0	S	1285594	Glossina hytrovirus
0	53	53	-	379529	Glossina pallidipes salivary gland hypertrophy virus
0	3	0	G	1285593	Muscavirus
0	3	0	S	1285595	Musca hytrovirus
0	3	3	-	523909	Musca domestica salivary gland hypertrophy virus
0	55	0	-	12333	unclassified bacterial viruses
0	55	55	S	447909	Geobacillus virus E2
0	16	0	-	12429	unclassified viruses
0	16	16	S	1587517	Black grass cryptic virus 2
0	12	0	-	35268	Retro-transcribing viruses
0	12	0	F	11632	Retroviridae
0	12	0	-	35276	unclassified Retroviridae
0	12	0	-	206037	Human endogenous retroviruses
0	12	0	S	45617	Human endogenous retrovirus K
0	12	12	-	166122	Human endogenous retrovirus K113
0	9	0	-	12877	Satellites
0	9	0	-	198601	Satellite Nucleic Acids
0	6	0	-	373507	Single stranded RNA satellites
0	6	0	-	141863	Circular single stranded RNA satellites
0	6	6	S	31504	Tobacco ringspot virus satellite RNA
0	3	0	-	361688	Single stranded DNA satellites
0	2	0	-	716929	unclassified Single stranded DNA satellites
0	2	2	S	1538101	Small begomovirus-associated satellite
0	1	0	-	1458186	Alphasatellites
0	1	0	-	283494	Begomovirus-associated alphasatellites
0	1	0	-	1231296	unclassified Begomovirus-associated alphasatellites
0	1	1	S	1112202	Papaya leaf curl alphasatellite
1.27	471500	1159	-	131567	cellular organisms
1.24	462082	5915	D	2	Bacteria
1.09	406659	1296	P	1224	Proteobacteria
0.95	353502	1915	C	1236	Gammaproteobacteria
0.84	313050	41	O	135622	Alteromonadales
0.84	312670	0	F	72275	Alteromonadaceae
0.84	312594	0	G	226	Alteromonas
0.84	312392	3	S	314275	Alteromonas mediterranea
0.84	312388	312388	-	1300257	Alteromonas mediterranea U8
0	1	1	-	1774373	Alteromonas mediterranea DE
0	202	0	S	28108	Alteromonas macleodii
0	200	200	-	1004785	Alteromonas macleodii str. 'Black Sea 11'
0	2	2	-	1004787	Alteromonas macleodii str. 'Balearic Sea AD45'
0	42	0	G	1621534	Paraglaciecola
0	42	0	S	326544	Paraglaciecola psychrophila
0	42	42	-	1129794	Paraglaciecola psychrophila 170
0	30	1	G	2742	Marinobacter
0	16	3	S	2743	Marinobacter hydrocarbonoclasticus
0	13	13	-	351348	Marinobacter hydrocarbonoclasticus VT8
0	8	0	S	1033846	Marinobacter adhaerens
0	8	8	-	225937	Marinobacter adhaerens HP15
0	5	5	S	490759	Marinobacter sp. BSs20148
0	4	0	G	89404	Glaciecola
0	2	0	S	300231	Glaciecola nitratireducens
0	2	2	-	1085623	Glaciecola nitratireducens FR1064
0	2	2	S	983545	Glaciecola sp. 4H-3-7+YE-5
0	230	0	F	267890	Shewanellaceae
0	230	1	G	22	Shewanella
0	154	0	S	60217	Shewanella violacea
0	154	154	-	637905	Shewanella violacea DSS12
0	38	0	S	271098	Shewanella halifaxensis
0	38	38	-	458817	Shewanella halifaxensis HAW-EB4
0	9	0	S	192073	Shewanella denitrificans
0	9	9	-	318161	Shewanella denitrificans OS217
0	8	0	S	24	Shewanella putrefaciens
0	8	8	-	399804	Shewanella putrefaciens 200
0	7	0	S	70863	Shewanella oneidensis
0	7	7	-	211586	Shewanella oneidensis MR-1
0	3	0	S	56812	Shewanella frigidimarina
0	3	3	-	318167	Shewanella frigidimarina NCIMB 400
0	3	1	S	62322	Shewanella baltica
0	1	1	-	402882	Shewanella baltica OS185
0	1	1	-	693970	Shewanella baltica OS117
0	3	0	S	359303	Shewanella loihica
0	3	3	-	323850	Shewanella loihica PV-4
0	2	0	S	404011	Shewanella piezotolerans
0	2	2	-	225849	Shewanella piezotolerans WP3
0	1	1	S	60481	Shewanella sp. MR-7
0	1	0	S	60961	Shewanella woodyi
0	1	1	-	392500	Shewanella woodyi ATCC 51908
0	53	0	F	267894	Psychromonadaceae
0	53	0	G	67572	Psychromonas
0	52	0	S	357794	Psychromonas ingrahamii
0	52	52	-	357804	Psychromonas ingrahamii 37
0	1	1	S	314282	Psychromonas sp. CNPT3
0	45	0	F	267888	Pseudoalteromonadaceae
0	45	43	G	53246	Pseudoalteromonas
0	2	2	S	234831	Pseudoalteromonas sp. SM9913
0	6	0	F	267893	Idiomarinaceae
0	6	0	G	135575	Idiomarina
0	6	6	S	135577	Idiomarina loihiensis
0	5	0	F	267892	Ferrimonadaceae
0	5	0	G	44011	Ferrimonas
0	5	0	S	44012	Ferrimonas balearica
0	5	5	-	550540	Ferrimonas balearica DSM 9799
0.04	15037	2111	O	91347	Enterobacterales
0.02	7236	475	F	543	Enterobacteriaceae
0.01	5183	34	G	570	Klebsiella
0.01	5099	2	S	573	Klebsiella pneumoniae
0.01	5086	3	-	72407	Klebsiella pneumoniae subsp. pneumoniae
0.01	5083	5083	-	272620	Klebsiella pneumoniae subsp. pneumoniae MGH 78578
0	7	7	-	507522	Klebsiella pneumoniae 342
0	2	0	-	39831	Klebsiella pneumoniae subsp. rhinoscleromatis
0	2	2	-	861365	Klebsiella pneumoniae subsp. rhinoscleromatis SB3432
0	2	2	-	1049565	Klebsiella pneumoniae KCTC 2242
0	46	45	S	548	[Enterobacter] aerogenes
0	1	1	-	935296	Enterobacter aerogenes EA1509E
0	4	0	S	244366	Klebsiella variicola
0	4	4	-	640131	Klebsiella variicola At-22
0	945	1	G	561	Escherichia
0	943	288	S	562	Escherichia coli
0	317	0	-	168927	Escherichia coli O111:H-
0	317	317	-	585396	Escherichia coli O111:H- str. 11128
0	230	1	-	83334	Escherichia coli O157:H7
0	226	226	-	444450	Escherichia coli O157:H7 str. EC4115
0	3	3	-	155864	Escherichia coli O157:H7 str. EDL933
0	74	74	-	1274814	Escherichia coli APEC O78
0	7	0	-	1072458	Escherichia coli O7:K1
0	7	7	-	1072459	Escherichia coli O7:K1 str. CE10
0	6	6	-	741093	Escherichia coli Xuzhou21
0	6	6	-	910348	Escherichia coli P12b
0	4	4	-	409438	Escherichia coli SE11
0	3	3	-	405955	Escherichia coli APEC O1
0	2	2	-	316401	Escherichia coli ETEC H10407
0	2	2	-	431946	Escherichia coli SE15
0	1	0	-	83333	Escherichia coli K-12
0	1	1	-	511145	Escherichia coli str. K-12 substr. MG1655
0	1	1	-	595495	Escherichia coli KO11FL
0	1	1	-	655817	Escherichia coli ABU 83972
0	1	0	-	1038927	Escherichia coli O104:H4
0	1	1	-	1134782	Escherichia coli O104:H4 str. 2009EL-2050
0	1	0	S	564	Escherichia fergusonii
0	1	1	-	585054	Escherichia fergusonii ATCC 35469
0	276	12	G	547	Enterobacter
0	181	2	-	354276	Enterobacter cloacae complex
0	139	20	S	550	Enterobacter cloacae
0	88	0	-	336306	Enterobacter cloacae subsp. cloacae
0	47	47	-	1211025	Enterobacter cloacae subsp. cloacae ENHKU01
0	41	41	-	716541	Enterobacter cloacae subsp. cloacae ATCC 13047
0	20	20	-	1045856	Enterobacter cloacae EcWSU1
0	11	0	-	69219	Enterobacter cloacae subsp. dissolvens
0	11	11	-	1104326	Enterobacter cloacae subsp. dissolvens SDM
0	40	0	S	61645	Enterobacter asburiae
0	40	40	-	640513	Enterobacter asburiae LF7a
0	57	57	S	1166130	Enterobacter sp. R4-368
0	26	26	S	399742	Enterobacter sp. 638
0	155	0	G	620	Shigella
0	129	128	S	623	Shigella flexneri
0	1	1	-	591020	Shigella flexneri 2002017
0	24	24	S	624	Shigella sonnei
0	2	0	S	622	Shigella dysenteriae
0	2	2	-	300267	Shigella dysenteriae Sd197
0	54	0	G	401618	Candidatus Riesia
0	54	0	S	401619	Candidatus Riesia pediculicola
0	54	54	-	515618	Candidatus Riesia pediculicola USDA
0	44	0	-	191675	unclassified Enterobacteriaceae
0	29	2	-	84563	ant, tsetse, mealybug, aphid, etc. endosymbionts
0	25	0	-	146507	aphid secondary symbionts
0	14	0	G	568987	Candidatus Hamiltonella
0	14	0	S	138072	Candidatus Hamiltonella defensa
0	14	14	-	572265	Candidatus Hamiltonella defensa 5AT (Acyrthosiphon pisum)
0	9	9	S	134287	secondary endosymbiont of Heteropsylla cubana
0	2	2	S	1199245	secondary endosymbiont of Ctenarytaina eucalypti
0	2	0	-	84564	ant endosymbionts
0	2	2	G	203804	Candidatus Blochmannia
0	15	0	-	36866	unclassified Enterobacteriaceae (miscellaneous)
0	9	9	S	693444	Enterobacteriaceae bacterium strain FGI 57
0	6	6	S	891974	Plautia stali symbiont
0	42	0	G	590	Salmonella
0	41	0	S	28901	Salmonella enterica
0	36	0	-	59201	Salmonella enterica subsp. enterica
0	21	0	-	90371	Salmonella enterica subsp. enterica serovar Typhimurium
0	15	15	-	568708	Salmonella enterica subsp. enterica serovar Typhimurium str. D23580
0	3	3	-	1008297	Salmonella enterica subsp. enterica serovar Typhimurium str. 798
0	2	2	-	990282	Salmonella enterica subsp. enterica serovar Typhimurium str. UK-1
0	1	1	-	85569	Salmonella enterica subsp. enterica serovar Typhimurium str. DT104
0	3	0	-	57046	Salmonella enterica subsp. enterica serovar Paratyphi C
0	3	3	-	476213	Salmonella enterica subsp. enterica serovar Paratyphi C str. RKS4594
0	3	0	-	149539	Salmonella enterica subsp. enterica serovar Enteritidis
0	3	3	-	550537	Salmonella enterica subsp. enterica serovar Enteritidis str. P125109
0	2	0	-	604	Salmonella enterica subsp. enterica serovar Gallinarum/pullorum
0	2	2	-	1081093	Salmonella enterica subsp. enterica serovar Gallinarum/pullorum str. RKS5078
0	2	0	-	54388	Salmonella enterica subsp. enterica serovar Paratyphi A
0	2	2	-	554290	Salmonella enterica subsp. enterica serovar Paratyphi A str. AKU_12601
0	2	0	-	108619	Salmonella enterica subsp. enterica serovar Newport
0	2	2	-	877468	Salmonella enterica subsp. enterica serovar Newport str. USMARC-S3124.1
0	1	0	-	600	Salmonella enterica subsp. enterica serovar Thompson
0	1	1	-	1064551	Salmonella enterica subsp. enterica serovar Thompson str. RM6836
0	1	0	-	57045	Salmonella enterica subsp. enterica serovar Paratyphi B
0	1	1	-	1016998	Salmonella enterica subsp. enterica serovar Paratyphi B str. SPB7
0	1	0	-	119912	Salmonella enterica subsp. enterica serovar Choleraesuis
0	1	1	-	321314	Salmonella enterica subsp. enterica serovar Choleraesuis str. SC-B67
0	5	0	-	59203	Salmonella enterica subsp. arizonae
0	5	5	-	41514	Salmonella enterica subsp. arizonae serovar 62:z4,z23:-
0	1	1	S	54736	Salmonella bongori
0	26	5	G	413496	Cronobacter
0	13	0	S	413502	Cronobacter turicensis
0	13	13	-	693216	Cronobacter turicensis z3032
0	8	0	S	28141	Cronobacter sakazakii
0	6	6	-	1401659	Cronobacter sakazakii CMCC 45402
0	2	2	-	956149	Cronobacter sakazakii SP291
0	22	0	G	1335483	Shimwellia
0	22	0	S	563	Shimwellia blattae
0	22	22	-	630626	Shimwellia blattae DSM 4481 = NBRC 105725
0	13	0	G	544	Citrobacter
0	11	0	S	545	Citrobacter koseri
0	11	11	-	290338	Citrobacter koseri ATCC BAA-895
0	2	0	S	67825	Citrobacter rodentium
0	2	2	-	637910	Citrobacter rodentium ICC168
0	1	0	G	160674	Raoultella
0	1	0	S	54291	Raoultella ornithinolytica
0	1	1	-	1286170	Raoultella ornithinolytica B6
0.01	2967	24	F	1903409	Erwiniaceae
0.01	2191	8	G	53335	Pantoea
0.01	2084	2078	S	553	Pantoea ananatis
0	5	5	-	706191	Pantoea ananatis LMG 20103
0	1	1	-	1123863	Pantoea ananatis LMG 5342
0	70	70	S	1235990	Candidatus Pantoea carbekii
0	21	0	S	470934	Pantoea vagans
0	21	21	-	712898	Pantoea vagans C9-1
0	8	8	S	592316	Pantoea sp. At-9b
0	722	0	G	32199	Buchnera
0	722	10	S	9	Buchnera aphidicola
0	599	595	-	118099	Buchnera aphidicola (Acyrthosiphon pisum)
0	3	3	-	713600	Buchnera aphidicola str. JF98 (Acyrthosiphon pisum)
0	1	1	-	713603	Buchnera aphidicola str. LL01 (Acyrthosiphon pisum)
0	60	0	-	261318	Buchnera aphidicola (Cinara cedri)
0	60	60	-	372461	Buchnera aphidicola BCc
0	34	0	-	118117	Buchnera aphidicola (Uroleucon ambrosiae)
0	34	34	-	1005057	Buchnera aphidicola str. Ua (Uroleucon ambrosiae)
0	18	0	-	98794	Buchnera aphidicola (Schizaphis graminum)
0	18	18	-	198804	Buchnera aphidicola str. Sg (Schizaphis graminum)
0	1	1	-	261317	Buchnera aphidicola (Cinara tujafilina)
0	27	1	G	551	Erwinia
0	18	18	S	552	Erwinia amylovora
0	4	0	S	182337	Erwinia billingiae
0	4	4	-	634500	Erwinia billingiae Eb661
0	2	0	S	338565	Erwinia tasmaniensis
0	2	2	-	465817	Erwinia tasmaniensis Et1/99
0	1	0	S	79967	Erwinia pyrifoliae
0	1	1	-	634499	Erwinia pyrifoliae Ep1/96
0	1	1	S	215689	Erwinia sp. Ejp617
0	3	0	G	51228	Wigglesworthia
0	3	0	S	51229	Wigglesworthia glossinidia
0	3	3	-	36870	Wigglesworthia glossinidia endosymbiont of Glossina brevipalpis
0.01	1926	215	F	1903411	Yersiniaceae
0	1417	16	G	613	Serratia
0	1381	254	S	615	Serratia marcescens
0	569	569	-	1249634	Serratia marcescens FGI94
0	558	558	-	435998	Serratia marcescens WW4
0	9	0	S	614	Serratia liquefaciens
0	9	9	-	1346614	Serratia liquefaciens ATCC 27592
0	8	2	S	82996	Serratia plymuthica
0	6	6	-	1348660	Serratia plymuthica S13
0	3	0	S	28151	Serratia proteamaculans
0	3	3	-	399741	Serratia proteamaculans 568
0	261	211	G	34037	Rahnella
0	29	0	S	34038	Rahnella aquatilis
0	29	29	-	1151116	Rahnella aquatilis HX2
0	21	21	S	741091	Rahnella sp. Y9602
0	33	0	G	629	Yersinia
0	30	16	-	1649845	Yersinia pseudotuberculosis complex
0	13	1	S	632	Yersinia pestis
0	10	10	-	360102	Yersinia pestis Antiqua
0	1	0	-	385964	Yersinia pestis subsp. pestis
0	1	0	-	1234662	Yersinia pestis subsp. pestis bv. Medievalis
0	1	1	-	547048	Yersinia pestis biovar Medievalis str. Harbin 35
0	1	1	-	386656	Yersinia pestis Pestoides F
0	1	0	S	633	Yersinia pseudotuberculosis
0	1	1	-	273123	Yersinia pseudotuberculosis IP 32953
0	3	0	S	630	Yersinia enterocolitica
0	3	0	-	150053	Yersinia enterocolitica subsp. palearctica
0	3	3	-	994476	Yersinia enterocolitica subsp. palearctica 105.5R(r)
0	713	79	F	1903414	Morganellaceae
0	367	0	G	581	Morganella
0	367	0	S	582	Morganella morganii
0	367	0	-	180434	Morganella morganii subsp. morganii
0	367	367	-	1124991	Morganella morganii subsp. morganii KT
0	215	0	G	583	Proteus
0	215	206	S	584	Proteus mirabilis
0	9	9	-	1266738	Proteus mirabilis BB2000
0	35	1	G	29487	Photorhabdus
0	31	31	S	291112	Photorhabdus asymbiotica
0	3	0	S	29488	Photorhabdus luminescens
0	3	0	-	141679	Photorhabdus luminescens subsp. laumondii
0	3	3	-	243265	Photorhabdus luminescens subsp. laumondii TTO1
0	16	0	G	586	Providencia
0	16	0	S	588	Providencia stuartii
0	16	16	-	1157951	Providencia stuartii MRSN 2154
0	1	1	G	626	Xenorhabdus
0	68	10	F	1903410	Pectobacteriaceae
0	36	1	G	204037	Dickeya
0	33	0	S	204042	Dickeya zeae
0	33	33	-	590409	Dickeya zeae Ech586
0	2	0	S	204038	Dickeya dadantii
0	2	2	-	198628	Dickeya dadantii 3937
0	22	8	G	122277	Pectobacterium
0	13	0	S	554	Pectobacterium carotovorum
0	13	0	-	555	Pectobacterium carotovorum subsp. carotovorum
0	13	13	-	1218933	Pectobacterium carotovorum subsp. carotovorum PCC21
0	1	0	S	29471	Pectobacterium atrosepticum
0	1	1	-	218491	Pectobacterium atrosepticum SCRI1043
0	16	0	F	1903412	Hafniaceae
0	16	16	G	635	Edwardsiella
0.02	7102	0	O	72274	Pseudomonadales
0.01	5506	38	F	135621	Pseudomonadaceae
0.01	5435	1663	G	286	Pseudomonas
0	1403	16	-	136849	Pseudomonas syringae group
0	1354	0	-	251698	Pseudomonas syringae group genomosp. 2
0	1354	0	S	29438	Pseudomonas savastanoi
0	1354	0	-	319	Pseudomonas savastanoi pv. phaseolicola
0	1354	1354	-	264730	Pseudomonas savastanoi pv. phaseolicola 1448A
0	29	0	-	251695	Pseudomonas syringae group genomosp. 1
0	29	0	S	317	Pseudomonas syringae
0	29	0	-	321	Pseudomonas syringae pv. syringae
0	29	29	-	205918	Pseudomonas syringae pv. syringae B728a
0	4	0	S	251701	Pseudomonas syringae group genomosp. 3
0	4	0	-	323	Pseudomonas syringae pv. tomato
0	4	4	-	223283	[Pseudomonas syringae] pv. tomato str. DC3000
0	634	89	-	136841	Pseudomonas aeruginosa group
0	409	246	S	287	Pseudomonas aeruginosa
0	102	102	-	1427342	Pseudomonas aeruginosa SCV20265
0	42	42	-	381754	Pseudomonas aeruginosa PA7
0	10	10	-	1415629	Pseudomonas aeruginosa MTB-1
0	4	4	-	208963	Pseudomonas aeruginosa UCBPP-PA14
0	3	3	-	557722	Pseudomonas aeruginosa LESB58
0	1	1	-	208964	Pseudomonas aeruginosa PAO1
0	1	1	-	1352355	Pseudomonas aeruginosa c7447m
0	94	10	S	300	Pseudomonas mendocina
0	51	51	-	1001585	Pseudomonas mendocina NK-01
0	33	33	-	399739	Pseudomonas mendocina ymp
0	42	0	S	53412	Pseudomonas resinovorans
0	42	42	-	1245471	Pseudomonas resinovorans NBRC 106553
0	607	15	-	136843	Pseudomonas fluorescens group
0	414	21	S	294	Pseudomonas fluorescens
0	224	224	-	216595	Pseudomonas fluorescens SBW25
0	129	129	-	1037911	Pseudomonas fluorescens A506
0	37	37	-	205922	Pseudomonas fluorescens Pf0-1
0	3	3	-	1114970	Pseudomonas fluorescens F113
0	90	0	S	200451	Pseudomonas poae
0	90	90	-	1282356	Pseudomonas poae RE*1-1-14
0	88	54	S	380021	Pseudomonas protegens
0	20	20	-	220664	Pseudomonas protegens Pf-5
0	14	14	-	1124983	Pseudomonas protegens CHA0
0	407	49	-	136845	Pseudomonas putida group
0	305	93	S	303	Pseudomonas putida
0	86	86	-	231023	Pseudomonas putida ND6
0	30	30	-	76869	Pseudomonas putida GB-1
0	29	29	-	390235	Pseudomonas putida W619
0	21	21	-	1211579	Pseudomonas putida NBRC 14164
0	18	18	-	1215088	Pseudomonas putida HB3267
0	18	18	-	1331671	Pseudomonas putida H8234
0	6	6	-	351746	Pseudomonas putida F1
0	4	4	-	931281	Pseudomonas putida BIRD-1
0	52	0	S	47880	Pseudomonas fulva
0	52	52	-	743720	Pseudomonas fulva 12-X
0	1	1	S	76759	Pseudomonas monteilii
0	233	0	-	136846	Pseudomonas stutzeri group
0	233	0	-	578833	Pseudomonas stutzeri subgroup
0	233	93	S	316	Pseudomonas stutzeri
0	71	71	-	1123519	Pseudomonas stutzeri DSM 10701
0	33	33	-	1196835	Pseudomonas stutzeri CCUG 29243
0	21	21	-	644801	Pseudomonas stutzeri RCH2
0	15	15	-	379731	Pseudomonas stutzeri A1501
0	195	195	S	1415630	Pseudomonas sp. TKP
0	108	0	-	136844	Pseudomonas pertucinogena group
0	108	0	S	43306	Pseudomonas denitrificans
0	108	108	-	1294143	Pseudomonas denitrificans ATCC 13867
0	75	0	S	312306	Pseudomonas entomophila
0	75	75	-	384676	Pseudomonas entomophila L48
0	52	52	S	69328	Pseudomonas sp. VLB120
0	38	38	S	1207075	Pseudomonas sp. UW4
0	20	0	S	930166	Pseudomonas brassicacearum
0	20	0	-	86264	Pseudomonas brassicacearum subsp. brassicacearum
0	20	20	-	994484	Pseudomonas brassicacearum subsp. brassicacearum NFM421
0	33	0	-	351	Azotobacter group
0	33	0	G	352	Azotobacter
0	33	33	S	354	Azotobacter vinelandii
0	1596	107	F	468	Moraxellaceae
0	600	252	G	469	Acinetobacter
0	300	10	-	909768	Acinetobacter calcoaceticus/baumannii complex
0	289	233	S	470	Acinetobacter baumannii
0	35	35	-	1096996	Acinetobacter baumannii BJAB0715
0	19	19	-	1400867	Acinetobacter baumannii ZW85-1
0	1	1	-	557600	Acinetobacter baumannii AB307-0294
0	1	1	-	1096995	Acinetobacter baumannii BJAB07104
0	1	0	S	48296	Acinetobacter pittii
0	1	1	-	871585	Acinetobacter pittii PHEA-2
0	38	38	S	62977	Acinetobacter sp. ADP1
0	10	0	S	1148157	Acinetobacter oleivorans
0	10	10	-	436717	Acinetobacter oleivorans DR1
0	524	0	G	475	Moraxella
0	524	0	-	46226	Branhamella
0	524	0	S	480	Moraxella catarrhalis
0	524	524	-	1236608	Moraxella catarrhalis BBH18
0	365	174	G	497	Psychrobacter
0	176	176	S	349106	Psychrobacter sp. PRwf-1
0	15	0	S	334543	Psychrobacter arcticus
0	15	15	-	259536	Psychrobacter arcticus 273-4
0.02	6494	0	O	135623	Vibrionales
0.02	6494	0	F	641	Vibrionaceae
0.02	6493	0	G	662	Vibrio
0.01	4267	0	S	55601	Vibrio anguillarum
0.01	4267	4261	-	42323	Vibrio anguillarum serovar O1
0	6	6	-	882944	Vibrio anguillarum M3
0.01	2188	1	-	717610	Vibrio harveyi group
0.01	2182	0	S	680	Vibrio campbellii
0.01	2182	2182	-	338187	Vibrio campbellii ATCC BAA-1116
0	4	1	S	670	Vibrio parahaemolyticus
0	2	0	-	1338033	Vibrio parahaemolyticus O1:Kuk
0	2	2	-	1338034	Vibrio parahaemolyticus O1:Kuk str. FDA_R31
0	1	0	-	1338031	Vibrio parahaemolyticus O1:K33
0	1	1	-	1338032	Vibrio parahaemolyticus O1:K33 str. CDC_K4557
0	1	0	S	663	Vibrio alginolyticus
0	1	1	-	1219076	Vibrio alginolyticus NBRC 15630 = ATCC 17749
0	24	0	S	212663	Vibrio tasmaniensis
0	24	24	-	575788	Vibrio tasmaniensis LGP32
0	7	0	S	672	Vibrio vulnificus
0	7	7	-	914127	Vibrio vulnificus MO6-24/O
0	4	4	S	1116375	Vibrio sp. EJY3
0	2	0	S	666	Vibrio cholerae
0	1	0	-	127906	Vibrio cholerae O1
0	1	1	-	914149	Vibrio cholerae O1 str. 2010EL-1786
0	1	1	-	579112	Vibrio cholerae M66-2
0	1	0	S	29494	Vibrio furnissii
0	1	1	-	903510	Vibrio furnissii NCTC 11218
0	1	0	G	657	Photobacterium
0	1	0	S	74109	Photobacterium profundum
0	1	1	-	298386	Photobacterium profundum SS9
0.01	5142	0	O	135625	Pasteurellales
0.01	5142	309	F	712	Pasteurellaceae
0.01	3776	45	G	724	Haemophilus
0.01	3646	344	S	727	Haemophilus influenzae
0.01	3069	3069	-	262727	Haemophilus influenzae R2846
0	99	99	-	374930	Haemophilus influenzae PittEE
0	74	74	-	862964	Haemophilus influenzae 10810
0	41	41	-	262728	Haemophilus influenzae R2866
0	11	11	-	1334187	Haemophilus influenzae KR494
0	8	8	-	935897	Haemophilus influenzae F3047
0	83	0	S	729	Haemophilus parainfluenzae
0	83	83	-	862965	Haemophilus parainfluenzae T3T1
0	2	0	S	738	[Haemophilus] parasuis
0	2	2	-	557723	Haemophilus parasuis SH0165
0	551	0	G	75984	Mannheimia
0	551	501	S	75985	Mannheimia haemolytica
0	30	30	-	1249526	Mannheimia haemolytica USDA-ARS-USMARC-185
0	20	20	-	1249531	Mannheimia haemolytica USDA-ARS-USMARC-183
0	154	0	G	155493	Gallibacterium
0	154	0	S	750	Gallibacterium anatis
0	154	154	-	1005058	Gallibacterium anatis UMN179
0	154	0	G	214906	Histophilus
0	154	4	S	731	Histophilus somni
0	148	148	-	228400	Haemophilus somnus 2336
0	2	2	-	205914	Haemophilus somnus 129PT
0	100	4	G	713	Actinobacillus
0	69	0	S	716	Actinobacillus suis
0	69	69	-	696748	Actinobacillus suis H91-0380
0	27	0	S	715	Actinobacillus pleuropneumoniae
0	26	0	-	44294	Actinobacillus pleuropneumoniae serovar 5
0	26	26	-	416269	Actinobacillus pleuropneumoniae serovar 5b str. L20
0	1	0	-	209841	Actinobacillus pleuropneumoniae serovar 7
0	1	1	-	537457	Actinobacillus pleuropneumoniae serovar 7 str. AP76
0	44	0	G	745	Pasteurella
0	44	31	S	747	Pasteurella multocida
0	13	0	-	44283	Pasteurella multocida subsp. multocida
0	12	12	-	1132496	Pasteurella multocida subsp. multocida str. HN06
0	1	1	-	272843	Pasteurella multocida subsp. multocida str. Pm70
0	38	0	G	416916	Aggregatibacter
0	25	0	S	714	Aggregatibacter actinomycetemcomitans
0	25	25	-	754507	Aggregatibacter actinomycetemcomitans ANH9381
0	13	0	S	732	Aggregatibacter aphrophilus
0	13	13	-	634176	Aggregatibacter aphrophilus NJ8700
0	9	0	G	697331	Basfia
0	9	0	S	157673	[Mannheimia] succiniciproducens
0	9	9	-	221988	Mannheimia succiniciproducens MBEL55E
0	7	0	G	476528	Bibersteinia
0	7	0	S	47735	Bibersteinia trehalosi
0	7	7	-	1171377	Bibersteinia trehalosi USDA-ARS-USMARC-192
0.01	2798	6	O	135614	Xanthomonadales
0.01	2744	511	F	32033	Xanthomonadaceae
0	1021	0	G	40323	Stenotrophomonas
0	1021	0	-	995085	Stenotrophomonas maltophilia group
0	1021	687	S	40324	Stenotrophomonas maltophilia
0	141	141	-	522373	Stenotrophomonas maltophilia K279a
0	126	126	-	1163399	Stenotrophomonas maltophilia D457
0	35	35	-	391008	Stenotrophomonas maltophilia R551-3
0	32	32	-	868597	Stenotrophomonas maltophilia JV3
0	794	0	G	83618	Pseudoxanthomonas
0	763	0	S	415229	Pseudoxanthomonas spadix
0	763	763	-	1045855	Pseudoxanthomonas spadix BD-a59
0	31	0	S	314722	Pseudoxanthomonas suwonensis
0	31	31	-	743721	Pseudoxanthomonas suwonensis 11-1
0	398	54	G	338	Xanthomonas
0	299	34	S	339	Xanthomonas campestris
0	230	7	-	340	Xanthomonas campestris pv. campestris
0	222	222	-	314565	Xanthomonas campestris pv. campestris str. 8004
0	1	1	-	190485	Xanthomonas campestris pv. campestris str. ATCC 33913
0	35	0	-	359385	Xanthomonas campestris pv. raphani
0	35	35	-	990315	Xanthomonas campestris pv. raphani 756C
0	40	0	S	29447	Xanthomonas albilineans
0	40	40	-	380358	Xanthomonas albilineans GPE PC73
0	3	0	S	366650	Xanthomonas alfalfae
0	3	0	-	189396	Xanthomonas alfalfae subsp. citrumelonis
0	3	3	-	981368	Xanthomonas axonopodis pv. citrumelo F1
0	1	0	S	347	Xanthomonas oryzae
0	1	1	-	64187	Xanthomonas oryzae pv. oryzae
0	1	0	-	643453	Xanthomonas citri group
0	1	0	S	366648	Xanthomonas fuscans
0	1	1	-	366649	Xanthomonas fuscans subsp. fuscans
0	20	0	G	2370	Xylella
0	20	19	S	2371	Xylella fastidiosa
0	1	1	-	160492	Xylella fastidiosa 9a5c
0	48	10	F	1775411	Rhodanobacteraceae
0	19	0	G	70411	Frateuria
0	19	0	S	81475	Frateuria aurantia
0	19	19	-	767434	Frateuria aurantia DSM 6220
0	19	0	G	75309	Rhodanobacter
0	19	19	S	666685	Rhodanobacter denitrificans
0	1415	0	O	135619	Oceanospirillales
0	1101	0	F	135620	Oceanospirillaceae
0	1097	0	G	187492	Thalassolituus
0	1097	0	S	187493	Thalassolituus oleivorans
0	1097	1097	-	1298593	Thalassolituus oleivorans MIL-1
0	4	1	G	28253	Marinomonas
0	1	0	S	119864	Marinomonas mediterranea
0	1	1	-	717774	Marinomonas mediterranea MMB-1
0	1	1	S	400668	Marinomonas sp. MWYL1
0	1	0	S	936476	Marinomonas posidonica
0	1	1	-	491952	Marinomonas posidonica IVIA-Po-181
0	273	0	F	28256	Halomonadaceae
0	270	0	-	114403	Zymobacter group
0	245	0	G	114185	Candidatus Carsonella
0	245	0	S	114186	Candidatus Carsonella ruddii
0	245	245	-	1202539	Candidatus Carsonella ruddii HT isolate Thao2000
0	25	0	-	114399	whitefly endosymbionts
0	25	0	G	235572	Candidatus Portiera
0	25	17	S	91844	Candidatus Portiera aleyrodidarum
0	5	5	-	1206109	Candidatus Portiera aleyrodidarum BT-B-HRs
0	3	3	-	1239881	Candidatus Portiera aleyrodidarum BT-QVLC
0	3	0	G	42054	Chromohalobacter
0	3	0	S	158080	Chromohalobacter salexigens
0	3	3	-	290398	Chromohalobacter salexigens DSM 3043
0	24	0	F	1920240	Kangiellaceae
0	24	0	G	261963	Kangiella
0	24	0	S	261964	Kangiella koreensis
0	24	24	-	523791	Kangiella koreensis DSM 16069
0	17	0	F	224372	Alcanivoracaceae
0	17	0	G	59753	Alcanivorax
0	9	0	S	59754	Alcanivorax borkumensis
0	9	9	-	393595	Alcanivorax borkumensis SK2
0	8	0	S	285091	Alcanivorax dieselolei
0	8	8	-	930169	Alcanivorax dieselolei B5
0	206	0	O	135613	Chromatiales
0	141	0	F	1046	Chromatiaceae
0	118	0	G	85072	Allochromatium
0	118	0	S	1049	Allochromatium vinosum
0	118	118	-	572477	Allochromatium vinosum DSM 180
0	17	14	G	1227	Nitrosococcus
0	3	0	S	133539	Nitrosococcus halophilus
0	3	3	-	472759	Nitrosococcus halophilus Nc 4
0	6	0	G	156885	Thioflavicoccus
0	6	0	S	80679	Thioflavicoccus mobilis
0	6	6	-	765912	Thioflavicoccus mobilis 8321
0	61	0	F	72276	Ectothiorhodospiraceae
0	28	0	G	106633	Thioalkalivibrio
0	27	0	S	1033854	Thioalkalivibrio sulfidiphilus
0	27	27	-	396588	Thioalkalivibrio sulfidiphilus HL-EbGr7
0	1	1	S	396595	Thioalkalivibrio sp. K90mix
0	24	6	G	1335745	Spiribacter
0	18	0	S	1335746	Spiribacter salinus
0	18	18	-	1260251	Spiribacter salinus M19-40
0	7	0	G	85108	Halorhodospira
0	7	0	S	1053	Halorhodospira halophila
0	7	7	-	349124	Halorhodospira halophila SL1
0	2	0	G	133193	Alkalilimnicola
0	2	0	S	351052	Alkalilimnicola ehrlichii
0	2	2	-	187272	Alkalilimnicola ehrlichii MLHE-1
0	4	0	F	255526	Halothiobacillaceae
0	4	0	G	109262	Halothiobacillus
0	4	0	S	927	Halothiobacillus neapolitanus
0	4	4	-	555778	Halothiobacillus neapolitanus c2
0	113	0	O	1706369	Cellvibrionales
0	113	0	F	1706371	Cellvibrionaceae
0	102	0	G	10	Cellvibrio
0	102	0	S	155077	Cellvibrio japonicus
0	102	102	-	498211	Cellvibrio japonicus Ueda107
0	10	0	G	447467	Simiduia
0	10	0	S	447471	Simiduia agarivorans
0	10	10	-	1117647	Simiduia agarivorans SA1 = DSM 21679
0	1	0	G	316625	Saccharophagus
0	1	0	S	86304	Saccharophagus degradans
0	1	1	-	203122	Saccharophagus degradans 2-40
0	71	0	O	135624	Aeromonadales
0	71	0	F	84642	Aeromonadaceae
0	30	0	G	43947	Tolumonas
0	30	0	S	43948	Tolumonas auensis
0	30	30	-	595494	Tolumonas auensis DSM 9187
0	22	0	G	642	Aeromonas
0	10	3	S	644	Aeromonas hydrophila
0	7	0	-	196023	Aeromonas hydrophila subsp. hydrophila
0	7	7	-	380703	Aeromonas hydrophila subsp. hydrophila ATCC 7966
0	7	0	S	645	Aeromonas salmonicida
0	7	0	-	29491	Aeromonas salmonicida subsp. salmonicida
0	7	7	-	382245	Aeromonas salmonicida subsp. salmonicida A449
0	5	0	S	654	Aeromonas veronii
0	5	5	-	998088	Aeromonas veronii B565
0	19	0	G	129577	Oceanimonas
0	19	19	S	511062	Oceanimonas sp. GK1
0	55	0	O	135618	Methylococcales
0	55	0	F	403	Methylococcaceae
0	47	0	G	39773	Methylomicrobium
0	47	0	S	271065	Methylomicrobium alcaliphilum
0	47	47	-	1091494	Methylomicrobium alcaliphilum 20Z
0	6	0	G	416	Methylomonas
0	6	0	S	421	Methylomonas methanica
0	6	6	-	857087	Methylomonas methanica MC09
0	2	0	G	413	Methylococcus
0	2	0	S	414	Methylococcus capsulatus
0	2	2	-	243233	Methylococcus capsulatus str. Bath
0	41	0	O	72273	Thiotrichales
0	37	0	F	135616	Piscirickettsiaceae
0	36	0	G	40222	Methylophaga
0	36	36	S	754477	Methylophaga frappieri
0	1	0	G	933	Thiomicrospira
0	1	0	S	39765	Thiomicrospira crunogena
0	1	1	-	317025	Thiomicrospira crunogena XCL-2
0	4	0	F	34064	Francisellaceae
0	4	1	G	262	Francisella
0	2	0	S	657445	Francisella noatunensis
0	2	1	-	299583	Francisella noatunensis subsp. orientalis
0	1	1	-	1356861	Francisella noatunensis subsp. orientalis LADL--07-285A
0	1	0	S	263	Francisella tularensis
0	1	0	-	119857	Francisella tularensis subsp. holarctica
0	1	1	-	393011	Francisella tularensis subsp. holarctica OSU18
0	32	0	O	118969	Legionellales
0	32	0	F	118968	Coxiellaceae
0	32	0	G	776	Coxiella
0	32	17	S	777	Coxiella burnetii
0	15	15	-	434924	Coxiella burnetii CbuK_Q154
0	31	0	-	118884	unclassified Gammaproteobacteria
0	30	5	-	32036	sulfur-oxidizing symbionts
0	25	0	S	410330	Calyptogena okutanii thioautotrophic gill symbiont
0	25	25	-	412965	Candidatus Vesicomyosocius okutanii HA
0	1	0	-	198346	Candidatus Baumannia
0	1	0	S	186490	Candidatus Baumannia cicadellinicola
0	1	1	-	374463	Baumannia cicadellinicola str. Hc (Homalodisca coagulata)
0.09	32262	858	C	28211	Alphaproteobacteria
0.06	21651	174	O	204441	Rhodospirillales
0.06	20920	5926	F	433	Acetobacteraceae
0.03	10425	0	G	1434011	Komagataeibacter
0.03	10425	0	S	1177712	Komagataeibacter medellinensis
0.03	10425	10425	-	634177	Komagataeibacter medellinensis NBRC 3288
0.01	2440	0	G	434	Acetobacter
0.01	2440	2439	S	438	Acetobacter pasteurianus
0	1	1	-	1266844	Acetobacter pasteurianus 386B
0	987	0	G	441	Gluconobacter
0	987	339	S	442	Gluconobacter oxydans
0	488	488	-	290633	Gluconobacter oxydans 621H
0	160	160	-	1224746	Gluconobacter oxydans H24
0	935	0	G	89583	Gluconacetobacter
0	935	0	S	33996	Gluconacetobacter diazotrophicus
0	935	935	-	272568	Gluconacetobacter diazotrophicus PA1 5
0	180	0	G	364409	Granulibacter
0	180	0	S	364410	Granulibacter bethesdensis
0	180	180	-	391165	Granulibacter bethesdensis CGDNIH1
0	27	25	G	522	Acidiphilium
0	2	0	S	62140	Acidiphilium multivorum
0	2	2	-	926570	Acidiphilium multivorum AIU301
0	557	22	F	41295	Rhodospirillaceae
0	162	0	G	1081	Rhodospirillum
0	160	0	S	34018	Rhodospirillum centenum
0	160	160	-	414684	Rhodospirillum centenum SW
0	2	2	S	1085	Rhodospirillum rubrum
0	152	0	G	1263978	Candidatus Endolissoclinum
0	152	0	S	1263979	Candidatus Endolissoclinum faulkneri
0	152	152	-	1193729	Candidatus Endolissoclinum faulkneri L2
0	129	22	G	191	Azospirillum
0	69	0	S	192	Azospirillum brasilense
0	69	69	-	1064539	Azospirillum brasilense Sp245
0	38	8	S	193	Azospirillum lipoferum
0	18	18	-	862719	Azospirillum lipoferum 4B
0	12	12	-	137722	Azospirillum sp. B510
0	38	0	G	13134	Magnetospirillum
0	27	0	S	84159	Magnetospirillum magneticum
0	27	27	-	342108	Magnetospirillum magneticum AMB-1
0	11	0	S	55518	Magnetospirillum gryphiswaldense
0	11	0	-	431944	Magnetospirillum gryphiswaldense MSR-1
0	11	11	-	1430440	Magnetospirillum gryphiswaldense MSR-1 v2
0	32	0	G	171436	Tistrella
0	32	0	S	171437	Tistrella mobilis
0	32	32	-	1110502	Tistrella mobilis KA081020-065
0	22	0	G	1612157	Pararhodospirillum
0	22	0	S	1084	Pararhodospirillum photometricum
0	22	22	-	1150469	Pararhodospirillum photometricum DSM 122
0.02	7388	55	O	356	Rhizobiales
0.01	5224	4	F	82115	Rhizobiaceae
0.01	4685	6	G	34019	Liberibacter
0.01	4648	4645	S	34021	Candidatus Liberibacter asiaticus
0	3	3	-	1174529	Candidatus Liberibacter asiaticus str. gxpsy
0	30	0	S	556287	Candidatus Liberibacter solanacearum
0	30	30	-	658172	Candidatus Liberibacter solanacearum CLso-ZC1
0	1	0	S	309868	Candidatus Liberibacter americanus
0	1	1	-	1261131	Candidatus Liberibacter americanus str. Sao Paulo
0	485	53	-	227290	Rhizobium/Agrobacterium group
0	220	10	G	357	Agrobacterium
0	129	129	S	861208	Agrobacterium sp. H13-3
0	81	0	-	1183400	Agrobacterium tumefaciens complex
0	68	0	S	1176649	Agrobacterium fabrum
0	68	68	-	176299	Agrobacterium fabrum str. C58
0	13	0	S	358	Agrobacterium tumefaciens
0	13	13	-	311403	Agrobacterium radiobacter K84
0	212	0	G	379	Rhizobium
0	96	96	S	424182	Rhizobium sp. IRBG74
0	45	0	S	398	Rhizobium tropici
0	45	45	-	698761	Rhizobium tropici CIAT 899
0	41	11	S	384	Rhizobium leguminosarum
0	23	0	-	386	Rhizobium leguminosarum bv. trifolii
0	20	20	-	395492	Rhizobium leguminosarum bv. trifolii WSM2304
0	3	3	-	395491	Rhizobium leguminosarum bv. trifolii WSM1325
0	7	0	-	387	Rhizobium leguminosarum bv. viciae
0	7	7	-	216596	Rhizobium leguminosarum bv. viciae 3841
0	30	15	S	29449	Rhizobium etli
0	11	11	-	491916	Rhizobium etli CIAT 652
0	4	0	-	323733	Rhizobium etli bv. mimosae
0	4	4	-	1328306	Rhizobium etli bv. mimosae str. Mim1
0	50	0	-	227292	Sinorhizobium/Ensifer group
0	50	15	G	28105	Sinorhizobium
0	15	0	-	663276	Sinorhizobium fredii group
0	15	1	S	380	Sinorhizobium fredii
0	7	7	-	1185652	Sinorhizobium fredii USDA 257
0	4	4	-	1117943	Sinorhizobium fredii HH103
0	3	3	-	394	Sinorhizobium fredii NGR234
0	11	0	S	110321	Sinorhizobium medicae
0	11	11	-	366394	Sinorhizobium medicae WSM419
0	9	9	S	382	Sinorhizobium meliloti
0	1018	0	F	119045	Methylobacteriaceae
0	1018	279	G	407	Methylobacterium
0	229	0	S	223967	Methylobacterium populi
0	229	229	-	441620	Methylobacterium populi BJ001
0	220	0	S	31998	Methylobacterium radiotolerans
0	220	220	-	426355	Methylobacterium radiotolerans JCM 2831
0	215	0	-	578822	Methylobacterium extorquens group
0	215	107	S	408	Methylobacterium extorquens
0	28	28	-	419610	Methylobacterium extorquens PA1
0	28	28	-	661410	Methylobacterium extorquens DM4
0	27	27	-	272630	Methylobacterium extorquens AM1
0	25	25	-	440085	Methylobacterium extorquens CM4
0	47	0	S	114616	Methylobacterium nodulans
0	47	47	-	460265	Methylobacterium nodulans ORS 2060
0	28	28	S	426117	Methylobacterium sp. 4-46
0	729	24	F	41294	Bradyrhizobiaceae
0	600	439	G	374	Bradyrhizobium
0	42	0	S	1355477	Bradyrhizobium diazoefficiens
0	42	42	-	224911	Bradyrhizobium diazoefficiens USDA 110
0	36	36	S	288000	Bradyrhizobium sp. BTAi1
0	30	30	S	114615	Bradyrhizobium sp. ORS 278
0	18	0	S	44255	Bradyrhizobium oligotrophicum
0	18	18	-	1245469	Bradyrhizobium oligotrophicum S58
0	18	18	S	335659	Bradyrhizobium sp. S23321
0	17	0	S	375	Bradyrhizobium japonicum
0	17	17	-	1037409	Bradyrhizobium japonicum USDA 6
0	75	0	G	1073	Rhodopseudomonas
0	75	11	S	1076	Rhodopseudomonas palustris
0	26	26	-	652103	Rhodopseudomonas palustris DX-1
0	25	25	-	316057	Rhodopseudomonas palustris BisB5
0	4	4	-	316055	Rhodopseudomonas palustris BisA53
0	4	4	-	316056	Rhodopseudomonas palustris BisB18
0	2	2	-	316058	Rhodopseudomonas palustris HaA2
0	2	2	-	395960	Rhodopseudomonas palustris TIE-1
0	1	1	-	258594	Rhodopseudomonas palustris CGA009
0	17	0	G	911	Nitrobacter
0	9	0	S	912	Nitrobacter hamburgensis
0	9	9	-	323097	Nitrobacter hamburgensis X14
0	8	0	S	913	Nitrobacter winogradskyi
0	8	8	-	323098	Nitrobacter winogradskyi Nb-255
0	13	0	G	40136	Oligotropha
0	13	13	S	40137	Oligotropha carboxidovorans
0	138	0	F	335928	Xanthobacteraceae
0	104	0	G	279	Xanthobacter
0	104	0	S	280	Xanthobacter autotrophicus
0	104	104	-	78245	Xanthobacter autotrophicus Py2
0	26	0	G	6	Azorhizobium
0	26	0	S	7	Azorhizobium caulinodans
0	26	26	-	438753	Azorhizobium caulinodans ORS 571
0	8	0	G	152053	Starkeya
0	8	0	S	921	Starkeya novella
0	8	8	-	639283	Starkeya novella DSM 506
0	74	0	F	118882	Brucellaceae
0	70	0	G	528	Ochrobactrum
0	70	0	S	529	Ochrobactrum anthropi
0	70	70	-	439375	Ochrobactrum anthropi ATCC 49188
0	4	2	G	234	Brucella
0	2	0	S	29459	Brucella melitensis
0	2	2	-	1029825	Brucella melitensis NI
0	50	1	F	45404	Beijerinckiaceae
0	28	0	G	532	Beijerinckia
0	28	0	S	533	Beijerinckia indica
0	28	0	-	31994	Beijerinckia indica subsp. indica
0	28	28	-	395963	Beijerinckia indica subsp. indica ATCC 9039
0	21	0	G	120652	Methylocella
0	21	0	S	199596	Methylocella silvestris
0	21	21	-	395965	Methylocella silvestris BL2
0	46	0	F	45401	Hyphomicrobiaceae
0	27	0	G	1068	Rhodomicrobium
0	27	0	S	1069	Rhodomicrobium vannielii
0	27	27	-	648757	Rhodomicrobium vannielii ATCC 17100
0	13	0	G	81	Hyphomicrobium
0	8	0	S	1427356	Hyphomicrobium nitrativorans
0	8	8	-	1029756	Hyphomicrobium nitrativorans NL23
0	5	0	S	53399	Hyphomicrobium denitrificans
0	5	5	-	582899	Hyphomicrobium denitrificans ATCC 51888
0	6	0	G	1082930	Pelagibacterium
0	6	0	S	531813	Pelagibacterium halotolerans
0	6	6	-	1082931	Pelagibacterium halotolerans B2
0	33	0	F	69277	Phyllobacteriaceae
0	28	0	G	68287	Mesorhizobium
0	13	0	S	381	Mesorhizobium loti
0	13	13	-	266835	Mesorhizobium loti MAFF303099
0	7	0	S	593909	Mesorhizobium opportunistum
0	7	7	-	536019	Mesorhizobium opportunistum WSM2075
0	6	0	S	39645	Mesorhizobium ciceri
0	6	0	-	278148	Mesorhizobium ciceri biovar biserrulae
0	6	6	-	765698	Mesorhizobium ciceri biovar biserrulae WSM1271
0	2	0	S	536018	Mesorhizobium australicum
0	2	2	-	754035	Mesorhizobium australicum WSM2073
0	5	0	G	449972	Chelativorans
0	5	5	S	266779	Chelativorans sp. BNC1
0	13	0	F	119043	Rhodobiaceae
0	13	0	G	256616	Parvibaculum
0	13	0	S	256618	Parvibaculum lavamentivorans
0	13	13	-	402881	Parvibaculum lavamentivorans DS-1
0	6	0	F	31993	Methylocystaceae
0	6	0	G	133	Methylocystis
0	6	6	S	187303	Methylocystis sp. SC2
0	2	0	F	772	Bartonellaceae
0	2	0	G	773	Bartonella
0	1	0	S	803	Bartonella quintana
0	1	1	-	283165	Bartonella quintana str. Toulouse
0	1	0	S	56426	Bartonella clarridgeiae
0	1	1	-	696125	Bartonella clarridgeiae 73
0	1082	24	O	204457	Sphingomonadales
0	1027	155	F	41297	Sphingomonadaceae
0	411	98	G	165695	Sphingobium
0	142	0	S	46429	Sphingobium chlorophenolicum
0	142	142	-	690566	Sphingobium chlorophenolicum L-1
0	135	0	S	332056	Sphingobium japonicum
0	135	135	-	452662	Sphingobium japonicum UT26S
0	36	36	S	627192	Sphingobium sp. SYK-6
0	251	36	G	13687	Sphingomonas
0	112	0	S	160791	Sphingomonas wittichii
0	112	112	-	392499	Sphingomonas wittichii RW1
0	103	103	S	745310	Sphingomonas sp. MM-1
0	109	10	G	165696	Novosphingobium
0	50	0	S	48935	Novosphingobium aromaticivorans
0	50	50	-	279238	Novosphingobium aromaticivorans DSM 12444
0	49	49	S	702113	Novosphingobium sp. PP1Y
0	92	0	G	165697	Sphingopyxis
0	92	0	S	117207	Sphingopyxis alaskensis
0	92	92	-	317655	Sphingopyxis alaskensis RB2256
0	9	0	G	541	Zymomonas
0	9	0	S	542	Zymomonas mobilis
0	9	5	-	120045	Zymomonas mobilis subsp. mobilis
0	4	4	-	264203	Zymomonas mobilis subsp. mobilis ZM4 = ATCC 31821
0	31	0	F	335929	Erythrobacteraceae
0	31	0	G	1041	Erythrobacter
0	31	0	S	39960	Erythrobacter litoralis
0	31	31	-	314225	Erythrobacter litoralis HTCC2594
0	687	0	O	204455	Rhodobacterales
0	683	40	F	31989	Rhodobacteraceae
0	241	9	G	265	Paracoccus
0	131	0	S	266	Paracoccus denitrificans
0	131	131	-	318586	Paracoccus denitrificans PD1222
0	101	0	S	34003	Paracoccus aminophilus
0	101	101	-	1367847	Paracoccus aminophilus JCM 7686
0	204	5	G	1060	Rhodobacter
0	118	0	S	1061	Rhodobacter capsulatus
0	118	118	-	272942	Rhodobacter capsulatus SB 1003
0	81	39	S	1063	Rhodobacter sphaeroides
0	26	26	-	349102	Rhodobacter sphaeroides ATCC 17025
0	11	11	-	349101	Rhodobacter sphaeroides ATCC 17029
0	5	5	-	557760	Rhodobacter sphaeroides KD131
0	39	0	G	188905	Jannaschia
0	39	39	S	290400	Jannaschia sp. CCS1
0	32	5	G	302485	Phaeobacter
0	22	0	S	60890	Phaeobacter gallaeciensis
0	22	22	-	1423144	Phaeobacter gallaeciensis DSM 26640
0	5	2	S	221822	Phaeobacter inhibens
0	2	2	-	383629	Phaeobacter inhibens 2.10
0	1	1	-	391619	Phaeobacter inhibens DSM 17395
0	31	13	G	53945	Octadecabacter
0	18	0	S	1217908	Octadecabacter antarcticus
0	18	18	-	391626	Octadecabacter antarcticus 307
0	27	0	G	97050	Ruegeria
0	18	0	S	89184	Ruegeria pomeroyi
0	18	18	-	246200	Ruegeria pomeroyi DSS-3
0	9	9	S	292414	Ruegeria sp. TM1040
0	25	0	G	92944	Ketogulonicigenium
0	25	25	S	92945	Ketogulonicigenium vulgare
0	22	0	G	191028	Leisingera
0	22	0	S	133924	Leisingera methylohalidivorans
0	22	22	-	999552	Leisingera methylohalidivorans DSM 14336
0	16	4	G	2433	Roseobacter
0	12	0	S	2434	Roseobacter denitrificans
0	12	12	-	375451	Roseobacter denitrificans OCh 114
0	5	0	G	309512	Dinoroseobacter
0	5	0	S	215813	Dinoroseobacter shibae
0	5	5	-	398580	Dinoroseobacter shibae DFL 12 = DSM 16493
0	1	0	G	258255	Pseudovibrio
0	1	1	S	911045	Pseudovibrio sp. FO-BEG1
0	4	0	F	69657	Hyphomonadaceae
0	3	0	G	74317	Maricaulis
0	3	0	S	74318	Maricaulis maris
0	3	3	-	394221	Maricaulis maris MCS10
0	1	0	G	2723	Hirschia
0	1	0	S	2724	Hirschia baltica
0	1	1	-	582402	Hirschia baltica ATCC 49814
0	196	0	O	204458	Caulobacterales
0	196	15	F	76892	Caulobacteraceae
0	79	0	G	41275	Brevundimonas
0	79	0	S	74313	Brevundimonas subvibrioides
0	79	79	-	633149	Brevundimonas subvibrioides ATCC 15264
0	51	0	G	76890	Asticcacaulis
0	51	0	S	78587	Asticcacaulis excentricus
0	51	51	-	573065	Asticcacaulis excentricus CB 48
0	43	11	G	75	Caulobacter
0	16	0	S	88688	Caulobacter segnis
0	16	16	-	509190	Caulobacter segnis ATCC 21756
0	15	15	S	366602	Caulobacter sp. K31
0	1	0	S	155892	Caulobacter vibrioides
0	1	1	-	190650	Caulobacter crescentus CB15
0	8	0	G	20	Phenylobacterium
0	8	0	S	284016	Phenylobacterium zucineum
0	8	8	-	450851	Phenylobacterium zucineum HLK1
0	180	0	O	766	Rickettsiales
0	169	1	F	942	Anaplasmataceae
0	84	0	G	943	Ehrlichia
0	84	0	-	106178	canis group
0	44	0	S	944	Ehrlichia canis
0	44	44	-	269484	Ehrlichia canis str. Jake
0	39	0	S	779	Ehrlichia ruminantium
0	39	39	-	254945	Ehrlichia ruminantium str. Welgevonden
0	1	0	S	35795	Ehrlichia muris
0	1	1	-	1423892	Ehrlichia muris AS145
0	80	0	G	768	Anaplasma
0	79	0	S	769	Anaplasma centrale
0	79	79	-	574556	Anaplasma centrale str. Israel
0	1	0	-	106179	phagocytophilum group
0	1	1	S	948	Anaplasma phagocytophilum
0	3	0	-	952	Wolbachieae
0	3	2	G	953	Wolbachia
0	1	1	S	100901	Wolbachia endosymbiont of Onchocerca ochengi
0	1	1	G	33993	Neorickettsia
0	10	0	F	775	Rickettsiaceae
0	10	0	-	33988	Rickettsieae
0	6	0	G	780	Rickettsia
0	6	0	-	114277	spotted fever group
0	6	0	S	35788	Rickettsia africae
0	6	6	-	347255	Rickettsia africae ESF-5
0	4	0	G	69474	Orientia
0	4	4	S	784	Orientia tsutsugamushi
0	1	0	F	1328881	Candidatus Midichloriaceae
0	1	0	G	411566	Candidatus Midichloria
0	1	0	S	234827	Candidatus Midichloria mitochondrii
0	1	1	-	696127	Candidatus Midichloria mitochondrii IricVA
0	92	0	O	255473	Parvularculales
0	92	0	F	255474	Parvularculaceae
0	92	0	G	208215	Parvularcula
0	92	0	S	208216	Parvularcula bermudensis
0	92	92	-	314260	Parvularcula bermudensis HTCC2503
0	56	0	O	1191478	Magnetococcales
0	56	0	F	1191479	Magnetococcaceae
0	56	0	G	162171	Magnetococcus
0	56	0	S	1124597	Magnetococcus marinus
0	56	56	-	156889	Magnetococcus marinus MC-1
0	46	0	-	82117	unclassified Alphaproteobacteria
0	35	0	G	991903	Polymorphum
0	35	0	S	991904	Polymorphum gilvum
0	35	35	-	991905	Polymorphum gilvum SL003B-26A1
0	10	0	G	213485	Micavibrio
0	10	10	S	349221	Micavibrio aeruginosavorus
0	1	0	-	62654	SAR116 cluster
0	1	0	G	767891	Candidatus Puniceispirillum
0	1	0	S	767892	Candidatus Puniceispirillum marinum
0	1	1	-	488538	Candidatus Puniceispirillum marinum IMCC1322
0	26	0	O	54526	Pelagibacterales
0	26	2	F	1655514	Pelagibacteraceae
0	24	0	G	198251	Candidatus Pelagibacter
0	17	17	S	1002672	Candidatus Pelagibacter sp. IMCC9063
0	7	0	S	198252	Candidatus Pelagibacter ubique
0	7	7	-	335992	Candidatus Pelagibacter ubique HTCC1062
0.05	17721	289	C	28216	Betaproteobacteria
0.04	16631	281	O	80840	Burkholderiales
0.02	6906	887	F	80864	Comamonadaceae
0.01	2292	327	G	12916	Acidovorax
0	1160	1160	S	358220	Acidovorax sp. KKS102
0	371	371	S	232721	Acidovorax sp. JS42
0	200	0	S	80867	Acidovorax avenae
0	200	0	-	80870	Acidovorax avenae subsp. avenae
0	200	200	-	643561	Acidovorax avenae subsp. avenae ATCC 19860
0	134	0	S	721785	Acidovorax ebreus
0	134	134	-	535289	Acidovorax ebreus TPSY
0	100	0	S	80869	Acidovorax citrulli
0	100	100	-	397945	Acidovorax citrulli AAC00-1
0	931	0	G	34072	Variovorax
0	931	213	S	34073	Variovorax paradoxus
0	283	283	-	595537	Variovorax paradoxus EPS
0	221	221	-	1246301	Variovorax paradoxus B4
0	214	214	-	543728	Variovorax paradoxus S110
0	674	459	G	80865	Delftia
0	123	0	S	80866	Delftia acidovorans
0	123	123	-	398578	Delftia acidovorans SPH-1
0	92	92	S	742013	Delftia sp. Cs1-4
0	567	0	G	201096	Alicycliphilus
0	567	232	S	179636	Alicycliphilus denitrificans
0	246	246	-	596154	Alicycliphilus denitrificans K601
0	89	89	-	596153	Alicycliphilus denitrificans BC
0	516	0	G	52972	Polaromonas
0	279	0	S	216465	Polaromonas naphthalenivorans
0	279	279	-	365044	Polaromonas naphthalenivorans CJ2
0	237	237	S	296591	Polaromonas sp. JS666
0	340	0	G	174951	Ramlibacter
0	340	0	S	94132	Ramlibacter tataouinensis
0	340	340	-	365046	Ramlibacter tataouinensis TTB310
0	276	0	G	283	Comamonas
0	276	0	S	285	Comamonas testosteroni
0	276	35	-	543891	Comamonas testosteroni CNB-1
0	241	241	-	688245	Comamonas testosteroni CNB-2
0	262	0	G	364316	Verminephrobacter
0	262	0	S	364317	Verminephrobacter eiseniae
0	262	262	-	391735	Verminephrobacter eiseniae EF01-2
0	125	0	G	28065	Rhodoferax
0	125	0	S	192843	Rhodoferax ferrireducens
0	125	125	-	338969	Rhodoferax ferrireducens T118
0	36	0	G	1436289	Candidatus Symbiobacter
0	36	0	S	1436290	Candidatus Symbiobacter mobilis
0	36	36	-	946483	Candidatus Symbiobacter mobilis CR
0.02	6296	177	F	119060	Burkholderiaceae
0.01	3574	48	G	106589	Cupriavidus
0.01	3330	0	S	119219	Cupriavidus metallidurans
0.01	3330	3330	-	266264	Cupriavidus metallidurans CH34
0	87	38	S	106590	Cupriavidus necator
0	37	37	-	381666	Ralstonia eutropha H16
0	12	12	-	1042878	Cupriavidus necator N-1
0	71	0	S	248026	Cupriavidus pinatubonensis
0	71	71	-	264198	Ralstonia eutropha JMP134
0	38	0	S	164546	Cupriavidus taiwanensis
0	38	38	-	977880	Cupriavidus taiwanensis LMG 19424
0	1576	88	G	32008	Burkholderia
0	1083	39	-	111527	pseudomallei group
0	978	3	S	28450	Burkholderia pseudomallei
0	890	890	-	320372	Burkholderia pseudomallei 1710b
0	50	50	-	536230	Burkholderia pseudomallei MSHR346
0	15	15	-	1335307	Burkholderia pseudomallei MSHR305
0	9	9	-	320373	Burkholderia pseudomallei 668
0	6	6	-	1229785	Burkholderia pseudomallei BPC006
0	2	2	-	272560	Burkholderia pseudomallei K96243
0	2	2	-	357348	Burkholderia pseudomallei 1106a
0	1	1	-	1241583	Burkholderia pseudomallei NCTC 13179
0	64	17	S	13373	Burkholderia mallei
0	33	33	-	320389	Burkholderia mallei NCTC 10247
0	14	14	-	412022	Burkholderia mallei NCTC 10229
0	2	0	S	57975	Burkholderia thailandensis
0	2	2	-	271848	Burkholderia thailandensis E264
0	149	10	-	87882	Burkholderia cepacia complex
0	49	49	S	482957	Burkholderia lata
0	48	24	S	95486	Burkholderia cenocepacia
0	19	19	-	406425	Burkholderia cenocepacia MC0-3
0	5	5	-	216591	Burkholderia cenocepacia J2315
0	19	0	S	292	Burkholderia cepacia
0	19	19	-	1009846	Burkholderia cepacia GG4
0	13	0	S	87883	Burkholderia multivorans
0	13	13	-	395019	Burkholderia multivorans ATCC 17616
0	10	1	S	152480	Burkholderia ambifaria
0	5	5	-	339670	Burkholderia ambifaria AMMD
0	4	4	-	398577	Burkholderia ambifaria MC40-6
0	79	0	S	337	Burkholderia glumae
0	79	79	-	626418	Burkholderia glumae BGR1
0	57	57	S	640511	Burkholderia sp. CCGE1002
0	46	0	S	28095	Burkholderia gladioli
0	46	46	-	999541	Burkholderia gladioli BSR3
0	24	24	S	758793	Burkholderia sp. RPE64
0	17	17	S	416344	Burkholderia sp. KJ006
0	15	15	S	640510	Burkholderia sp. CCGE1001
0	10	10	S	1097668	Burkholderia sp. YI23
0	8	8	S	640512	Burkholderia sp. CCGE1003
0	880	40	G	48736	Ralstonia
0	508	199	S	329	Ralstonia pickettii
0	178	178	-	402626	Ralstonia pickettii 12J
0	131	131	-	428406	Ralstonia pickettii 12D
0	332	103	S	305	Ralstonia solanacearum
0	170	170	-	859657	Ralstonia solanacearum PSI07
0	41	41	-	1031711	Ralstonia solanacearum Po82
0	13	13	-	1262456	Ralstonia solanacearum FQY_4
0	3	3	-	859655	Ralstonia solanacearum CMR15
0	2	2	-	267608	Ralstonia solanacearum GMI1000
0	89	1	G	1822464	Paraburkholderia
0	22	0	S	36873	Paraburkholderia xenovorans
0	22	22	-	266265	Paraburkholderia xenovorans LB400
0	21	0	S	412963	Paraburkholderia rhizoxinica
0	21	21	-	882378	Paraburkholderia rhizoxinica HKI 454
0	19	0	S	261302	Paraburkholderia phytofirmans
0	19	19	-	398527	Paraburkholderia phytofirmans PsJN
0	17	0	S	252970	Paraburkholderia phenoliruptrix
0	17	17	-	1229205	Paraburkholderia phenoliruptrix BR3459a
0	9	0	S	148447	Paraburkholderia phymatum
0	9	9	-	391038	Paraburkholderia phymatum STM815
0.01	1943	25	F	506	Alcaligenaceae
0	1651	0	G	222	Achromobacter
0	1651	6	S	85698	Achromobacter xylosoxidans
0	1537	1537	-	762376	Achromobacter xylosoxidans A8
0	108	108	-	1167634	Achromobacter xylosoxidans NH44784-1996
0	235	56	G	517	Bordetella
0	124	5	S	518	Bordetella bronchiseptica
0	117	117	-	257310	Bordetella bronchiseptica RB50
0	2	2	-	568707	Bordetella bronchiseptica 253
0	44	44	S	94624	Bordetella petrii
0	9	0	S	521	Bordetella avium
0	9	9	-	360910	Bordetella avium 197N
0	2	0	S	519	Bordetella parapertussis
0	2	2	-	1208660	Bordetella parapertussis Bpp5
0	21	10	G	29574	Taylorella
0	10	9	S	29575	Taylorella equigenitalis
0	1	1	-	743973	Taylorella equigenitalis ATCC 35865
0	1	0	S	84590	Taylorella asinigenitalis
0	1	1	-	1008459	Taylorella asinigenitalis MCE3
0	7	0	G	305976	Pusillimonas
0	7	7	S	1007105	Pusillimonas sp. T7-7
0	4	0	G	290425	Advenella
0	4	0	S	310575	Advenella kashmirensis
0	4	4	-	1036672	Advenella kashmirensis WT001
0	1039	0	-	119065	unclassified Burkholderiales
0	1039	42	-	224471	Burkholderiales Genera incertae sedis
0	414	0	G	88	Leptothrix
0	414	0	S	34029	Leptothrix cholodnii
0	414	414	-	395495	Leptothrix cholodnii SP-6
0	294	0	G	28067	Rubrivivax
0	294	0	S	28068	Rubrivivax gelatinosus
0	294	294	-	983917	Rubrivivax gelatinosus IL144
0	254	0	G	316612	Methylibium
0	254	0	S	105560	Methylibium petroleiphilum
0	254	254	-	420662	Methylibium petroleiphilum PM1
0	35	4	G	32012	Thiomonas
0	25	25	S	426114	Thiomonas arsenitoxydans
0	6	0	S	926	Thiomonas intermedia
0	6	6	-	75379	Thiomonas intermedia K12
0	166	7	F	75682	Oxalobacteraceae
0	102	0	G	963	Herbaspirillum
0	102	0	S	964	Herbaspirillum seropedicae
0	102	102	-	757424	Herbaspirillum seropedicae SmR1
0	41	0	G	202907	Collimonas
0	41	0	S	158899	Collimonas fungivorans
0	41	41	-	1005048	Collimonas fungivorans Ter331
0	11	0	G	29580	Janthinobacterium
0	11	11	S	375286	Janthinobacterium sp. Marseille
0	5	0	G	303379	Herminiimonas
0	5	5	S	204773	Herminiimonas arsenicoxydans
0	354	0	O	206389	Rhodocyclales
0	354	40	F	75787	Rhodocyclaceae
0	127	0	G	146937	Azospira
0	127	0	S	146939	Azospira oryzae
0	127	127	-	640081	Dechlorosoma suillum PS
0	82	4	G	12960	Azoarcus
0	39	39	S	62928	Azoarcus sp. BH72
0	39	39	S	748247	Azoarcus sp. KH32C
0	68	0	G	33057	Thauera
0	68	68	S	85643	Thauera sp. MZ1T
0	23	0	G	551759	Aromatoleum
0	23	0	S	551760	Aromatoleum aromaticum
0	23	23	-	76114	Aromatoleum aromaticum EbN1
0	14	0	G	73029	Dechloromonas
0	14	0	S	259537	Dechloromonas aromatica
0	14	14	-	159087	Dechloromonas aromatica RCB
0	273	19	O	206351	Neisseriales
0	168	0	F	481	Neisseriaceae
0	168	72	G	482	Neisseria
0	63	30	S	487	Neisseria meningitidis
0	16	0	-	135720	Neisseria meningitidis serogroup C
0	14	14	-	374833	Neisseria meningitidis 053442
0	2	2	-	272831	Neisseria meningitidis FAM18
0	9	0	-	65699	Neisseria meningitidis serogroup A
0	9	9	-	122587	Neisseria meningitidis Z2491
0	7	7	-	935599	Neisseria meningitidis G2136
0	1	1	-	491	Neisseria meningitidis serogroup B
0	21	0	S	486	Neisseria lactamica
0	21	21	-	489653	Neisseria lactamica 020-06
0	12	0	S	485	Neisseria gonorrhoeae
0	12	12	-	242231	Neisseria gonorrhoeae FA 1090
0	86	11	F	1499392	Chromobacteriaceae
0	40	0	G	568394	Pseudogulbenkiania
0	40	40	S	748280	Pseudogulbenkiania sp. NH8B
0	21	0	-	90153	Chromobacterium group
0	21	0	G	535	Chromobacterium
0	21	0	S	536	Chromobacterium violaceum
0	21	21	-	243365	Chromobacterium violaceum ATCC 12472
0	14	0	G	168470	Laribacter
0	14	0	S	168471	Laribacter hongkongensis
0	14	14	-	557598	Laribacter hongkongensis HLHK9
0	93	0	O	206350	Methylophilales
0	93	35	F	32011	Methylophilaceae
0	51	16	G	81682	Methylovorus
0	35	0	S	266009	Methylovorus glucosotrophus
0	35	35	-	582744	Methylovorus glucosetrophus SIP3-4
0	6	6	G	359407	Methylotenera
0	1	0	G	404	Methylobacillus
0	1	0	S	405	Methylobacillus flagellatus
0	1	1	-	265072	Methylobacillus flagellatus KT
0	33	0	-	119066	unclassified Betaproteobacteria
0	18	0	G	327159	Candidatus Accumulibacter
0	18	0	S	327160	Candidatus Accumulibacter phosphatis
0	18	18	-	522306	Candidatus Accumulibacter phosphatis clade IIA str. UW-1
0	6	0	G	33055	Kinetoplastibacterium
0	5	5	S	33056	Candidatus Kinetoplastibacterium crithidii
0	1	0	S	994692	Candidatus Kinetoplastibacterium desouzaii
0	1	1	-	1208919	Candidatus Kinetoplastibacterium desouzaii TCC079E
0	5	0	-	33809	unclassified Betaproteobacteria (miscellaneous)
0	5	5	S	543913	beta proteobacterium CB
0	4	0	G	1381133	Candidatus Profftella
0	4	4	S	669502	Candidatus Profftella armatura
0	19	0	O	119069	Hydrogenophilales
0	19	0	F	206349	Hydrogenophilaceae
0	19	0	G	919	Thiobacillus
0	19	0	S	36861	Thiobacillus denitrificans
0	19	19	-	292415	Thiobacillus denitrificans ATCC 25259
0	14	0	O	32003	Nitrosomonadales
0	14	0	F	206379	Nitrosomonadaceae
0	10	0	G	35798	Nitrosospira
0	10	0	S	1231	Nitrosospira multiformis
0	10	10	-	323848	Nitrosospira multiformis ATCC 25196
0	4	0	G	914	Nitrosomonas
0	4	0	S	916	Nitrosomonas eutropha
0	4	4	-	335283	Nitrosomonas eutropha C91
0	10	0	O	713636	Gallionellales
0	10	0	F	90627	Gallionellaceae
0	7	0	G	314343	Sideroxydans
0	7	0	S	63745	Sideroxydans lithotrophicus
0	7	7	-	580332	Sideroxydans lithotrophicus ES-1
0	3	0	G	96	Gallionella
0	3	0	S	370405	Gallionella capsiferriformans
0	3	3	-	395494	Gallionella capsiferriformans ES-2
0	5	0	O	1559979	Sulfuricellales
0	5	0	F	1559980	Sulfuricellaceae
0	5	0	G	935200	Sulfuricella
0	5	0	S	649841	Sulfuricella denitrificans
0	5	5	-	1163617	Sulfuricella denitrificans skB26
0.01	1877	4	-	68525	delta/epsilon subdivisions
0	1508	2	C	28221	Deltaproteobacteria
0	918	1	O	29	Myxococcales
0	578	60	-	80811	Cystobacterineae
0	509	8	F	31	Myxococcaceae
0	491	11	G	32	Myxococcus
0	437	0	S	34	Myxococcus xanthus
0	437	437	-	246197	Myxococcus xanthus DK 1622
0	34	0	S	83455	Myxococcus stipitatus
0	34	34	-	1278073	Myxococcus stipitatus DSM 14675
0	9	0	S	33	Myxococcus fulvus
0	9	9	-	483219	Myxococcus fulvus HW-1
0	10	0	G	83461	Corallococcus
0	10	0	S	184914	Corallococcus coralloides
0	10	10	-	1144275	Corallococcus coralloides DSM 2259
0	6	0	F	1524215	Anaeromyxobacteraceae
0	6	2	G	161492	Anaeromyxobacter
0	2	0	S	161493	Anaeromyxobacter dehalogenans
0	1	1	-	290397	Anaeromyxobacter dehalogenans 2CP-C
0	1	1	-	455488	Anaeromyxobacter dehalogenans 2CP-1
0	2	2	S	404589	Anaeromyxobacter sp. Fw109-5
0	3	0	F	39	Archangiaceae
0	3	0	G	40	Stigmatella
0	3	0	S	41	Stigmatella aurantiaca
0	3	3	-	378806	Stigmatella aurantiaca DW4/3-1
0	241	0	-	224462	Nannocystineae
0	241	0	F	224464	Kofleriaceae
0	241	0	G	162027	Haliangium
0	241	0	S	80816	Haliangium ochraceum
0	241	241	-	502025	Haliangium ochraceum DSM 14365
0	98	0	-	80812	Sorangiineae
0	98	0	F	49	Polyangiaceae
0	98	0	G	39643	Sorangium
0	98	4	S	56	Sorangium cellulosum
0	87	87	-	1254432	Sorangium cellulosum So0157-2
0	7	7	-	448385	Sorangium cellulosum So ce56
0	303	1	O	213115	Desulfovibrionales
0	296	0	F	194924	Desulfovibrionaceae
0	276	0	G	41707	Lawsonia
0	276	113	S	29546	Lawsonia intracellularis
0	159	159	-	363253	Lawsonia intracellularis PHE/MN1-00
0	4	4	-	1234378	Lawsonia intracellularis N343
0	20	3	G	872	Desulfovibrio
0	5	0	S	876	Desulfovibrio desulfuricans
0	3	3	-	641491	Desulfovibrio desulfuricans ND132
0	2	0	-	115117	Desulfovibrio desulfuricans subsp. desulfuricans
0	2	2	-	525146	Desulfovibrio desulfuricans subsp. desulfuricans str. ATCC 27774
0	5	0	S	184917	Desulfovibrio magneticus
0	5	5	-	573370	Desulfovibrio magneticus RS-1
0	4	0	S	881	Desulfovibrio vulgaris
0	4	4	-	883	Desulfovibrio vulgaris str. 'Miyazaki F'
0	2	0	S	879	Desulfovibrio gigas
0	2	2	-	1121448	Desulfovibrio gigas DSM 1382 = ATCC 19364
0	1	0	S	191026	Desulfovibrio hydrothermalis
0	1	1	-	1121451	Desulfovibrio hydrothermalis AM13 = DSM 14728
0	6	0	F	213116	Desulfomicrobiaceae
0	6	0	G	898	Desulfomicrobium
0	6	0	S	899	Desulfomicrobium baculatum
0	6	6	-	525897	Desulfomicrobium baculatum DSM 4028
0	230	0	O	213118	Desulfobacterales
0	221	3	F	213119	Desulfobacteraceae
0	216	0	G	218207	Desulfatibacillum
0	216	0	S	259354	Desulfatibacillum alkenivorans
0	216	216	-	439235	Desulfatibacillum alkenivorans AK-01
0	1	0	G	2295	Desulfobacterium
0	1	0	S	2296	Desulfobacterium autotrophicum
0	1	1	-	177437	Desulfobacterium autotrophicum HRM2
0	1	0	G	28222	Desulfobacula
0	1	0	S	28223	Desulfobacula toluolica
0	1	1	-	651182	Desulfobacula toluolica Tol2
0	9	0	F	213121	Desulfobulbaceae
0	5	0	G	109168	Desulfotalea
0	5	0	S	84980	Desulfotalea psychrophila
0	5	5	-	177439	Desulfotalea psychrophila LSv54
0	3	0	G	53318	Desulfocapsa
0	3	0	S	65555	Desulfocapsa sulfexigens
0	3	3	-	1167006	Desulfocapsa sulfexigens DSM 10523
0	1	0	G	427922	Desulfurivibrio
0	1	0	S	427923	Desulfurivibrio alkaliphilus
0	1	1	-	589865	Desulfurivibrio alkaliphilus AHT 2
0	19	0	O	213481	Bdellovibrionales
0	19	0	F	213483	Bdellovibrionaceae
0	19	0	G	958	Bdellovibrio
0	18	10	S	959	Bdellovibrio bacteriovorus
0	8	8	-	264462	Bdellovibrio bacteriovorus HD100
0	1	0	S	453816	Bdellovibrio exovorus
0	1	1	-	1184267	Bdellovibrio exovorus JSS
0	18	0	O	69541	Desulfuromonadales
0	14	0	F	213422	Geobacteraceae
0	14	1	G	28231	Geobacter
0	7	7	S	443143	Geobacter sp. M18
0	4	0	S	351604	Geobacter uraniireducens
0	4	4	-	351605	Geobacter uraniireducens Rf4
0	1	0	S	225194	Geobacter bemidjiensis
0	1	1	-	404380	Geobacter bemidjiensis Bem
0	1	0	S	313985	Geobacter lovleyi
0	1	1	-	398767	Geobacter lovleyi SZ
0	4	0	F	213421	Desulfuromonadaceae
0	4	0	G	18	Pelobacter
0	4	0	S	29543	Pelobacter propionicus
0	4	4	-	338966	Pelobacter propionicus DSM 2379
0	14	0	O	453227	Desulfarculales
0	14	0	F	453228	Desulfarculaceae
0	14	0	G	453229	Desulfarculus
0	14	0	S	453230	Desulfarculus baarsii
0	14	14	-	644282	Desulfarculus baarsii DSM 2075
0	2	0	-	45456	unclassified Deltaproteobacteria
0	2	0	G	1551504	Candidatus Babela
0	2	2	S	673862	Candidatus Babela massiliensis
0	2	0	O	213462	Syntrophobacterales
0	1	0	F	213465	Syntrophobacteraceae
0	1	0	G	29526	Syntrophobacter
0	1	0	S	119484	Syntrophobacter fumaroxidans
0	1	1	-	335543	Syntrophobacter fumaroxidans MPOB
0	1	0	F	213468	Syntrophaceae
0	1	0	G	2357	Desulfomonile
0	1	0	S	2358	Desulfomonile tiedjei
0	1	1	-	706587	Desulfomonile tiedjei DSM 6799
0	365	5	C	29547	Epsilonproteobacteria
0	347	1	O	213849	Campylobacterales
0	247	0	F	72293	Helicobacteraceae
0	197	44	G	209	Helicobacter
0	80	0	S	32025	Helicobacter hepaticus
0	80	80	-	235279	Helicobacter hepaticus ATCC 51449
0	40	2	S	210	Helicobacter pylori
0	15	15	-	592205	Helicobacter pylori B38
0	7	7	-	1055531	Helicobacter pylori Aklavik117
0	3	3	-	512562	Helicobacter pylori Shi470
0	3	3	-	1248726	Helicobacter pylori OK310
0	2	2	-	765963	Helicobacter pylori PeCan4
0	2	0	-	869727	Helicobacter pylori 908
0	2	2	-	985081	Helicobacter pylori 2017
0	2	2	-	907237	Helicobacter pylori Lithuania75
0	2	2	-	1248725	Helicobacter pylori OK113
0	1	1	-	290847	Helicobacter pylori 51
0	1	1	-	794851	Helicobacter pylori Sat464
0	30	0	S	138563	Helicobacter cetorum
0	30	30	-	182217	Helicobacter cetorum MIT 00-7128
0	2	0	S	56877	Helicobacter bizzozeronii
0	2	2	-	1002804	Helicobacter bizzozeronii CIII-1
0	1	0	S	217	Helicobacter mustelae
0	1	1	-	679897	Helicobacter mustelae 12198
0	48	43	G	202746	Sulfurimonas
0	4	0	S	202747	Sulfurimonas autotrophica
0	4	4	-	563040	Sulfurimonas autotrophica DSM 16294
0	1	0	S	39766	Sulfurimonas denitrificans
0	1	1	-	326298	Sulfurimonas denitrificans DSM 1251
0	1	0	G	843	Wolinella
0	1	0	S	844	Wolinella succinogenes
0	1	1	-	273121	Wolinella succinogenes DSM 1740
0	1	0	G	286130	Sulfuricurvum
0	1	0	S	148813	Sulfuricurvum kujiense
0	1	1	-	709032	Sulfuricurvum kujiense DSM 16994
0	99	0	F	72294	Campylobacteraceae
0	88	0	G	194	Campylobacter
0	80	0	S	76517	Campylobacter hominis
0	80	80	-	360107	Campylobacter hominis ATCC BAA-381
0	8	8	S	196	Campylobacter fetus
0	10	0	G	28196	Arcobacter
0	9	9	S	944547	Arcobacter sp. L
0	1	0	S	28197	Arcobacter butzleri
0	1	1	-	367737	Arcobacter butzleri RM4018
0	1	0	G	57665	Sulfurospirillum
0	1	0	S	65553	Sulfurospirillum deleyianum
0	1	1	-	525898	Sulfurospirillum deleyianum DSM 6946
0	13	0	-	34035	unclassified Epsilonproteobacteria
0	13	0	G	269258	Nitratiruptor
0	13	13	S	387092	Nitratiruptor sp. SB155-2
0	1	0	C	1807140	Acidithiobacillia
0	1	0	O	225057	Acidithiobacillales
0	1	0	F	225058	Acidithiobacillaceae
0	1	0	G	119977	Acidithiobacillus
0	1	0	S	33059	Acidithiobacillus caldus
0	1	1	-	990288	Acidithiobacillus caldus SM-1
0.1	36639	1030	-	1783272	Terrabacteria group
0.06	23120	177	P	1239	Firmicutes
0.05	18621	462	C	91061	Bacilli
0.05	17274	1071	O	186826	Lactobacillales
0.03	12578	493	F	33958	Lactobacillaceae
0.03	11718	1602	G	1578	Lactobacillus
0.01	3266	0	S	1625	Lactobacillus sanfranciscensis
0.01	3266	3266	-	714313	Lactobacillus sanfranciscensis TMW 1.1304
0.01	2683	2667	S	1580	Lactobacillus brevis
0	16	16	-	1001583	Lactobacillus brevis KB290
0	1447	1426	S	1581	Lactobacillus buchneri
0	16	16	-	511437	Lactobacillus buchneri NRRL B-30929
0	5	5	-	1071400	Lactobacillus buchneri CD034
0	558	542	S	1613	Lactobacillus fermentum
0	16	16	-	767453	Lactobacillus fermentum F-6
0	534	532	S	1624	Lactobacillus salivarius
0	2	2	-	712961	Lactobacillus salivarius CECT 5713
0	384	0	S	1599	Lactobacillus sakei
0	384	0	-	214326	Lactobacillus sakei subsp. sakei
0	384	384	-	314315	Lactobacillus sakei subsp. sakei 23K
0	369	0	S	1623	Lactobacillus ruminis
0	369	369	-	1069534	Lactobacillus ruminis ATCC 27782
0	359	353	S	1598	Lactobacillus reuteri
0	5	5	-	491077	Lactobacillus reuteri SD2112
0	1	1	-	1340495	Lactobacillus reuteri I5007
0	284	282	S	1587	Lactobacillus helveticus
0	2	2	-	880633	Lactobacillus helveticus R0052
0	166	159	S	1590	Lactobacillus plantarum
0	6	6	-	1284663	Lactobacillus plantarum ZJ316
0	1	1	-	220668	Lactobacillus plantarum WCFS1
0	21	2	S	1579	Lactobacillus acidophilus
0	19	19	-	272621	Lactobacillus acidophilus NCFM
0	16	0	S	1584	Lactobacillus delbrueckii
0	16	11	-	1585	Lactobacillus delbrueckii subsp. bulgaricus
0	4	4	-	353496	Lactobacillus delbrueckii subsp. bulgaricus 2038
0	1	1	-	321956	Lactobacillus delbrueckii subsp. bulgaricus ATCC BAA-365
0	12	0	S	47715	Lactobacillus rhamnosus
0	11	11	-	568703	Lactobacillus rhamnosus GG
0	1	1	-	1318634	Lactobacillus rhamnosus LOCK908
0	9	0	S	267818	Lactobacillus kefiranofaciens
0	9	9	-	1033837	Lactobacillus kefiranofaciens ZW3
0	5	0	S	1596	Lactobacillus gasseri
0	5	5	-	324831	Lactobacillus gasseri ATCC 33323 = JCM 1131
0	2	0	S	47770	Lactobacillus crispatus
0	2	2	-	748671	Lactobacillus crispatus ST1
0	1	1	-	655183	Lactobacillus casei group
0	367	78	G	1253	Pediococcus
0	257	0	S	187452	Pediococcus claussenii
0	257	257	-	701521	Pediococcus claussenii ATCC BAA-344
0	32	30	S	1255	Pediococcus pentosaceus
0	2	2	-	1408206	Pediococcus pentosaceus SL4
0	1728	9	F	1300	Streptococcaceae
0	966	67	G	1301	Streptococcus
0	264	0	S	1307	Streptococcus suis
0	223	223	-	945704	Streptococcus suis JS14
0	41	41	-	1004952	Streptococcus suis D12
0	157	0	S	150055	Streptococcus lutetiensis
0	157	157	-	1076934	Streptococcus lutetiensis 033
0	83	0	-	119603	Streptococcus dysgalactiae group
0	82	0	S	1336	Streptococcus equi
0	82	82	-	40041	Streptococcus equi subsp. zooepidemicus
0	1	0	S	1334	Streptococcus dysgalactiae
0	1	0	-	119602	Streptococcus dysgalactiae subsp. equisimilis
0	1	1	-	759913	Streptococcus dysgalactiae subsp. equisimilis AC-2713
0	81	25	S	1308	Streptococcus thermophilus
0	48	48	-	1051074	Streptococcus thermophilus JIM 8232
0	6	6	-	767463	Streptococcus thermophilus ND03
0	2	2	-	299768	Streptococcus thermophilus CNRZ1066
0	52	5	S	1318	Streptococcus parasanguinis
0	25	25	-	760570	Streptococcus parasanguinis ATCC 15912
0	22	22	-	1114965	Streptococcus parasanguinis FW213
0	40	0	S	257758	Streptococcus pseudopneumoniae
0	40	40	-	1054460	Streptococcus pseudopneumoniae IS7493
0	33	0	S	102684	Streptococcus infantarius
0	33	0	-	150054	Streptococcus infantarius subsp. infantarius
0	33	33	-	1069533	Streptococcus infantarius subsp. infantarius CJ18
0	32	21	S	1313	Streptococcus pneumoniae
0	10	10	-	869312	Streptococcus pneumoniae SPN033038
0	1	1	-	869311	Streptococcus pneumoniae SPN032672
0	32	0	S	59310	Streptococcus macedonicus
0	32	32	-	1116231	Streptococcus macedonicus ACA-DC 198
0	30	0	S	1303	Streptococcus oralis
0	30	30	-	927666	Streptococcus oralis Uo5
0	20	0	-	671232	Streptococcus anginosus group
0	18	0	S	76860	Streptococcus constellatus
0	18	18	-	184250	Streptococcus constellatus subsp. pharyngis
0	2	1	S	1328	Streptococcus anginosus
0	1	1	-	862971	Streptococcus anginosus C238
0	18	0	S	1305	Streptococcus sanguinis
0	18	18	-	388919	Streptococcus sanguinis SK36
0	15	15	S	1309	Streptococcus mutans
0	11	0	S	1302	Streptococcus gordonii
0	11	0	-	29390	Streptococcus gordonii str. Challis
0	11	11	-	467705	Streptococcus gordonii str. Challis substr. CH1
0	10	10	S	1156433	Streptococcus sp. I-P16
0	6	0	S	1304	Streptococcus salivarius
0	6	6	-	1048332	Streptococcus salivarius CCHSS3
0	6	1	S	1311	Streptococcus agalactiae
0	3	3	-	1203670	Streptococcus agalactiae GD201008-001
0	2	2	-	1309807	Streptococcus agalactiae ILRI005
0	6	0	S	45634	Streptococcus cristatus
0	6	6	-	1302863	Streptococcus cristatus AS 1.3089
0	3	0	S	1314	Streptococcus pyogenes
0	3	0	-	301452	Streptococcus pyogenes serotype M49
0	3	3	-	471876	Streptococcus pyogenes NZ131
0	753	2	G	1357	Lactococcus
0	399	373	S	1363	Lactococcus garvieae
0	26	26	-	420889	Lactococcus garvieae ATCC 49156
0	352	240	S	1358	Lactococcus lactis
0	97	16	-	1360	Lactococcus lactis subsp. lactis
0	66	66	-	1046624	Lactococcus lactis subsp. lactis IO-1
0	15	15	-	929102	Lactococcus lactis subsp. lactis CV56
0	15	15	-	1359	Lactococcus lactis subsp. cremoris
0	740	32	F	81852	Enterococcaceae
0	464	193	G	1350	Enterococcus
0	143	134	S	1351	Enterococcus faecalis
0	8	8	-	474186	Enterococcus faecalis OG1RF
0	1	1	-	1261557	Enterococcus faecalis str. Symbioflor 1
0	62	0	S	37734	Enterococcus casseliflavus
0	62	62	-	565655	Enterococcus casseliflavus EC20
0	24	23	S	1352	Enterococcus faecium
0	1	1	-	333849	Enterococcus faecium DO
0	23	0	S	53346	Enterococcus mundtii
0	23	23	-	1300150	Enterococcus mundtii QU 25
0	19	0	S	1354	Enterococcus hirae
0	19	19	-	768486	Enterococcus hirae ATCC 9790
0	241	0	G	51668	Tetragenococcus
0	241	0	S	51669	Tetragenococcus halophilus
0	241	241	-	945021	Tetragenococcus halophilus NBRC 12172
0	3	0	G	33969	Melissococcus
[truncated: 1,677 more rows]

## Sheet: Larvae DNA Kraken report
Microbes found from Pacbio DNA reads using Kraken
Percentage of reads covered by the clade rooted at this taxon	Number of reads covered by the clade rooted at this taxon	Number of reads assigned directly to this taxon	A taxonomy rank code	. NCBI taxonomy ID	Identified scientific name
97.11	240040	240040	U	0	unclassified
2.89	7146	888	-	1	root
1.57	3888	111	-	131567	cellular organisms
1.37	3397	195	D	2	Bacteria
0.72	1768	63	-	1783272	Terrabacteria group
0.32	786	0	P	544448	Tenericutes
0.32	786	4	C	31969	Mollicutes
0.29	723	0	O	2085	Mycoplasmatales
0.29	723	0	F	2092	Mycoplasmataceae
0.29	719	8	G	2093	Mycoplasma
0.21	526	68	S	2099	Mycoplasma hyopneumoniae
0.07	170	170	-	262719	Mycoplasma hyopneumoniae J
0.04	103	103	-	295358	Mycoplasma hyopneumoniae 232
0.03	83	83	-	262722	Mycoplasma hyopneumoniae 7448
0.03	65	29	-	907287	Mycoplasma hyopneumoniae 168
0.01	36	36	-	1116211	Mycoplasma hyopneumoniae 168-L
0.01	37	37	-	754503	Mycoplasma hyopneumoniae 7422
0.02	55	0	S	2107	Mycoplasma pulmonis
0.02	55	55	-	272635	Mycoplasma pulmonis UAB CTIP
0.02	53	6	S	2100	Mycoplasma hyorhinis
0.01	25	25	-	634997	Mycoplasma hyorhinis DBS 1050
0.01	18	18	-	872331	Mycoplasma hyorhinis HUB-1
0	3	3	-	1118964	Mycoplasma hyorhinis SK76
0	1	1	-	1129369	Mycoplasma hyorhinis GDL-1
0.01	28	0	-	656088	Mycoplasma mycoides group
0.01	14	1	S	2105	Mycoplasma leachii
0	7	7	-	866629	Mycoplasma leachii 99/014/6
0	6	6	-	880447	Mycoplasma leachii PG50
0	11	4	S	2102	Mycoplasma mycoides
0	4	0	-	40477	Mycoplasma mycoides subsp. capri
0	4	0	-	44100	Mycoplasma mycoides subsp. capri LC
0	4	4	-	862259	Mycoplasma mycoides subsp. capri LC str. 95010
0	3	0	-	2103	Mycoplasma mycoides subsp. mycoides
0	3	1	-	44101	Mycoplasma mycoides subsp. mycoides SC
0	1	1	-	272632	Mycoplasma mycoides subsp. mycoides SC str. PG1
0	1	1	-	865867	Mycoplasma mycoides subsp. mycoides SC str. Gladysdale
0	3	0	S	2095	Mycoplasma capricolum
0	3	0	-	40479	Mycoplasma capricolum subsp. capricolum
0	3	3	-	340047	Mycoplasma capricolum subsp. capricolum ATCC 27343
0.01	19	0	S	171284	Mycoplasma cynos
0.01	19	19	-	1246955	Mycoplasma cynos C142
0	11	0	S	29501	Mycoplasma haemofelis
0	10	10	-	941640	Mycoplasma haemofelis str. Langford 1
0	1	1	-	859194	Mycoplasma haemofelis Ohio2
0	8	8	S	45361	Mycoplasma conjunctivae
0	3	0	S	2098	Mycoplasma hominis
0	3	3	-	347256	Mycoplasma hominis ATCC 23114
0	2	0	S	2111	Mycoplasma arthritidis
0	2	2	-	243272	Mycoplasma arthritidis 158L3-1
0	1	0	S	2096	Mycoplasma gallisepticum
0	1	1	-	1159199	Mycoplasma gallisepticum NC96_1596-4-2P
0	1	1	S	2097	Mycoplasma genitalium
0	1	0	S	2115	Mycoplasma fermentans
0	1	1	-	637387	Mycoplasma fermentans JER
0	1	0	S	2123	Mycoplasma putrefaciens
0	1	1	-	743965	Mycoplasma putrefaciens KS1
0	1	0	S	28903	Mycoplasma bovis
0	1	1	-	289397	Mycoplasma bovis PG45
0	1	0	S	171632	Mycoplasma ovis
0	1	1	-	1415773	Mycoplasma ovis str. Michigan
0	4	0	G	2129	Ureaplasma
0	2	0	S	2130	Ureaplasma urealyticum
0	2	0	-	95664	Ureaplasma urealyticum serovar 10
0	2	2	-	565575	Ureaplasma urealyticum serovar 10 str. ATCC 33699
0	2	0	S	134821	Ureaplasma parvum
0	2	1	-	38504	Ureaplasma parvum serovar 3
0	1	1	-	505682	Ureaplasma parvum serovar 3 str. ATCC 27815
0.01	33	0	O	186328	Entomoplasmatales
0.01	32	0	F	2131	Spiroplasmataceae
0.01	32	3	G	2132	Spiroplasma
0	7	0	S	2145	Spiroplasma taiwanense
0	7	7	-	1276220	Spiroplasma taiwanense CT-1
0	7	0	S	216936	Spiroplasma diminutum
0	7	7	-	1276221	Spiroplasma diminutum CUAS-1
0	7	0	S	216945	Spiroplasma syrphidicola
0	7	7	-	1276229	Spiroplasma syrphidicola EA-1
0	6	0	S	2137	Spiroplasma apis
0	6	6	-	1276258	Spiroplasma apis B31
0	2	0	S	216933	Spiroplasma chrysopicola
0	2	2	-	1276227	Spiroplasma chrysopicola DF-1
0	1	0	F	33925	Entomoplasmataceae
0	1	0	G	46239	Mesoplasma
0	1	0	S	2151	Mesoplasma florum
0	1	1	-	265311	Mesoplasma florum L1
0.01	26	0	O	186329	Acholeplasmatales
0.01	26	0	F	2146	Acholeplasmataceae
0.01	26	2	G	33926	Candidatus Phytoplasma
0.01	17	0	-	85630	16SrX (Apple proliferation group)
0.01	17	17	S	37692	Candidatus Phytoplasma mali
0	4	0	-	85632	16SrXII (Stolbur group)
0	4	4	S	59748	Candidatus Phytoplasma australiense
0	3	0	-	85620	Candidatus Phytoplasma asteris
0	3	0	S	229545	Aster yellows witches'-broom phytoplasma
0	3	3	-	322098	Aster yellows witches'-broom phytoplasma AYWB
0.3	743	5	P	1239	Firmicutes
0.21	524	0	C	186801	Clostridia
0.18	439	9	O	68295	Thermoanaerobacterales
0.15	361	0	F	186814	Thermoanaerobacteraceae
0.13	330	41	G	1754	Thermoanaerobacter
0.11	280	0	S	46354	Thermoanaerobacter wiegelii
0.11	280	280	-	697303	Thermoanaerobacter wiegelii Rt8.B1
0	8	0	S	583357	Thermoanaerobacter mathranii
0	8	0	-	57481	Thermoanaerobacter mathranii subsp. mathranii
0	8	8	-	583358	Thermoanaerobacter mathranii subsp. mathranii str. A3
0	1	0	S	108150	Thermoanaerobacter italicus
0	1	1	-	580331	Thermoanaerobacter italicus Ab9
0.01	29	0	G	249529	Caldanaerobacter
0.01	29	0	S	911092	Caldanaerobacter subterraneus
0.01	29	0	-	119072	Caldanaerobacter subterraneus subsp. tengcongensis
0.01	29	29	-	273068	Caldanaerobacter subterraneus subsp. tengcongensis MB4
0	1	0	G	140458	Thermacetogenium
0	1	0	S	85874	Thermacetogenium phaeum
0	1	1	-	1089553	Thermacetogenium phaeum DSM 12270
0	1	0	G	499228	Tepidanaerobacter
0	1	0	S	499229	Tepidanaerobacter acetatoxydans
0	1	1	-	1209989	Tepidanaerobacter acetatoxydans Re1
0.03	69	0	F	543371	Thermoanaerobacterales Family III. Incertae Sedis
0.03	66	4	G	44000	Caldicellulosiruptor
0.01	29	0	S	31899	Caldicellulosiruptor bescii
0.01	29	29	-	521460	Caldicellulosiruptor bescii DSM 6725
0.01	17	0	S	44001	Caldicellulosiruptor saccharolyticus
0.01	17	17	-	351627	Caldicellulosiruptor saccharolyticus DSM 8903
0	9	0	S	413889	Caldicellulosiruptor kronotskyensis
0	9	9	-	632348	Caldicellulosiruptor kronotskyensis 2002
0	4	0	S	55205	Caldicellulosiruptor owensensis
0	4	4	-	632518	Caldicellulosiruptor owensensis OL
0	1	0	S	52765	Caldicellulosiruptor kristjanssonii
0	1	1	-	632335	Caldicellulosiruptor kristjanssonii I77R1B
0	1	0	S	413888	Caldicellulosiruptor hydrothermalis
0	1	1	-	632292	Caldicellulosiruptor hydrothermalis 108
0	1	0	S	717609	Caldicellulosiruptor obsidiansis
0	1	1	-	608506	Caldicellulosiruptor obsidiansis OB47
0	3	3	G	28895	Thermoanaerobacterium
0.03	79	0	O	186802	Clostridiales
0.03	64	0	F	31979	Clostridiaceae
0.02	55	1	G	1485	Clostridium
0.01	30	8	S	1491	Clostridium botulinum
0	12	3	-	36826	Clostridium botulinum A
0	8	8	-	536232	Clostridium botulinum A2 str. Kyoto
0	1	1	-	498214	Clostridium botulinum A3 str. Loch Maree
0	4	0	-	36827	Clostridium botulinum B
0	4	4	-	935198	Clostridium botulinum B str. Eklund 17B (NRP)
0	2	0	-	36830	Clostridium botulinum E
0	2	2	-	508767	Clostridium botulinum E3 str. Alaska E43
0	2	2	-	941968	Clostridium botulinum H04402 065
0	1	0	-	36831	Clostridium botulinum F
0	1	1	-	758678	Clostridium botulinum F str. 230613
0	1	1	-	929506	Clostridium botulinum BKT015925
0	7	0	S	1501	Clostridium pasteurianum
0	7	7	-	86416	Clostridium pasteurianum BC1
0	4	2	S	1502	Clostridium perfringens
0	2	2	-	195103	Clostridium perfringens ATCC 13124
0	4	0	S	1542	Clostridium novyi
0	4	4	-	386415	Clostridium novyi NT
0	3	0	S	1513	Clostridium tetani
0	2	2	-	1231072	Clostridium tetani 12124569
0	1	1	-	212717	Clostridium tetani E88
0	2	0	S	1493	Clostridium cellulovorans
0	2	2	-	573061	Clostridium cellulovorans 743B
0	2	0	S	1520	Clostridium beijerinckii
0	2	2	-	290402	Clostridium beijerinckii NCIMB 8052
0	2	0	S	36745	Clostridium saccharoperbutylacetonicum
0	2	0	-	1335640	Clostridium saccharoperbutylacetonicum N1-4
0	2	2	-	931276	Clostridium saccharoperbutylacetonicum N1-4(HMT)
0	6	0	G	114627	Alkaliphilus
0	5	0	S	208226	Alkaliphilus metalliredigens
0	5	5	-	293826	Alkaliphilus metalliredigens QYMF
0	1	0	S	461876	Alkaliphilus oremlandii
0	1	1	-	350688	Alkaliphilus oremlandii OhILAs
0	3	0	G	49082	Candidatus Arthromitus
0	3	3	S	1041504	Candidatus Arthromitus sp. SFB-rat-Yit
0	6	0	F	541000	Ruminococcaceae
0	4	0	G	1637257	Mageeibacillus
0	4	0	S	884684	Mageeibacillus indolicus
0	4	4	-	699246	Mageeibacillus indolicus UPII9-5
0	2	0	G	1508657	Ruminiclostridium
0	2	0	S	288965	[Clostridium] clariflavum
0	2	2	-	720554	[Clostridium] clariflavum DSM 19732
0	4	0	F	186804	Peptostreptococcaceae
0	3	0	G	1870884	Clostridioides
0	3	0	S	1496	Clostridioides difficile
0	1	1	-	272563	Clostridioides difficile 630
0	1	1	-	645462	Clostridioides difficile CD196
0	1	1	-	699035	Clostridioides difficile M120
0	1	0	G	44259	Filifactor
0	1	0	S	143361	Filifactor alocis
0	1	1	-	546269	Filifactor alocis ATCC 35896
0	3	0	F	186807	Peptococcaceae
0	1	0	G	1562	Desulfotomaculum
0	1	0	S	1564	Desulfotomaculum ruminis
0	1	1	-	696281	Desulfotomaculum ruminis DSM 2154
0	1	0	G	79206	Desulfosporosinus
0	1	0	S	885581	Desulfosporosinus acidiphilus
0	1	1	-	646529	Desulfosporosinus acidiphilus SJ4
0	1	0	G	471826	Candidatus Desulforudis
0	1	0	S	471827	Candidatus Desulforudis audaxviator
0	1	1	-	477974	Candidatus Desulforudis audaxviator MP104C
0	1	0	F	186803	Lachnospiraceae
0	1	0	G	1506553	Lachnoclostridium
0	1	0	S	66219	Lachnoclostridium phytofermentans
0	1	1	-	357809	Lachnoclostridium phytofermentans ISDg
0	1	0	F	186806	Eubacteriaceae
0	1	0	G	1730	Eubacterium
0	1	0	S	1736	Eubacterium limosum
0	1	1	-	903814	Eubacterium limosum KIST612
0	5	0	O	53433	Halanaerobiales
0	4	0	F	972	Halanaerobiaceae
0	4	0	G	2330	Halanaerobium
0	4	0	S	2331	Halanaerobium praevalens
0	4	4	-	572479	Halanaerobium praevalens DSM 2228
0	1	0	F	53434	Halobacteroidaceae
0	1	0	G	42417	Halobacteroides
0	1	0	S	42422	Halobacteroides halobius
0	1	1	-	748449	Halobacteroides halobius DSM 5150
0	1	0	O	485256	Natranaerobiales
0	1	0	F	485255	Natranaerobiaceae
0	1	0	G	375928	Natranaerobius
0	1	0	S	375929	Natranaerobius thermophilus
0	1	1	-	457570	Natranaerobius thermophilus JW/NM-WN-LF
0.09	212	0	C	91061	Bacilli
0.04	110	0	O	1385	Bacillales
0.03	74	0	F	186817	Bacillaceae
0.03	68	0	G	1386	Bacillus
0.02	59	1	-	86661	Bacillus cereus group
0.02	40	0	S	1428	Bacillus thuringiensis
0.01	33	33	-	1195464	Bacillus thuringiensis MC28
0	4	0	-	29339	Bacillus thuringiensis serovar kurstaki
0	4	4	-	1279365	Bacillus thuringiensis serovar kurstaki str. HD73
0	1	0	-	1432	Bacillus thuringiensis serovar thuringiensis
0	1	1	-	1286404	Bacillus thuringiensis serovar thuringiensis str. IS5056
0	1	0	-	180856	[Bacillus thuringiensis] serovar konkukian
0	1	1	-	281309	[Bacillus thuringiensis] serovar konkukian str. 97-27
0	1	1	-	529122	Bacillus thuringiensis YBT-1518
0.01	15	1	S	1396	Bacillus cereus
0	6	6	-	226900	Bacillus cereus ATCC 14579
0	6	6	-	405535	Bacillus cereus AH820
0	1	1	-	288681	Bacillus cereus E33L
0	1	1	-	347495	Bacillus cereus F837/76
0	2	1	S	1392	Bacillus anthracis
0	1	1	-	568206	Bacillus anthracis str. CDC 684
0	1	0	S	86662	Bacillus weihenstephanensis
0	1	1	-	315730	Bacillus weihenstephanensis KBAB4
0	3	0	S	79885	Bacillus pseudofirmus
0	3	3	-	398511	Bacillus pseudofirmus OF4
0	3	2	-	653685	Bacillus subtilis group
0	1	1	-	1938374	Bacillus amyloliquefaciens group
0	1	0	S	1398	Bacillus coagulans
0	1	1	-	941639	Bacillus coagulans 2-6
0	1	0	S	1404	Bacillus megaterium
0	1	1	-	545693	Bacillus megaterium QM B1551
0	1	0	S	86665	Bacillus halodurans
0	1	1	-	272558	Bacillus halodurans C-125
0	5	0	G	129337	Geobacillus
0	3	0	-	1505648	Geobacillus thermoleovorans group
0	2	0	S	1462	Geobacillus kaustophilus
0	2	2	-	235909	Geobacillus kaustophilus HTA426
0	1	0	S	33941	Geobacillus thermoleovorans
0	1	1	-	1111068	Geobacillus thermoleovorans CCB_US3_UF5
0	1	1	S	471223	Geobacillus sp. WCH70
0	1	1	S	691437	Geobacillus sp. C56-T3
0	1	0	G	45667	Halobacillus
0	1	0	S	1570	Halobacillus halophilus
0	1	1	-	866895	Halobacillus halophilus DSM 2266
0.01	29	0	F	186822	Paenibacillaceae
0.01	18	0	G	55080	Brevibacillus
0.01	18	0	S	1393	Brevibacillus brevis
0.01	18	18	-	358681	Brevibacillus brevis NBRC 100599
0	11	0	G	44249	Paenibacillus
0	11	1	S	61624	Paenibacillus mucilaginosus
0	9	9	-	997761	Paenibacillus mucilaginosus K02
0	1	1	-	1036673	Paenibacillus mucilaginosus KNP414
0	6	0	F	90964	Staphylococcaceae
0	6	1	G	1279	Staphylococcus
0	2	2	S	28035	Staphylococcus lugdunensis
0	1	0	S	1281	Staphylococcus carnosus
0	1	0	-	147448	Staphylococcus carnosus subsp. carnosus
0	1	1	-	396513	Staphylococcus carnosus subsp. carnosus TM300
0	1	0	S	1283	Staphylococcus haemolyticus
0	1	1	-	279808	Staphylococcus haemolyticus JCSC1435
0	1	0	S	29385	Staphylococcus saprophyticus
0	1	0	-	147452	Staphylococcus saprophyticus subsp. saprophyticus
0	1	1	-	342451	Staphylococcus saprophyticus subsp. saprophyticus ATCC 15305
0	1	0	F	186818	Planococcaceae
0	1	0	G	648800	Solibacillus
0	1	0	S	76853	Solibacillus silvestris
0	1	1	-	1002809	Solibacillus silvestris StLB046
0.04	102	0	O	186826	Lactobacillales
0.03	82	0	F	1300	Streptococcaceae
0.03	80	0	G	1301	Streptococcus
0.02	54	0	S	1307	Streptococcus suis
0.02	52	52	-	945704	Streptococcus suis JS14
0	2	2	-	1004952	Streptococcus suis D12
0.01	14	0	-	119603	Streptococcus dysgalactiae group
0.01	14	0	S	1336	Streptococcus equi
0.01	14	13	-	40041	Streptococcus equi subsp. zooepidemicus
0	1	1	-	1051072	Streptococcus equi subsp. zooepidemicus ATCC 35246
0	3	0	S	1314	Streptococcus pyogenes
0	3	0	-	319700	Streptococcus pyogenes serotype M28
0	3	3	-	319701	Streptococcus pyogenes MGAS6180
0	3	0	-	671232	Streptococcus anginosus group
0	3	0	S	1328	Streptococcus anginosus
0	3	3	-	862970	Streptococcus anginosus C1051
0	2	1	S	1313	Streptococcus pneumoniae
0	1	1	-	869303	Streptococcus pneumoniae SPN034156
0	1	0	S	1302	Streptococcus gordonii
0	1	0	-	29390	Streptococcus gordonii str. Challis
0	1	1	-	467705	Streptococcus gordonii str. Challis substr. CH1
0	1	0	S	1308	Streptococcus thermophilus
0	1	1	-	1051074	Streptococcus thermophilus JIM 8232
0	1	1	S	1311	Streptococcus agalactiae
0	1	0	S	45634	Streptococcus cristatus
0	1	1	-	1302863	Streptococcus cristatus AS 1.3089
0	2	0	G	1357	Lactococcus
0	2	0	S	1358	Lactococcus lactis
0	1	1	-	1359	Lactococcus lactis subsp. cremoris
0	1	0	-	1360	Lactococcus lactis subsp. lactis
0	1	1	-	1046624	Lactococcus lactis subsp. lactis IO-1
0.01	13	0	F	81852	Enterococcaceae
0	11	0	G	1350	Enterococcus
0	9	5	S	1351	Enterococcus faecalis
0	2	2	-	226185	Enterococcus faecalis V583
0	1	1	-	474186	Enterococcus faecalis OG1RF
0	1	1	-	1261557	Enterococcus faecalis str. Symbioflor 1
0	2	0	S	53346	Enterococcus mundtii
0	2	2	-	1300150	Enterococcus mundtii QU 25
0	1	0	G	33969	Melissococcus
0	1	1	S	33970	Melissococcus plutonius
0	1	0	G	51668	Tetragenococcus
0	1	0	S	51669	Tetragenococcus halophilus
0	1	1	-	945021	Tetragenococcus halophilus NBRC 12172
0	6	0	F	81850	Leuconostocaceae
0	3	0	G	1243	Leuconostoc
0	3	0	S	1244	Leuconostoc gelidum
0	3	3	-	1229756	Leuconostoc gelidum JB7
0	3	0	G	46254	Oenococcus
0	3	0	S	1247	Oenococcus oeni
0	3	3	-	203123	Oenococcus oeni PSU-1
0	1	0	F	33958	Lactobacillaceae
0	1	0	G	1578	Lactobacillus
0	1	0	S	267818	Lactobacillus kefiranofaciens
0	1	1	-	1033837	Lactobacillus kefiranofaciens ZW3
0	1	0	C	909932	Negativicutes
0	1	0	O	1843488	Acidaminococcales
0	1	0	F	909930	Acidaminococcaceae
0	1	0	G	904	Acidaminococcus
0	1	0	S	187327	Acidaminococcus intestini
0	1	1	-	568816	Acidaminococcus intestini RyC-MR95
0	1	0	C	1737404	Tissierellia
0	1	0	O	1737405	Tissierellales
0	1	0	F	1570339	Peptoniphilaceae
0	1	0	G	150022	Finegoldia
0	1	0	S	1260	Finegoldia magna
0	1	1	-	334413	Finegoldia magna ATCC 29328
0.04	106	0	-	1798711	Cyanobacteria/Melainabacteria group
0.04	106	2	P	1117	Cyanobacteria
0.03	78	0	O	1890424	Synechococcales
0.03	67	0	F	1890436	Pseudanabaenaceae
0.03	67	0	G	1152	Pseudanabaena
0.03	67	67	S	82654	Pseudanabaena sp. PCC 7367
0	11	0	F	1213	Prochloraceae
0	11	0	G	1218	Prochlorococcus
0	11	2	S	1219	Prochlorococcus marinus
0	3	0	-	142479	Prochlorococcus marinus subsp. pastoris
0	3	3	-	59919	Prochlorococcus marinus subsp. pastoris str. CCMP1986
0	2	2	-	74546	Prochlorococcus marinus str. MIT 9312
0	2	2	-	167542	Prochlorococcus marinus str. MIT 9515
0	1	1	-	93060	Prochlorococcus marinus str. MIT 9215
0	1	1	-	167546	Prochlorococcus marinus str. MIT 9301
0.01	16	0	-	1301283	Oscillatoriophycideae
0	11	0	O	1150	Oscillatoriales
0	5	0	F	1892249	Cyanothecaceae
0	5	0	G	43988	Cyanothece
0	3	3	S	497965	Cyanothece sp. PCC 7822
0	1	1	S	41431	Cyanothece sp. PCC 8801
0	1	1	S	43989	Cyanothece sp. ATCC 51142
0	5	0	F	1892252	Microcoleaceae
0	3	0	G	1205	Trichodesmium
0	3	0	S	1206	Trichodesmium erythraeum
0	3	3	-	203124	Trichodesmium erythraeum IMS101
0	2	0	G	35823	Arthrospira
0	2	0	S	118562	Arthrospira platensis
0	2	2	-	696747	Arthrospira platensis NIES-39
0	1	0	F	1892254	Oscillatoriaceae
0	1	0	G	1158	Oscillatoria
0	1	0	S	482564	Oscillatoria nigro-viridis
0	1	1	-	179408	Oscillatoria nigro-viridis PCC 7112
0	5	0	O	1118	Chroococcales
0	5	0	F	1890450	Aphanothecaceae
0	3	0	-	92682	Halothece cluster
0	3	0	G	76023	Halothece
0	3	3	S	65093	Halothece sp. PCC 7418
0	2	0	G	1453359	Candidatus Atelocyanobacterium
0	2	0	S	713887	Candidatus Atelocyanobacterium thalassa
0	2	2	-	1453429	Candidatus Atelocyanobacterium thalassa isolate ALOHA
0	9	0	O	1161	Nostocales
0	5	0	F	1162	Nostocaceae
0	2	0	G	56106	Cylindrospermum
0	2	0	S	142864	Cylindrospermum stagnale
0	2	2	-	56107	Cylindrospermum stagnale PCC 7417
0	1	0	G	1163	Anabaena
0	1	0	S	1165	Anabaena cylindrica
0	1	1	-	272123	Anabaena cylindrica PCC 7122
0	1	0	G	1177	Nostoc
0	1	0	S	272131	Nostoc punctiforme
0	1	1	-	63737	Nostoc punctiforme PCC 73102
0	1	0	G	264688	Trichormus
0	1	0	S	1164	Trichormus azollae
0	1	1	-	551115	'Nostoc azollae' 0708
0	4	0	F	1185	Rivulariaceae
0	3	0	G	373984	Rivularia
0	3	3	S	373994	Rivularia sp. PCC 7116
0	1	0	G	1186	Calothrix
0	1	0	S	32054	Calothrix parietina
0	1	1	-	1170562	Calothrix sp. PCC 6303
0	1	0	O	52604	Pleurocapsales
0	1	0	F	1890498	Dermocarpellaceae
0	1	0	G	102115	Stanieria
0	1	0	S	102116	Stanieria cyanosphaera
0	1	1	-	111780	Stanieria cyanosphaera PCC 7437
0.03	69	0	P	201174	Actinobacteria
0.03	68	6	C	1760	Actinobacteria
0.01	23	0	O	85011	Streptomycetales
0.01	23	0	F	2062	Streptomycetaceae
0.01	23	2	G	1883	Streptomyces
0	11	0	S	29303	Streptomyces cattleya
0	11	11	-	1003195	Streptomyces cattleya NRRL 8057 = DSM 46488
0	7	0	-	1852274	Streptomyces albus group
0	7	0	S	1888	Streptomyces albus
0	7	7	-	457425	Streptomyces albus J1074
0	3	0	S	379067	Streptomyces bingchenggensis
0	3	3	-	749414	Streptomyces bingchenggensis BCW-1
0.01	19	0	O	85007	Corynebacteriales
0.01	19	0	F	1762	Mycobacteriaceae
0.01	19	0	G	1763	Mycobacterium
0.01	19	0	-	77643	Mycobacterium tuberculosis complex
0.01	14	0	S	1773	Mycobacterium tuberculosis
0.01	14	14	-	478434	Mycobacterium tuberculosis KZN 1435
0	3	0	S	1765	Mycobacterium bovis
0	3	3	-	233413	Mycobacterium bovis AF2122/97
0	2	0	S	78331	Mycobacterium canettii
0	1	1	-	1205675	Mycobacterium canettii CIPT 140070008
0	1	1	-	1205677	Mycobacterium canettii CIPT 140070017
0	6	0	O	85014	Glycomycetales
0	6	0	F	85034	Glycomycetaceae
0	6	0	G	283810	Stackebrandtia
0	6	0	S	283811	Stackebrandtia nassauensis
0	6	6	-	446470	Stackebrandtia nassauensis DSM 44728
0	5	0	O	85006	Micrococcales
0	3	0	F	125316	Beutenbergiaceae
0	3	0	G	84756	Beutenbergia
0	3	0	S	84757	Beutenbergia cavernae
0	3	3	-	471853	Beutenbergia cavernae DSM 12333
0	2	0	F	1268	Micrococcaceae
0	2	0	G	1663	Arthrobacter
0	2	2	S	290399	Arthrobacter sp. FB24
0	4	0	O	85008	Micromonosporales
0	4	0	F	28056	Micromonosporaceae
0	2	0	G	1865	Actinoplanes
0	2	0	S	196914	Actinoplanes friuliensis
0	2	2	-	1246995	Actinoplanes friuliensis DSM 7358
0	1	0	G	1873	Micromonospora
0	1	1	S	648999	Micromonospora sp. L5
0	1	0	G	84593	Verrucosispora
0	1	0	S	1003110	Verrucosispora maris
0	1	1	-	263358	Verrucosispora maris AB-18-032
0	1	0	O	85004	Bifidobacteriales
0	1	0	F	31953	Bifidobacteriaceae
0	1	0	G	1678	Bifidobacterium
0	1	0	S	28025	Bifidobacterium animalis
0	1	0	-	302911	Bifidobacterium animalis subsp. lactis
0	1	1	-	1167629	Bifidobacterium animalis subsp. lactis ATCC 27673
0	1	0	O	85009	Propionibacteriales
0	1	0	F	31957	Propionibacteriaceae
0	1	0	G	1912215	Acidipropionibacterium
0	1	0	S	1748	Acidipropionibacterium acidipropionici
0	1	1	-	1171373	Acidipropionibacterium acidipropionici ATCC 4875
0	1	0	O	85010	Pseudonocardiales
0	1	0	F	2070	Pseudonocardiaceae
0	1	0	G	1847	Pseudonocardia
0	1	0	S	240495	Pseudonocardia dioxanivorans
0	1	1	-	675635	Pseudonocardia dioxanivorans CB1190
0	1	0	O	85013	Frankiales
0	1	0	F	74712	Frankiaceae
0	1	0	G	1854	Frankia
0	1	1	S	298653	Frankia sp. EAN1pec
0	1	0	O	1643684	Nakamurellales
0	1	0	F	85031	Nakamurellaceae
0	1	0	G	53460	Nakamurella
0	1	0	S	53461	Nakamurella multipartita
0	1	1	-	479431	Nakamurella multipartita DSM 44233
0	1	0	C	84998	Coriobacteriia
0	1	0	O	1643822	Eggerthellales
0	1	0	F	1643826	Eggerthellaceae
0	1	0	G	644652	Gordonibacter
0	1	0	S	471189	Gordonibacter pamelaeae
0	1	1	-	657308	Gordonibacter pamelaeae 7-10-1-b
0	1	0	P	200795	Chloroflexi
0	1	0	C	32061	Chloroflexia
0	1	0	O	32064	Chloroflexales
0	1	0	-	1508594	Chloroflexineae
0	1	0	F	1106	Chloroflexaceae
0	1	1	G	1107	Chloroflexus
0.46	1145	21	P	1224	Proteobacteria
0.34	831	20	C	1236	Gammaproteobacteria
0.22	542	5	O	91347	Enterobacterales
0.07	178	0	F	1903414	Morganellaceae
0.07	174	0	G	29487	Photorhabdus
0.07	173	173	S	291112	Photorhabdus asymbiotica
0	1	0	S	29488	Photorhabdus luminescens
0	1	0	-	141679	Photorhabdus luminescens subsp. laumondii
0	1	1	-	243265	Photorhabdus luminescens subsp. laumondii TTO1
0	2	0	G	583	Proteus
0	2	1	S	584	Proteus mirabilis
0	1	1	-	1266738	Proteus mirabilis BB2000
0	2	0	G	626	Xenorhabdus
0	2	0	S	40576	Xenorhabdus bovienii
0	2	2	-	406818	Xenorhabdus bovienii SS-2004
0.07	161	0	F	1903409	Erwiniaceae
0.05	128	0	G	32199	Buchnera
0.05	128	2	S	9	Buchnera aphidicola
0.03	69	0	-	261318	Buchnera aphidicola (Cinara cedri)
0.03	69	69	-	372461	Buchnera aphidicola BCc
0.01	33	32	-	118099	Buchnera aphidicola (Acyrthosiphon pisum)
0	1	1	-	107806	Buchnera aphidicola str. APS (Acyrthosiphon pisum)
0	12	12	-	261317	Buchnera aphidicola (Cinara tujafilina)
0	5	0	-	98794	Buchnera aphidicola (Schizaphis graminum)
0	5	5	-	198804	Buchnera aphidicola str. Sg (Schizaphis graminum)
0	4	0	-	118117	Buchnera aphidicola (Uroleucon ambrosiae)
0	4	4	-	1005057	Buchnera aphidicola str. Ua (Uroleucon ambrosiae)
0	2	0	-	668607	Buchnera aphidicola (Acyrthosiphon kondoi)
0	2	2	-	1005090	Buchnera aphidicola str. Ak (Acyrthosiphon kondoi)
0	1	0	-	135842	Buchnera aphidicola (Baizongia pistaciae)
0	1	1	-	224915	Buchnera aphidicola str. Bp (Baizongia pistaciae)
0.01	26	0	G	51228	Wigglesworthia
0.01	26	0	S	51229	Wigglesworthia glossinidia
0.01	13	0	-	36868	Wigglesworthia glossinidia endosymbiont of Glossina morsitans
0.01	13	13	-	1142511	Wigglesworthia glossinidia endosymbiont of Glossina morsitans morsitans (Yale colony)
0.01	13	13	-	36870	Wigglesworthia glossinidia endosymbiont of Glossina brevipalpis
0	6	0	G	53335	Pantoea
0	4	4	S	1235990	Candidatus Pantoea carbekii
0	1	1	S	553	Pantoea ananatis
0	1	0	S	470934	Pantoea vagans
0	1	1	-	712898	Pantoea vagans C9-1
0	1	0	G	551	Erwinia
0	1	0	S	182337	Erwinia billingiae
0	1	1	-	634500	Erwinia billingiae Eb661
0.05	123	0	F	543	Enterobacteriaceae
0.03	82	0	G	561	Escherichia
0.03	82	10	S	562	Escherichia coli
0.02	41	2	-	83334	Escherichia coli O157:H7
0.01	34	34	-	444450	Escherichia coli O157:H7 str. EC4115
0	5	5	-	155864	Escherichia coli O157:H7 str. EDL933
0.01	15	15	-	1274814	Escherichia coli APEC O78
0	11	0	-	168927	Escherichia coli O111:H-
0	11	11	-	585396	Escherichia coli O111:H- str. 11128
0	5	5	-	741093	Escherichia coli Xuzhou21
0.01	16	0	G	620	Shigella
0.01	15	15	S	623	Shigella flexneri
0	1	1	S	624	Shigella sonnei
0	12	2	G	570	Klebsiella
0	10	5	S	573	Klebsiella pneumoniae
0	1	0	-	39831	Klebsiella pneumoniae subsp. rhinoscleromatis
0	1	1	-	861365	Klebsiella pneumoniae subsp. rhinoscleromatis SB3432
0	1	0	-	72407	Klebsiella pneumoniae subsp. pneumoniae
0	1	1	-	272620	Klebsiella pneumoniae subsp. pneumoniae MGH 78578
0	1	1	-	1049565	Klebsiella pneumoniae KCTC 2242
0	1	1	-	1244085	Klebsiella pneumoniae CG43
0	1	1	-	1380908	Klebsiella pneumoniae JM45
0	7	0	-	191675	unclassified Enterobacteriaceae
0	7	0	-	84563	ant, tsetse, mealybug, aphid, etc. endosymbionts
0	4	0	-	146507	aphid secondary symbionts
0	2	2	S	134287	secondary endosymbiont of Heteropsylla cubana
0	2	0	G	568987	Candidatus Hamiltonella
0	2	0	S	138072	Candidatus Hamiltonella defensa
0	2	2	-	572265	Candidatus Hamiltonella defensa 5AT (Acyrthosiphon pisum)
0	3	0	-	84564	ant endosymbionts
0	3	2	G	203804	Candidatus Blochmannia
0	1	0	S	251542	Candidatus Blochmannia chromaiodes
0	1	1	-	1240471	Candidatus Blochmannia chromaiodes str. 640
0	4	0	G	547	Enterobacter
0	3	0	-	354276	Enterobacter cloacae complex
0	3	0	S	550	Enterobacter cloacae
0	2	0	-	336306	Enterobacter cloacae subsp. cloacae
0	1	1	-	716541	Enterobacter cloacae subsp. cloacae ATCC 13047
0	1	1	-	1211025	Enterobacter cloacae subsp. cloacae ENHKU01
0	1	0	-	69219	Enterobacter cloacae subsp. dissolvens
0	1	1	-	1104326	Enterobacter cloacae subsp. dissolvens SDM
0	1	1	S	399742	Enterobacter sp. 638
0	2	0	G	401618	Candidatus Riesia
0	2	0	S	401619	Candidatus Riesia pediculicola
0	2	2	-	515618	Candidatus Riesia pediculicola USDA
0.03	75	0	F	1903411	Yersiniaceae
0.03	72	0	G	613	Serratia
0.03	72	0	S	615	Serratia marcescens
0.02	60	60	-	1249634	Serratia marcescens FGI94
0	12	12	-	435998	Serratia marcescens WW4
0	2	0	G	629	Yersinia
0	1	0	S	630	Yersinia enterocolitica
0	1	0	-	150053	Yersinia enterocolitica subsp. palearctica
0	1	1	-	930944	Yersinia enterocolitica subsp. palearctica Y11
0	1	0	-	1649845	Yersinia pseudotuberculosis complex
0	1	0	S	633	Yersinia pseudotuberculosis
0	1	1	-	349747	Yersinia pseudotuberculosis IP 31758
0	1	0	G	34037	Rahnella
0	1	0	S	34038	Rahnella aquatilis
0	1	1	-	745277	Rahnella aquatilis CIP 78.65 = ATCC 33071
0.03	83	0	O	135625	Pasteurellales
0.03	83	0	F	712	Pasteurellaceae
0.02	40	0	G	724	Haemophilus
0.02	40	2	S	727	Haemophilus influenzae
0.01	15	15	-	262727	Haemophilus influenzae R2846
0	9	9	-	374930	Haemophilus influenzae PittEE
0	7	7	-	262728	Haemophilus influenzae R2866
0	4	4	-	862964	Haemophilus influenzae 10810
0	2	2	-	1334187	Haemophilus influenzae KR494
0	1	1	-	935897	Haemophilus influenzae F3047
0.01	16	0	G	214906	Histophilus
0.01	16	0	S	731	Histophilus somni
0.01	15	15	-	228400	Haemophilus somnus 2336
0	1	1	-	205914	Haemophilus somnus 129PT
0.01	14	0	G	75984	Mannheimia
0.01	14	5	S	75985	Mannheimia haemolytica
0	8	8	-	1249526	Mannheimia haemolytica USDA-ARS-USMARC-185
0	1	1	-	1249531	Mannheimia haemolytica USDA-ARS-USMARC-183
0	8	0	G	713	Actinobacillus
0	8	0	S	716	Actinobacillus suis
0	8	8	-	696748	Actinobacillus suis H91-0380
0	3	0	G	416916	Aggregatibacter
0	3	0	S	732	Aggregatibacter aphrophilus
0	3	3	-	634176	Aggregatibacter aphrophilus NJ8700
0	2	0	G	745	Pasteurella
0	2	0	S	747	Pasteurella multocida
0	2	0	-	44283	Pasteurella multocida subsp. multocida
0	2	2	-	1132496	Pasteurella multocida subsp. multocida str. HN06
0.03	70	0	O	135622	Alteromonadales
0.02	51	0	F	267894	Psychromonadaceae
0.02	51	0	G	67572	Psychromonas
0.02	44	0	S	357794	Psychromonas ingrahamii
0.02	44	44	-	357804	Psychromonas ingrahamii 37
0	7	7	S	314282	Psychromonas sp. CNPT3
0.01	13	0	F	72275	Alteromonadaceae
0	12	0	G	1621534	Paraglaciecola
0	12	0	S	326544	Paraglaciecola psychrophila
0	12	12	-	1129794	Paraglaciecola psychrophila 170
0	1	0	G	89404	Glaciecola
0	1	1	S	983545	Glaciecola sp. 4H-3-7+YE-5
0	5	0	F	267890	Shewanellaceae
0	5	0	G	22	Shewanella
0	2	1	S	62322	Shewanella baltica
0	1	1	-	693974	Shewanella baltica BA175
0	1	0	S	56812	Shewanella frigidimarina
0	1	1	-	318167	Shewanella frigidimarina NCIMB 400
0	1	0	S	60217	Shewanella violacea
0	1	1	-	637905	Shewanella violacea DSS12
0	1	0	S	192073	Shewanella denitrificans
0	1	1	-	318161	Shewanella denitrificans OS217
0	1	0	F	267888	Pseudoalteromonadaceae
0	1	0	G	53246	Pseudoalteromonas
0	1	0	S	288	Pseudoalteromonas atlantica
0	1	1	-	342610	Pseudoalteromonas atlantica T6c
0.03	62	0	O	135619	Oceanospirillales
0.03	62	0	F	28256	Halomonadaceae
0.03	62	0	-	114403	Zymobacter group
0.02	61	0	G	114185	Candidatus Carsonella
0.02	61	0	S	114186	Candidatus Carsonella ruddii
0.02	61	61	-	1202539	Candidatus Carsonella ruddii HT isolate Thao2000
0	1	0	-	114399	whitefly endosymbionts
0	1	0	G	235572	Candidatus Portiera
0	1	0	S	91844	Candidatus Portiera aleyrodidarum
0	1	1	-	1239881	Candidatus Portiera aleyrodidarum BT-QVLC
0.01	28	0	O	72274	Pseudomonadales
0.01	25	0	F	135621	Pseudomonadaceae
0.01	24	0	G	286	Pseudomonas
0	12	0	-	136841	Pseudomonas aeruginosa group
0	12	0	S	287	Pseudomonas aeruginosa
0	12	12	-	1352355	Pseudomonas aeruginosa c7447m
0	7	0	-	136849	Pseudomonas syringae group
0	7	0	-	251698	Pseudomonas syringae group genomosp. 2
0	7	0	S	29438	Pseudomonas savastanoi
0	7	0	-	319	Pseudomonas savastanoi pv. phaseolicola
0	7	7	-	264730	Pseudomonas savastanoi pv. phaseolicola 1448A
0	3	0	S	312306	Pseudomonas entomophila
0	3	3	-	384676	Pseudomonas entomophila L48
0	1	0	-	136844	Pseudomonas pertucinogena group
0	1	0	S	43306	Pseudomonas denitrificans
0	1	1	-	1294143	Pseudomonas denitrificans ATCC 13867
0	1	1	-	136845	Pseudomonas putida group
0	1	0	-	351	Azotobacter group
0	1	0	G	352	Azotobacter
0	1	1	S	354	Azotobacter vinelandii
0	3	0	F	468	Moraxellaceae
0	3	0	G	469	Acinetobacter
0	3	0	-	909768	Acinetobacter calcoaceticus/baumannii complex
0	2	1	S	470	Acinetobacter baumannii
0	1	1	-	1400867	Acinetobacter baumannii ZW85-1
0	1	0	S	48296	Acinetobacter pittii
0	1	1	-	871585	Acinetobacter pittii PHEA-2
0.01	19	0	O	135623	Vibrionales
0.01	19	0	F	641	Vibrionaceae
0.01	17	0	G	662	Vibrio
0.01	16	0	S	55601	Vibrio anguillarum
0.01	16	14	-	42323	Vibrio anguillarum serovar O1
0	2	2	-	882944	Vibrio anguillarum M3
0	1	0	-	717610	Vibrio harveyi group
0	1	0	S	680	Vibrio campbellii
0	1	1	-	338187	Vibrio campbellii ATCC BAA-1116
0	2	0	G	511678	Aliivibrio
0	2	0	S	40269	Aliivibrio salmonicida
0	2	2	-	316275	Aliivibrio salmonicida LFI1238
0	4	0	O	118969	Legionellales
0	3	0	F	444	Legionellaceae
0	3	0	G	445	Legionella
0	2	0	S	450	Legionella longbeachae
0	2	2	-	661367	Legionella longbeachae NSW150
0	1	0	S	446	Legionella pneumophila
0	1	1	-	91891	Legionella pneumophila subsp. pneumophila
0	1	0	F	118968	Coxiellaceae
0	1	0	G	776	Coxiella
0	1	1	S	777	Coxiella burnetii
0	2	0	O	72273	Thiotrichales
0	2	0	F	34064	Francisellaceae
0	2	0	G	262	Francisella
0	1	0	S	263	Francisella tularensis
0	1	1	-	119857	Francisella tularensis subsp. holarctica
0	1	1	S	573569	Francisella sp. TX077308
0	1	0	O	135613	Chromatiales
0	1	0	F	1046	Chromatiaceae
0	1	0	G	1227	Nitrosococcus
0	1	0	S	473531	Nitrosococcus watsonii
0	1	1	-	105559	Nitrosococcus watsonii C-113
0.05	130	0	-	68525	delta/epsilon subdivisions
0.03	77	0	C	29547	Epsilonproteobacteria
0.03	77	0	O	213849	Campylobacterales
0.02	39	0	F	72293	Helicobacteraceae
0.02	38	0	G	209	Helicobacter
0.01	19	3	S	210	Helicobacter pylori
0	3	3	-	512562	Helicobacter pylori Shi470
0	3	3	-	1407462	Helicobacter pylori BM012A
0	2	2	-	85963	Helicobacter pylori J99
0	2	2	-	866344	Helicobacter pylori F16
0	2	2	-	1248725	Helicobacter pylori OK113
0	1	1	-	684950	Helicobacter pylori 52
0	1	1	-	765962	Helicobacter pylori SJM180
0	1	1	-	866345	Helicobacter pylori F30
0	1	1	-	1248726	Helicobacter pylori OK310
0.01	13	0	S	138563	Helicobacter cetorum
0	12	12	-	182217	Helicobacter cetorum MIT 00-7128
0	1	1	-	1163745	Helicobacter cetorum MIT 99-5656
0	4	0	S	56877	Helicobacter bizzozeronii
0	4	4	-	1002804	Helicobacter bizzozeronii CIII-1
0	1	0	S	214	Helicobacter felis
0	1	1	-	936155	Helicobacter felis ATCC 49179
0	1	0	S	217	Helicobacter mustelae
0	1	1	-	679897	Helicobacter mustelae 12198
0	1	0	G	202746	Sulfurimonas
0	1	0	S	39766	Sulfurimonas denitrificans
0	1	1	-	326298	Sulfurimonas denitrificans DSM 1251
0.02	38	0	F	72294	Campylobacteraceae
0.01	30	0	G	194	Campylobacter
0.01	16	0	S	76517	Campylobacter hominis
0.01	16	16	-	360107	Campylobacter hominis ATCC BAA-381
0	8	0	S	197	Campylobacter jejuni
0	7	0	-	32021	Campylobacter jejuni subsp. doylei
0	7	7	-	360109	Campylobacter jejuni subsp. doylei 269.97
0	1	0	-	32022	Campylobacter jejuni subsp. jejuni
0	1	1	-	718271	Campylobacter jejuni subsp. jejuni S3
0	4	0	S	196	Campylobacter fetus
0	4	0	-	1507806	Campylobacter fetus subsp. testudinum
0	4	4	-	1244528	Campylobacter fetus subsp. testudinum 03-427
0	2	0	S	195	Campylobacter coli
0	2	2	-	1367491	Campylobacter coli 76339
0	6	0	G	28196	Arcobacter
0	3	3	S	944547	Arcobacter sp. L
0	2	2	S	28197	Arcobacter butzleri
0	1	0	S	28199	Arcobacter nitrofigilis
0	1	1	-	572480	Arcobacter nitrofigilis DSM 7299
0	2	0	G	57665	Sulfurospirillum
0	2	0	S	65553	Sulfurospirillum deleyianum
0	2	2	-	525898	Sulfurospirillum deleyianum DSM 6946
0.02	53	0	C	28221	Deltaproteobacteria
0.01	34	0	O	213115	Desulfovibrionales
0.01	34	0	F	194924	Desulfovibrionaceae
0.01	34	0	G	41707	Lawsonia
0.01	34	28	S	29546	Lawsonia intracellularis
0	4	4	-	363253	Lawsonia intracellularis PHE/MN1-00
0	2	2	-	1234378	Lawsonia intracellularis N343
0	8	0	O	29	Myxococcales
0	6	0	-	80812	Sorangiineae
0	6	0	F	49	Polyangiaceae
0	6	0	G	39643	Sorangium
0	6	0	S	56	Sorangium cellulosum
0	6	6	-	1254432	Sorangium cellulosum So0157-2
0	1	0	-	80811	Cystobacterineae
0	1	0	F	31	Myxococcaceae
0	1	0	G	32	Myxococcus
0	1	0	S	33	Myxococcus fulvus
0	1	1	-	483219	Myxococcus fulvus HW-1
0	1	0	-	224462	Nannocystineae
0	1	0	F	224464	Kofleriaceae
0	1	0	G	162027	Haliangium
0	1	0	S	80816	Haliangium ochraceum
0	1	1	-	502025	Haliangium ochraceum DSM 14365
0	7	0	O	213118	Desulfobacterales
0	7	0	F	213119	Desulfobacteraceae
0	5	0	G	218207	Desulfatibacillum
0	5	0	S	259354	Desulfatibacillum alkenivorans
0	5	5	-	439235	Desulfatibacillum alkenivorans AK-01
0	2	0	G	28222	Desulfobacula
0	2	0	S	28223	Desulfobacula toluolica
0	2	2	-	651182	Desulfobacula toluolica Tol2
0	2	0	-	45456	unclassified Deltaproteobacteria
0	2	0	G	1551504	Candidatus Babela
0	2	2	S	673862	Candidatus Babela massiliensis
0	1	0	O	69541	Desulfuromonadales
0	1	0	F	213422	Geobacteraceae
0	1	0	G	28231	Geobacter
0	1	0	S	351604	Geobacter uraniireducens
0	1	1	-	351605	Geobacter uraniireducens Rf4
0	1	0	O	213481	Bdellovibrionales
0	1	0	F	213483	Bdellovibrionaceae
0	1	0	G	958	Bdellovibrio
0	1	0	S	959	Bdellovibrio bacteriovorus
0	1	1	-	1069642	Bdellovibrio bacteriovorus str. Tiberius
0.03	82	0	C	28211	Alphaproteobacteria
0.01	30	0	O	356	Rhizobiales
0.01	22	0	F	82115	Rhizobiaceae
0.01	22	0	G	34019	Liberibacter
0.01	16	16	S	34021	Candidatus Liberibacter asiaticus
0	3	0	S	309868	Candidatus Liberibacter americanus
0	3	3	-	1261131	Candidatus Liberibacter americanus str. Sao Paulo
0	3	0	S	556287	Candidatus Liberibacter solanacearum
0	3	3	-	658172	Candidatus Liberibacter solanacearum CLso-ZC1
0	3	0	F	119045	Methylobacteriaceae
0	3	0	G	407	Methylobacterium
0	2	2	S	426117	Methylobacterium sp. 4-46
0	1	0	-	578822	Methylobacterium extorquens group
0	1	0	S	408	Methylobacterium extorquens
0	1	1	-	661410	Methylobacterium extorquens DM4
0	2	0	F	772	Bartonellaceae
0	2	0	G	773	Bartonella
0	1	0	S	38323	Bartonella henselae
0	1	1	-	283166	Bartonella henselae str. Houston-1
0	1	0	S	56426	Bartonella clarridgeiae
0	1	1	-	696125	Bartonella clarridgeiae 73
0	2	0	F	41294	Bradyrhizobiaceae
0	1	0	G	911	Nitrobacter
0	1	0	S	912	Nitrobacter hamburgensis
0	1	1	-	323097	Nitrobacter hamburgensis X14
0	1	0	G	1073	Rhodopseudomonas
0	1	1	S	1076	Rhodopseudomonas palustris
0	1	0	F	118882	Brucellaceae
0	1	0	G	528	Ochrobactrum
0	1	0	S	529	Ochrobactrum anthropi
0	1	1	-	439375	Ochrobactrum anthropi ATCC 49188
0.01	23	0	O	766	Rickettsiales
0	12	0	F	942	Anaplasmataceae
0	11	0	G	943	Ehrlichia
0	11	0	-	106178	canis group
0	8	0	S	779	Ehrlichia ruminantium
0	8	8	-	254945	Ehrlichia ruminantium str. Welgevonden
0	3	0	S	944	Ehrlichia canis
0	3	3	-	269484	Ehrlichia canis str. Jake
0	1	0	G	768	Anaplasma
0	1	0	S	769	Anaplasma centrale
0	1	1	-	574556	Anaplasma centrale str. Israel
0	11	0	F	775	Rickettsiaceae
0	11	0	-	33988	Rickettsieae
0	11	0	G	780	Rickettsia
0	9	1	-	114277	spotted fever group
0	5	0	S	35788	Rickettsia africae
0	5	5	-	347255	Rickettsia africae ESF-5
0	1	0	S	781	Rickettsia conorii
0	1	1	-	272944	Rickettsia conorii str. Malish 7
0	1	1	S	35794	Rickettsia slovaca
0	1	0	S	226665	Rickettsia heilongjiangensis
0	1	1	-	1032845	Rickettsia heilongjiangensis 054
0	2	0	-	114292	typhus group
0	1	1	S	782	Rickettsia prowazekii
0	1	1	S	785	Rickettsia typhi
0.01	13	0	O	54526	Pelagibacterales
0.01	13	0	F	1655514	Pelagibacteraceae
0	8	0	G	198251	Candidatus Pelagibacter
0	5	5	S	1002672	Candidatus Pelagibacter sp. IMCC9063
0	3	0	S	198252	Candidatus Pelagibacter ubique
0	3	3	-	335992	Candidatus Pelagibacter ubique HTCC1062
0	5	0	-	1655516	unclassified Pelagibacteraceae
0	3	3	S	859653	alpha proteobacterium HIMB5
0	2	2	S	744985	alpha proteobacterium HIMB59
0	7	1	O	204441	Rhodospirillales
0	5	0	F	433	Acetobacteraceae
0	3	0	G	441	Gluconobacter
0	3	1	S	442	Gluconobacter oxydans
0	2	2	-	1224746	Gluconobacter oxydans H24
0	2	0	G	89583	Gluconacetobacter
0	2	0	S	33996	Gluconacetobacter diazotrophicus
0	2	2	-	272568	Gluconacetobacter diazotrophicus PA1 5
0	1	0	F	41295	Rhodospirillaceae
0	1	0	G	13134	Magnetospirillum
0	1	0	S	55518	Magnetospirillum gryphiswaldense
0	1	0	-	431944	Magnetospirillum gryphiswaldense MSR-1
0	1	1	-	1430440	Magnetospirillum gryphiswaldense MSR-1 v2
0	5	0	O	204457	Sphingomonadales
0	5	0	F	41297	Sphingomonadaceae
0	5	0	G	541	Zymomonas
0	5	0	S	542	Zymomonas mobilis
0	3	0	-	120044	Zymomonas mobilis subsp. pomaceae
0	3	3	-	579138	Zymomonas mobilis subsp. pomaceae ATCC 29192
0	2	0	-	120045	Zymomonas mobilis subsp. mobilis
0	2	2	-	627344	Zymomonas mobilis subsp. mobilis ATCC 29191
0	3	0	O	204455	Rhodobacterales
0	2	0	F	31989	Rhodobacteraceae
0	1	0	G	1060	Rhodobacter
0	1	0	S	1061	Rhodobacter capsulatus
0	1	1	-	272942	Rhodobacter capsulatus SB 1003
0	1	0	G	191028	Leisingera
0	1	0	S	133924	Leisingera methylohalidivorans
0	1	1	-	999552	Leisingera methylohalidivorans DSM 14336
0	1	0	F	69657	Hyphomonadaceae
0	1	0	G	74317	Maricaulis
0	1	0	S	74318	Maricaulis maris
0	1	1	-	394221	Maricaulis maris MCS10
0	1	0	O	204458	Caulobacterales
0	1	0	F	76892	Caulobacteraceae
0	1	0	G	76890	Asticcacaulis
0	1	0	S	78587	Asticcacaulis excentricus
0	1	1	-	573065	Asticcacaulis excentricus CB 48
0.03	81	0	C	28216	Betaproteobacteria
0.02	56	1	O	80840	Burkholderiales
0.01	32	0	F	119060	Burkholderiaceae
0.01	28	0	G	32008	Burkholderia
0.01	19	2	-	111527	pseudomallei group
0.01	15	7	S	13373	Burkholderia mallei
0	6	6	-	320389	Burkholderia mallei NCTC 10247
0	1	1	-	243160	Burkholderia mallei ATCC 23344
0	1	1	-	412022	Burkholderia mallei NCTC 10229
0	2	2	S	28450	Burkholderia pseudomallei
0	3	3	S	416344	Burkholderia sp. KJ006
0	2	0	S	337	Burkholderia glumae
0	2	2	-	626418	Burkholderia glumae BGR1
0	2	2	S	758793	Burkholderia sp. RPE64
0	1	0	-	87882	Burkholderia cepacia complex
0	1	1	S	482957	Burkholderia lata
0	1	1	S	1097668	Burkholderia sp. YI23
0	4	0	G	1822464	Paraburkholderia
0	3	0	S	252970	Paraburkholderia phenoliruptrix
0	3	3	-	1229205	Paraburkholderia phenoliruptrix BR3459a
0	1	0	S	261302	Paraburkholderia phytofirmans
0	1	1	-	398527	Paraburkholderia phytofirmans PsJN
0	12	0	F	506	Alcaligenaceae
0	11	0	G	517	Bordetella
0	11	0	S	518	Bordetella bronchiseptica
0	11	11	-	257310	Bordetella bronchiseptica RB50
0	1	0	G	29574	Taylorella
0	1	0	S	84590	Taylorella asinigenitalis
0	1	1	-	1008459	Taylorella asinigenitalis MCE3
0	10	0	F	80864	Comamonadaceae
0	8	0	G	364316	Verminephrobacter
0	8	0	S	364317	Verminephrobacter eiseniae
0	8	8	-	391735	Verminephrobacter eiseniae EF01-2
0	2	0	G	12916	Acidovorax
0	1	0	S	80867	Acidovorax avenae
0	1	0	-	80870	Acidovorax avenae subsp. avenae
0	1	1	-	643561	Acidovorax avenae subsp. avenae ATCC 19860
0	1	1	S	232721	Acidovorax sp. JS42
0	1	0	F	75682	Oxalobacteraceae
0	1	0	G	202907	Collimonas
0	1	0	S	158899	Collimonas fungivorans
0	1	1	-	1005048	Collimonas fungivorans Ter331
0.01	14	0	-	119066	unclassified Betaproteobacteria
0.01	14	0	G	1381133	Candidatus Profftella
0.01	14	14	S	669502	Candidatus Profftella armatura
0	6	0	O	206351	Neisseriales
0	6	0	F	481	Neisseriaceae
0	6	1	G	482	Neisseria
0	5	3	S	487	Neisseria meningitidis
0	1	0	-	135720	Neisseria meningitidis serogroup C
0	1	1	-	374833	Neisseria meningitidis 053442
0	1	1	-	935599	Neisseria meningitidis G2136
0	5	0	O	32003	Nitrosomonadales
0	5	0	F	206379	Nitrosomonadaceae
0	5	0	G	914	Nitrosomonas
0	5	0	S	916	Nitrosomonas eutropha
0	5	5	-	335283	Nitrosomonas eutropha C91
0.06	155	0	P	203691	Spirochaetes
0.06	155	0	C	203692	Spirochaetia
0.02	58	0	O	136	Spirochaetales
0.02	38	0	F	1643685	Borreliaceae
0.01	22	1	G	138	Borrelia
0.01	14	0	S	40834	Borrelia duttonii
0.01	14	14	-	412419	Borrelia duttonii Ly
0	3	0	S	29520	Borrelia crocidurae
0	3	3	-	1155096	Borrelia crocidurae str. Achema
0	3	0	S	44449	Borrelia recurrentis
0	3	3	-	412418	Borrelia recurrentis A1
0	1	0	S	140	Borrelia hermsii
0	1	1	-	1867252	Borrelia hermsii HS1
0.01	16	0	G	64895	Borreliella
0	5	5	S	139	Borreliella burgdorferi
0	3	0	S	29518	Borreliella afzelii
0	3	3	-	390236	Borrelia afzelii PKo
0	2	0	S	29519	Borreliella garinii
0	2	2	-	1081646	Borrelia garinii BgVir
0	2	0	S	62088	Borreliella valaisiana
0	2	2	-	445987	Borreliella valaisiana VS116
0	2	0	S	64897	Borreliella bissettii
0	2	2	-	521010	Borreliella bissettii DN127
0	2	0	S	664662	Borreliella bavariensis
0	2	2	-	290434	Borreliella bavariensis PBi
0.01	20	0	F	137	Spirochaetaceae
0.01	20	0	G	157	Treponema
0	10	0	S	409322	Treponema pedis
0	10	10	-	1291379	Treponema pedis str. T A4
0	7	0	S	88058	Treponema primitia
0	7	7	-	545694	Treponema primitia ZAS-2
0	2	0	S	150829	Treponema azotonutricium
0	2	2	-	545695	Treponema azotonutricium ZAS-9
0	1	0	S	158	Treponema denticola
0	1	1	-	243275	Treponema denticola ATCC 35405
0.02	55	0	-	1643688	Leptospirales
0.02	55	0	F	170	Leptospiraceae
0.02	55	0	G	171	Leptospira
0.02	48	1	S	173	Leptospira interrogans
0.01	32	1	-	57678	Leptospira interrogans serovar Lai
0.01	29	29	-	189518	Leptospira interrogans serovar Lai str. 56601
0	2	2	-	573825	Leptospira interrogans serovar Lai str. IPAV
0.01	15	0	-	44275	Leptospira interrogans serovar Copenhageni
0.01	15	15	-	267671	Leptospira interrogans serovar Copenhageni str. Fiocruz L1-130
0	7	0	S	174	Leptospira borgpetersenii
0	7	0	-	338217	Leptospira borgpetersenii serovar Hardjo-bovis
0	7	7	-	355276	Leptospira borgpetersenii serovar Hardjo-bovis str. L550
0.02	42	0	O	1643686	Brachyspirales
0.02	42	0	F	143786	Brachyspiraceae
0.02	42	0	G	29521	Brachyspira
0.01	25	9	S	52584	Brachyspira pilosicoli
0	8	8	-	1042417	Brachyspira pilosicoli P43/6/78
0	4	4	-	1133568	Brachyspira pilosicoli B2904
0	2	2	-	759914	Brachyspira pilosicoli 95/1000
0	2	2	-	1161918	Brachyspira pilosicoli WesB
0	7	0	S	159	Brachyspira hyodysenteriae
0	7	7	-	565034	Brachyspira hyodysenteriae WA1
0	5	0	S	84377	Brachyspira intermedia
0	5	5	-	1045858	Brachyspira intermedia PWS/A
0	5	0	S	84378	Brachyspira murdochii
0	5	5	-	526224	Brachyspira murdochii DSM 12563
0.02	57	0	-	1783270	FCB group
0.02	57	0	-	68336	Bacteroidetes/Chlorobi group
0.02	57	0	P	976	Bacteroidetes
0.02	46	0	C	117743	Flavobacteriia
0.02	46	0	O	200644	Flavobacteriales
0.01	35	8	F	49546	Flavobacteriaceae
0	12	0	G	237	Flavobacterium
0	5	0	S	986	Flavobacterium johnsoniae
0	5	5	-	376686	Flavobacterium johnsoniae UW101
0	3	0	S	96345	Flavobacterium psychrophilum
0	3	3	-	402612	Flavobacterium psychrophilum JIP02/86
0	2	0	S	996	Flavobacterium columnare
0	2	2	-	1041826	Flavobacterium columnare ATCC 49512
0	1	0	S	55197	Flavobacterium branchiophilum
0	1	1	-	1034807	Flavobacterium branchiophilum FL-15
0	1	0	S	312277	Flavobacterium indicum
0	1	1	-	1094466	Flavobacterium indicum GPTSA100-9 = DSM 17447
0	9	0	G	104264	Cellulophaga
0	8	0	S	59600	Cellulophaga algicola
0	8	8	-	688270	Cellulophaga algicola DSM 14237
0	1	0	S	979	Cellulophaga lytica
0	1	1	-	867900	Cellulophaga lytica DSM 7489
0	2	0	G	83612	Psychroflexus
0	2	0	S	57029	Psychroflexus torquis
0	2	2	-	313595	Psychroflexus torquis ATCC 700755
0	2	0	G	291183	Lacinutrix
0	2	2	S	983544	Lacinutrix sp. 5H-3-7-4
0	1	0	G	153265	Aequorivita
0	1	0	S	101385	Aequorivita sublithincola
0	1	1	-	746697	Aequorivita sublithincola DSM 14238
0	1	0	G	326319	Dokdonia
0	1	1	S	983548	Dokdonia sp. 4H-3-7-5
0	11	0	F	39782	Blattabacteriaceae
0	11	1	G	34098	Blattabacterium
0	4	0	S	164514	Blattabacterium punctulatus
0	4	4	-	1075399	Blattabacterium sp. (Cryptocercus punctulatus) str. Cpu
0	2	2	S	1186051	Blattabacterium sp. (Blaberus giganteus)
0	2	2	S	1316444	Blattabacterium sp. (Nauphoeta cinerea)
0	1	0	S	39768	Blattabacterium sp. (Mastotermes darwiniensis)
0	1	1	-	1074889	Blattabacterium sp. (Mastotermes darwiniensis) str. MADAR
0	1	0	S	367488	Blattabacterium sp. (Periplaneta americana)
0	1	1	-	600809	Blattabacterium sp. (Periplaneta americana) str. BPLAN
0	4	0	C	200643	Bacteroidia
0	4	1	O	171549	Bacteroidales
0	2	0	F	815	Bacteroidaceae
0	2	0	G	816	Bacteroides
0	1	1	S	817	Bacteroides fragilis
0	1	0	S	376805	Bacteroides salanitronis
0	1	1	-	667015	Bacteroides salanitronis DSM 18170
0	1	0	F	171552	Prevotellaceae
0	1	0	G	838	Prevotella
0	1	0	S	839	Prevotella ruminicola
0	1	1	-	264731	Prevotella ruminicola 23
0	3	0	O	1100069	Bacteroidetes Order II. Incertae sedis
0	3	0	F	563843	Rhodothermaceae
0	3	0	G	29548	Rhodothermus
0	3	1	S	29549	Rhodothermus marinus
0	2	2	-	762570	Rhodothermus marinus SG0.5JP17-172
0	2	0	C	768503	Cytophagia
0	2	0	O	768507	Cytophagales
0	1	0	F	89373	Cytophagaceae
0	1	0	G	978	Cytophaga
0	1	0	S	985	Cytophaga hutchinsonii
0	1	1	-	269798	Cytophaga hutchinsonii ATCC 33406
0	1	0	F	563798	Cyclobacteriaceae
0	1	0	G	68288	Cyclobacterium
0	1	0	S	104	Cyclobacterium marinum
0	1	1	-	880070	Cyclobacterium marinum DSM 745
0	2	0	C	1853228	Chitinophagia
0	2	0	O	1853229	Chitinophagales
0	2	0	F	563835	Chitinophagaceae
0	2	0	G	79328	Chitinophaga
0	2	0	S	79329	Chitinophaga pinensis
0	2	2	-	485918	Chitinophaga pinensis DSM 2588
0.01	26	0	P	200940	Thermodesulfobacteria
0.01	26	0	C	67799	Thermodesulfobacteria
0.01	26	0	O	188710	Thermodesulfobacteriales
0.01	26	0	F	188711	Thermodesulfobacteriaceae
0.01	26	0	G	1740	Thermodesulfobacterium
0.01	26	0	S	1295609	Thermodesulfobacterium geofontis
0.01	26	26	-	795359	Thermodesulfobacterium geofontis OPF15
0.01	20	0	P	32066	Fusobacteria
0.01	20	0	C	203490	Fusobacteriia
0.01	20	0	O	203491	Fusobacteriales
0	11	0	F	203492	Fusobacteriaceae
0	8	0	G	848	Fusobacterium
0	8	0	S	851	Fusobacterium nucleatum
0	4	0	-	155615	Fusobacterium nucleatum subsp. vincentii
0	4	4	-	469604	Fusobacterium nucleatum subsp. vincentii 3_1_36A2
0	2	0	-	76856	Fusobacterium nucleatum subsp. nucleatum
0	2	2	-	190304	Fusobacterium nucleatum subsp. nucleatum ATCC 25586
0	2	0	-	76859	Fusobacterium nucleatum subsp. animalis
0	2	2	-	469607	Fusobacterium nucleatum subsp. animalis 4_8
0	3	0	G	167639	Ilyobacter
0	3	0	S	167642	Ilyobacter polytropus
0	3	3	-	572544	Ilyobacter polytropus DSM 2926
0	9	0	F	1129771	Leptotrichiaceae
0	6	0	G	32067	Leptotrichia
0	6	0	S	40542	Leptotrichia buccalis
0	6	6	-	523794	Leptotrichia buccalis C-1013-b
0	2	0	G	34104	Streptobacillus
0	2	0	S	34105	Streptobacillus moniliformis
0	2	2	-	519441	Streptobacillus moniliformis DSM 12112
0	1	0	G	32068	Sebaldella
0	1	0	S	826	Sebaldella termitidis
0	1	1	-	526218	Sebaldella termitidis ATCC 33386
0.01	15	0	-	1783257	PVC group
0.01	13	0	P	204428	Chlamydiae
0.01	13	0	C	204429	Chlamydiia
0	7	0	O	51291	Chlamydiales
0	7	0	F	809	Chlamydiaceae
0	7	0	-	1113537	Chlamydia/Chlamydophila group
0	7	0	G	810	Chlamydia
0	6	0	S	85991	Chlamydia pecorum
0	4	4	-	331635	Chlamydophila pecorum E58
0	2	2	-	1234369	Chlamydia pecorum P787
0	1	0	S	83557	Chlamydia caviae
0	1	1	-	227941	Chlamydophila caviae GPIC
0	6	0	O	1963360	Parachlamydiales
0	5	0	F	92713	Parachlamydiaceae
0	5	0	G	282132	Candidatus Protochlamydia
0	5	0	S	362787	Candidatus Protochlamydia amoebophila
0	5	5	-	264201	Candidatus Protochlamydia amoebophila UWE25
0	1	0	F	92712	Simkaniaceae
0	1	0	G	34093	Simkania
0	1	0	S	83561	Simkania negevensis
0	1	1	-	331113	Simkania negevensis Z
0	2	0	P	203682	Planctomycetes
0	2	0	C	666505	Phycisphaerae
0	2	0	O	666506	Phycisphaerales
0	2	0	F	666507	Phycisphaeraceae
0	2	0	G	666508	Phycisphaera
0	2	0	S	547188	Phycisphaera mikurensis
0	2	2	-	1142394	Phycisphaera mikurensis NBRC 102666
0	9	0	P	200918	Thermotogae
0	9	0	C	188708	Thermotogae
0	8	0	O	2419	Thermotogales
0	8	0	F	1643950	Fervidobacteriaceae
0	5	0	G	2420	Thermosipho
0	4	0	S	2421	Thermosipho africanus
0	4	4	-	484019	Thermosipho africanus TCF52B
0	1	0	S	46541	Thermosipho melanesiensis
0	1	1	-	391009	Thermosipho melanesiensis BI429
0	3	0	G	2422	Fervidobacterium
0	2	0	S	2424	Fervidobacterium nodosum
0	2	2	-	381764	Fervidobacterium nodosum Rt17-B1
0	1	0	S	93466	Fervidobacterium pennivorans
0	1	1	-	771875	Fervidobacterium pennivorans DSM 9078
0	1	0	O	1643947	Petrotogales
0	1	0	-	1643949	Petrotogaceae
0	1	0	G	160798	Marinitoga
0	1	0	S	149715	Marinitoga piezophila
0	1	1	-	443254	Marinitoga piezophila KA3
0	3	0	P	200930	Deferribacteres
0	3	0	C	68337	Deferribacteres
0	3	0	O	191393	Deferribacterales
0	3	0	F	191394	Deferribacteraceae
0	3	0	G	53572	Deferribacter
0	3	0	S	197162	Deferribacter desulfuricans
0	3	3	-	639282	Deferribacter desulfuricans SSM1
0	1	0	P	40117	Nitrospirae
0	1	0	C	203693	Nitrospira
0	1	0	O	189778	Nitrospirales
0	1	0	F	189779	Nitrospiraceae
0	1	0	G	28261	Thermodesulfovibrio
0	1	0	S	28262	Thermodesulfovibrio yellowstonii
0	1	1	-	289376	Thermodesulfovibrio yellowstonii DSM 11347
0	1	0	P	67814	Caldiserica
0	1	0	C	693071	Caldisericia
0	1	0	O	693072	Caldisericales
0	1	0	F	693073	Caldisericaceae
0	1	0	G	693074	Caldisericum
0	1	0	S	693075	Caldisericum exile
0	1	1	-	511051	Caldisericum exile AZM16c01
0	1	0	P	74152	Elusimicrobia
0	1	0	C	641853	Elusimicrobia
0	1	0	O	641854	Elusimicrobiales
0	1	0	F	641876	Elusimicrobiaceae
0	1	0	G	423604	Elusimicrobium
0	1	0	S	423605	Elusimicrobium minutum
0	1	1	-	445932	Elusimicrobium minutum Pei191
0	1	0	P	200783	Aquificae
0	1	0	C	187857	Aquificae
0	1	0	O	1485951	Desulfurobacteriales
0	1	0	F	558314	Desulfurobacteriaceae
0	1	0	G	64159	Desulfurobacterium
0	1	0	S	64160	Desulfurobacterium thermolithotrophum
0	1	1	-	868864	Desulfurobacterium thermolithotrophum DSM 11699
0.15	380	2	D	2157	Archaea
0.15	359	3	P	28890	Euryarchaeota
0.09	234	0	C	183939	Methanococci
0.09	234	0	O	2182	Methanococcales
0.09	224	2	F	2183	Methanococcaceae
0.08	194	5	G	2184	Methanococcus
0.05	133	0	S	2188	Methanococcus voltae
0.05	133	133	-	456320	Methanococcus voltae A3
0.01	33	0	S	42879	Methanococcus aeolicus
0.01	33	33	-	419665	Methanococcus aeolicus Nankai-3
0	12	0	S	2187	Methanococcus vannielii
0	12	12	-	406327	Methanococcus vannielii SB
0	11	0	S	39152	Methanococcus maripaludis
0	4	4	-	267377	Methanococcus maripaludis S2
0	4	4	-	444158	Methanococcus maripaludis C6
0	2	2	-	1053692	Methanococcus maripaludis X1
0	1	1	-	426368	Methanococcus maripaludis C7
0.01	28	0	G	155862	Methanothermococcus
0.01	28	0	S	155863	Methanothermococcus okinawensis
0.01	28	28	-	647113	Methanothermococcus okinawensis IH1
0	10	0	F	196117	Methanocaldococcaceae
0	8	0	G	196118	Methanocaldococcus
0	4	0	S	73913	Methanocaldococcus vulcanius
0	4	4	-	579137	Methanocaldococcus vulcanius M7
0	2	0	S	2190	Methanocaldococcus jannaschii
0	2	2	-	243232	Methanocaldococcus jannaschii DSM 2661
0	1	0	S	67760	Methanocaldococcus infernus
0	1	1	-	573063	Methanocaldococcus infernus ME
0	1	1	S	644281	Methanocaldococcus sp. FS406-22
0	2	0	G	196119	Methanotorris
0	2	0	S	2189	Methanotorris igneus
0	2	2	-	880724	Methanotorris igneus Kol 5
0.03	63	0	C	224756	Methanomicrobia
0.02	57	0	O	94695	Methanosarcinales
0.02	54	0	F	2206	Methanosarcinaceae
0.02	48	0	G	2207	Methanosarcina
0.02	45	0	S	2208	Methanosarcina barkeri
0.02	45	45	-	269797	Methanosarcina barkeri str. Fusaro
0	3	0	S	2209	Methanosarcina mazei
0	3	3	-	192952	Methanosarcina mazei Go1
0	2	0	G	2220	Methanolobus
0	2	0	S	420950	Methanolobus psychrophilus
0	2	2	-	1094980	Methanolobus psychrophilus R15
0	2	0	G	101191	Methanomethylovorans
0	2	0	S	101192	Methanomethylovorans hollandica
0	2	2	-	867904	Methanomethylovorans hollandica DSM 15978
0	1	0	G	2175	Methanohalophilus
0	1	0	S	2176	Methanohalophilus mahii
0	1	1	-	547558	Methanohalophilus mahii DSM 5219
0	1	0	G	2225	Methanococcoides
0	1	0	S	29291	Methanococcoides burtonii
0	1	1	-	259564	Methanococcoides burtonii DSM 6242
0	3	0	F	143067	Methanosaetaceae
0	3	0	G	2222	Methanosaeta
0	3	0	S	2223	Methanosaeta concilii
0	3	3	-	990316	Methanosaeta concilii GP6
0	4	0	O	2191	Methanomicrobiales
0	4	0	F	196137	Methanospirillaceae
0	4	0	G	2202	Methanospirillum
0	4	0	S	2203	Methanospirillum hungatei
0	4	4	-	323259	Methanospirillum hungatei JF-1
0	2	0	O	570264	Methanocellales
0	2	0	F	570265	Methanocellaceae
0	2	0	G	570266	Methanocella
0	2	0	S	1175444	Methanocella conradii
0	2	2	-	1041930	Methanocella conradii HZ254
0.02	48	0	C	183925	Methanobacteria
0.02	48	0	O	2158	Methanobacteriales
0.02	47	0	F	2159	Methanobacteriaceae
0.02	38	0	G	2172	Methanobrevibacter
0.01	19	0	S	83816	Methanobrevibacter ruminantium
0.01	19	19	-	634498	Methanobrevibacter ruminantium M1
0.01	16	16	S	224719	Methanobrevibacter sp. AbM4
0	3	0	S	2173	Methanobrevibacter smithii
0	3	3	-	420247	Methanobrevibacter smithii ATCC 35061
0	6	0	G	2316	Methanosphaera
0	6	0	S	2317	Methanosphaera stadtmanae
0	6	6	-	339860	Methanosphaera stadtmanae DSM 3091
0	3	0	G	2160	Methanobacterium
0	2	2	S	868131	Methanobacterium paludis
0	1	1	S	877455	Methanobacterium lacus
0	1	0	F	2178	Methanothermaceae
0	1	0	G	2179	Methanothermus
0	1	0	S	2180	Methanothermus fervidus
0	1	1	-	523846	Methanothermus fervidus DSM 2088
0	7	0	C	183963	Halobacteria
0	7	0	O	1644055	Haloferacales
0	7	0	F	1644056	Haloferacaceae
0	6	0	G	293431	Haloquadratum
0	6	0	S	293091	Haloquadratum walsbyi
0	6	6	-	362976	Haloquadratum walsbyi DSM 16790
0	1	0	G	2251	Haloferax
0	1	0	S	2252	Haloferax mediterranei
0	1	1	-	523841	Haloferax mediterranei ATCC 33500
0	3	0	C	183967	Thermoplasmata
0	3	0	O	2301	Thermoplasmatales
0	2	0	F	90142	Ferroplasmaceae
0	2	0	G	74968	Ferroplasma
0	2	0	S	97393	Ferroplasma acidarmanus
0	2	2	-	333146	Ferroplasma acidarmanus fer1
0	1	0	F	46659	Thermoplasmataceae
0	1	0	G	2302	Thermoplasma
0	1	0	S	2303	Thermoplasma acidophilum
0	1	1	-	273075	Thermoplasma acidophilum DSM 1728
0	1	0	-	33867	unclassified Euryarchaeota
0	1	0	-	1803510	DHVE2 group
0	1	0	G	379546	Aciduliprofundum
0	1	1	S	673860	Aciduliprofundum sp. MAR08-339
0.01	19	0	-	1783275	TACK group
0.01	19	0	P	28889	Crenarchaeota
0.01	19	0	C	183924	Thermoprotei
0	12	0	O	114380	Desulfurococcales
0	12	0	F	2307	Pyrodictiaceae
0	12	0	G	54251	Pyrolobus
0	12	0	S	54252	Pyrolobus fumarii
0	12	12	-	694429	Pyrolobus fumarii 1A
0	7	0	O	2281	Sulfolobales
0	7	0	F	118883	Sulfolobaceae
0	7	0	G	2284	Sulfolobus
0	7	1	S	43080	Sulfolobus islandicus
0	6	6	-	427318	Sulfolobus islandicus M.16.27
0.96	2370	201	D	10239	Viruses
0.35	874	2	-	35325	dsRNA viruses
0.32	791	66	F	11012	Partitiviridae
0.14	353	173	G	1511809	Betapartitivirus
0.03	67	67	S	674983	Pleurotus ostreatus virus 1
0.02	59	59	S	1323523	Hop trefoil cryptic virus 2
0.01	18	18	S	1323525	White clover cryptic virus 2
0.01	15	15	S	1323524	Red clover cryptic virus 2
0	11	11	S	1323529	Dill cryptic virus 2
0	10	0	S	1511840	Primula malacoides virus 1
0	10	10	-	479713	Primula malacoides virus China/Mar2007
0.08	188	0	-	37960	unclassified Partitiviridae
0.05	122	122	S	1408895	Dill cryptic virus 1
0.02	42	42	S	659497	Sclerotinia sclerotiorum partitivirus S
0.01	18	18	S	1408894	Red clover cryptic virus 1
0	5	5	S	1411681	Rhizoctonia solani dsRNA virus 2
0	1	1	S	235434	Ceratocystis polonica partitivirus
0.07	184	0	G	1511808	Alphapartitivirus
0.04	104	104	S	859651	Rosellinia necatrix partitivirus 2
0.03	77	77	S	54289	Vicia cryptic virus
0	3	3	S	509923	Beet cryptic virus 1
0.03	65	0	-	39780	unclassified dsRNA viruses
0.02	52	52	S	12450	Saccharomyces cerevisiae killer virus M1
0	11	11	S	483537	Alternaria alternata virus 1
0	2	2	S	1087068	Aspergillus foetidus dsRNA mycovirus
0	11	0	F	249310	Chrysoviridae
0	11	0	G	11014	Chrysovirus
0	8	8	S	158372	Penicillium chrysogenum virus
0	3	0	-	327108	unclassified Chrysovirus
0	3	3	S	764348	Magnaporthe oryzae chrysovirus 1
0	5	0	F	39748	Hypoviridae
0	5	0	G	39749	Hypovirus
0	5	0	-	358104	unclassified Hypovirus
0	4	4	S	1423347	Sclerotinia sclerotiorum hypovirus 2
0	1	1	S	1074325	Sclerotinia sclerotiorum hypovirus 1
0.28	689	0	-	439488	ssRNA viruses
0.27	669	46	-	35278	ssRNA positive-strand viruses, no DNA stage
0.06	160	0	O	464095	Picornavirales
0.06	143	1	F	12058	Picornaviridae
0.02	48	0	G	1914567	Potamipivirus
0.02	48	0	S	1914568	Potamipivirus A
0.02	48	48	-	1398149	Eel picornavirus 1
0.01	30	0	G	1914566	Limnipivirus
0.01	18	0	S	1914575	Limnipivirus B
0.01	18	18	-	1439369	Carp picornavirus 1
0	12	0	S	1914576	Limnipivirus C
0	12	12	-	1401263	Fathead minnow picornavirus
0.01	26	0	G	586425	Senecavirus
0.01	26	26	S	390157	Senecavirus A
0.01	14	0	G	686982	Sapelovirus
0.01	14	14	S	686983	Avian sapelovirus
0	7	0	-	35296	unclassified Picornaviridae
0	7	7	S	1506581	Crohivirus
0	6	0	G	12103	Cardiovirus
0	3	0	S	1821749	Cardiovirus A
0	3	3	-	12104	Encephalomyocarditis virus
0	3	0	S	1821750	Cardiovirus B
0	3	0	-	204711	Theilovirus
0	3	3	-	434309	Saffold virus
0	5	0	G	1330067	Dicipivirus
0	5	0	S	1330068	Cadicivirus A
0	5	5	-	1150861	Canine picodicistrovirus
0	3	0	G	688449	Salivirus
0	3	0	-	1330992	unclassified Salivirus
0	3	3	S	1547495	Salivirus FHB
0	1	0	G	12059	Enterovirus
0	1	1	S	310907	Enterovirus H
0	1	0	G	1330065	Aquamavirus
0	1	0	S	1330066	Aquamavirus A
0	1	1	-	471728	Seal picornavirus type 1
0	1	0	G	1755587	Sicinivirus
0	1	1	S	1755588	Sicinivirus A
0	11	0	-	675074	unclassified Picornavirales
0	11	11	S	1105381	Posavirus 2
0	5	0	F	232795	Dicistroviridae
0	5	0	-	336635	unclassified Dicistroviridae
0	5	5	S	1432856	Formica exsecta virus 1
0	1	0	F	675072	Secoviridae
0	1	0	G	12050	Waikavirus
0	1	1	S	35287	Rice tungro spherical virus
0.05	120	0	-	38173	unclassified ssRNA positive-strand viruses
0.04	100	100	S	1491393	Jingmen tick virus
0	12	12	S	218667	Oyster mushroom spherical virus
0	6	6	S	640897	Phytophthora infestans RNA virus 1
0	1	1	S	340187	Acyrthosiphon pisum virus
0	1	1	S	631345	Solenopsis invicta virus 3
0.04	97	1	F	11050	Flaviviridae
0.03	85	0	G	11102	Hepacivirus
0.03	85	23	S	11103	Hepatitis C virus
0.02	45	45	-	40271	Hepatitis C virus genotype 2
0.01	13	13	-	42182	Hepatitis C virus genotype 6
0	4	4	-	356114	Hepatitis C virus genotype 3
0	11	0	G	11051	Flavivirus
0	11	0	-	29263	tick-borne encephalitis virus group
0	11	11	S	11084	Tick-borne encephalitis virus
0.04	97	2	O	675063	Tymovirales
0.03	68	0	F	249184	Tymoviridae
0.03	68	0	G	12148	Tymovirus
0.03	68	68	S	70823	Dulcamara mottle virus
0	12	0	-	375548	unclassified Flexiviridae
0	12	12	S	1502101	Sclerotinia sclerotiorum debilitation-associated RNA virus 2
0	9	0	F	675064	Alphaflexiviridae
0	7	0	G	675066	Sclerodarnavirus
0	7	7	S	213034	Sclerotinia sclerotiorum debilitation-associated RNA virus
0	2	0	G	12176	Potexvirus
0	2	2	S	112229	Pepino mosaic virus
0	6	0	F	675068	Betaflexiviridae
0	5	0	-	1914297	Quinvirinae
0	5	0	G	12163	Carlavirus
0	5	5	S	47900	Garlic common latent virus
0	1	0	-	675069	unassigned Betaflexiviridae
0	1	1	S	185218	African oil palm ringspot virus
0.01	35	0	F	39733	Astroviridae
0.01	16	0	-	352926	unclassified Astroviridae
0	12	12	S	1074210	Mouse astrovirus M-52/USA/2008
0	3	3	S	1093928	Porcine astrovirus 5
0	1	1	S	1141625	Murine astrovirus
0	11	0	G	249588	Mamastrovirus
0	11	0	-	526119	unclassified Mamastrovirus
0	7	7	S	1105378	Porcine astrovirus 2
0	2	2	S	1105379	Porcine astrovirus 4
0	2	2	S	1254425	Porcine astrovirus 3
0	8	0	G	249589	Avastrovirus
0	8	0	S	1239439	Avastrovirus 3
0	8	8	-	246343	Turkey astrovirus 2
0.01	31	0	F	39740	Bromoviridae
0.01	29	1	G	12300	Bromovirus
0.01	17	17	S	188141	Spring beauty latent virus
0	6	6	S	12301	Broad bean mottle virus
0	4	4	S	300879	Cassia yellow blotch virus
0	1	1	S	12303	Cowpea chlorotic mottle virus
0	2	0	G	12304	Cucumovirus
0	2	2	S	12315	Tomato aspermy virus
0.01	28	0	F	11018	Togaviridae
0.01	28	16	G	11019	Alphavirus
0	4	4	S	59302	Ndumu virus
0	4	4	S	1159195	Southern elephant seal virus
0	2	2	S	1440170	Madariaga virus
0	1	0	-	177874	WEEV complex
0	1	1	S	48543	Whataroa virus
0	1	0	-	177875	SFV complex
0	1	1	S	37124	Chikungunya virus
0.01	25	0	F	675071	Virgaviridae
0	12	0	G	1920771	Goravirus
0	12	12	S	1920772	Gentian ovary ringspot virus
0	6	0	G	12234	Tobamovirus
0	4	4	S	233051	Hibiscus latent Fort Pierce virus
0	2	2	S	185955	Hibiscus latent Singapore virus
0	5	0	G	12291	Furovirus
0	5	5	S	107804	Sorghum chlorotic spot virus
0	2	0	G	12326	Hordeivirus
0	2	2	S	12327	Barley stripe mosaic virus
0	11	0	F	291484	Hepeviridae
0	6	0	G	1678142	Piscihepevirus
0	6	0	S	1678147	Piscihepevirus A
0	6	6	-	1016879	Cutthroat trout virus
0	5	0	-	1009842	unclassified Hepeviridae
0	5	5	S	1216472	Bat hepevirus
0	9	0	F	39729	Potyviridae
0	9	0	G	12195	Potyvirus
0	5	5	S	433357	Bidens mottle virus
0	3	3	S	414528	Chilli ringspot virus
0	1	1	S	29271	Dasheen mosaic virus
0	8	0	O	76804	Nidovirales
0	5	0	F	11118	Coronaviridae
0	5	0	-	693995	Coronavirinae
0	4	3	G	693996	Alphacoronavirus
0	1	0	S	1913642	Mink coronavirus 1
0	1	1	-	766791	Mink coronavirus strain WD1127
0	1	0	G	694013	Gammacoronavirus
0	1	1	S	694015	Beluga Whale coronavirus SW1
0	2	0	F	76803	Arteriviridae
0	2	0	G	11046	Arterivirus
0	2	2	S	1965063	DeBrazzas monkey arterivirus
0	1	0	F	1312872	Mesoniviridae
0	1	0	G	1312873	Alphamesonivirus
0	1	0	S	1312874	Alphamesonivirus 1
0	1	1	-	325676	Nam Dinh virus
0	1	0	F	11974	Caliciviridae
0	1	0	G	95337	Vesivirus
0	1	0	-	182093	unclassified Vesivirus
0	1	1	S	303317	Rabbit vesivirus
0	1	0	G	1513277	Higrevirus
0	1	0	-	1549608	unclassified Higrevirus
0	1	1	S	1100890	Hibiscus green spot virus
0.01	20	0	-	35301	ssRNA negative-strand viruses
0.01	16	0	F	11571	Bunyaviridae
0.01	16	0	G	11611	Tospovirus
0	7	0	S	1933294	Impatiens necrotic spot tospovirus
0	7	7	-	11612	Impatiens necrotic spot virus
0	6	0	-	326176	unclassified Tospovirus
0	5	5	S	1033976	Bean necrotic mosaic virus
0	1	0	-	1027231	Tospovirus reassortants
0	1	1	S	1027232	Groundnut ringspot and Tomato chlorotic spot virus reassortant
0	1	0	S	1933295	Iris yellow spot tospovirus
0	1	1	-	60456	Iris yellow spot virus
0	1	0	S	1933298	Tomato spotted wilt tospovirus
0	1	1	-	11613	Tomato spotted wilt virus
0	1	0	S	1933301	Zucchini lethal chlorosis tospovirus
0	1	1	-	83872	Zucchini lethal chlorosis virus
0	3	0	-	1809505	unassigned ssRNA negative-strand viruses
0	2	0	G	675845	Emaravirus
0	2	2	S	997821	Rose rosette virus
0	1	0	G	12329	Tenuivirus
0	1	1	S	12331	Rice stripe virus
0	1	0	F	11308	Orthomyxoviridae
0	1	0	G	324913	Isavirus
0	1	1	S	55987	Infectious salmon anemia virus
0.23	576	36	-	35237	dsDNA viruses, no RNA stage
0.05	120	0	F	10482	Polydnaviridae
0.04	98	0	G	10485	Bracovirus
0.04	97	97	S	39640	Cotesia congregata bracovirus
0	1	1	S	53988	Microplitis demolitor bracovirus
0.01	22	0	G	10483	Ichnovirus
0.01	13	13	S	10484	Campoletis sonorensis ichnovirus
0	6	6	S	419435	Glypta fumiferanae ichnovirus
0	3	3	S	265522	Hyposoter fugitivus ichnovirus
0.05	120	3	O	548681	Herpesvirales
0.04	108	0	F	10292	Herpesviridae
0.03	77	0	-	10357	Betaherpesvirinae
0.02	45	0	-	686603	unassigned Betaherpesvirinae
0.02	42	42	S	33706	Caviid betaherpesvirus 2
0	3	3	S	10397	Tupaiid betaherpesvirus 1
0.01	22	0	G	10365	Muromegalovirus
0.01	19	19	S	1261657	Murid betaherpesvirus 8
0	3	0	S	28304	Murid betaherpesvirus 2
0	3	3	-	79700	Rat cytomegalovirus Maastricht
0	8	0	G	548689	Proboscivirus
0	8	8	S	146015	Elephantid betaherpesvirus 1
0	2	0	G	10358	Cytomegalovirus
0	2	2	S	50292	Cercopithecine betaherpesvirus 5
0.01	16	0	-	10293	Alphaherpesvirinae
0.01	13	0	G	10294	Simplexvirus
0.01	13	13	S	10325	Macacine alphaherpesvirus 1
0	3	0	G	10319	Varicellovirus
0	1	1	S	10335	Human alphaherpesvirus 3
0	1	1	S	10345	Suid alphaherpesvirus 1
0	1	1	S	35244	Bovine alphaherpesvirus 5
0.01	15	0	-	10374	Gammaherpesvirinae
0	11	0	G	548688	Percavirus
0	10	10	S	12657	Equid gammaherpesvirus 2
0	1	1	S	10371	Equid gammaherpesvirus 5
0	4	0	G	548687	Macavirus
0	3	3	S	1504288	Bovine gammaherpesvirus 6
0	1	1	S	10398	Ovine gammaherpesvirus 2
0	9	0	F	548682	Alloherpesviridae
0	9	0	G	692606	Cyprinivirus
0	7	7	S	317878	Cyprinid herpesvirus 2
0	2	2	S	317858	Cyprinid herpesvirus 1
0.04	107	0	F	10442	Baculoviridae
0.03	69	0	G	558017	Betabaculovirus
0.02	57	0	-	342107	unclassified Betabaculovirus
0.02	57	57	S	364745	Choristoneura occidentalis granulovirus
0	11	11	S	51677	Xestia c-nigrum granulovirus
0	1	1	S	35254	Cryptophlebia leucotreta granulovirus
0.01	37	1	G	558016	Alphabaculovirus
0.01	13	0	-	745176	unclassified Alphabaculovirus
0	4	4	S	307461	Apocheima cinerarium nucleopolyhedrovirus
0	4	4	S	490711	Orgyia leucostigma NPV
0	3	3	S	1367203	Hemileuca sp. nucleopolyhedrovirus
0	1	1	S	542343	Adoxophyes orana nucleopolyhedrovirus
0	1	1	S	1346829	Peridroma alphabaculovirus
0	10	10	S	1307954	Maruca vitrata nucleopolyhedrovirus
0	5	5	S	74320	Buzura suppressaria nucleopolyhedrovirus
0	3	3	S	307467	Euproctis pseudoconspersa nucleopolyhedrovirus
0	1	1	S	10449	Lymantria dispar multiple nucleopolyhedrovirus
0	1	1	S	46242	Spodoptera litura nucleopolyhedrovirus
0	1	1	S	51313	Helicoverpa armigera nucleopolyhedrovirus
0	1	1	S	1307957	Clanis bilineata nucleopolyhedrovirus
0	1	1	S	1962501	Agrotis segetum nucleopolyhedrovirus A
0	1	0	G	558019	Deltabaculovirus
0	1	1	S	130556	Culex nigripalpus nucleopolyhedrovirus
0.03	70	0	O	28883	Caudovirales
0.02	59	0	F	10662	Myoviridae
0.02	59	0	-	857473	Spounavirinae
0.02	59	0	G	1857845	Spo1virus
0.02	59	59	S	10685	Bacillus virus SPO1
0	9	0	F	10699	Siphoviridae
0	8	0	-	196894	unclassified Siphoviridae
0	5	5	S	1414739	Vibrio phage SHOU24
0	2	2	S	1527515	Idiomarinaceae phage Phi1M2-2
0	1	1	S	1412875	Lactococcus phage phiL47
0	1	0	-	1910999	Tunavirinae
0	1	0	G	187217	T1virus
0	1	1	S	1048207	Escherichia phage EB49
0	2	0	F	10744	Podoviridae
0	2	0	-	542835	Autographivirinae
0	2	0	G	110456	T7virus
0	2	0	-	329157	unclassified T7-like viruses
0	2	2	S	532078	Yersinia phage Yepe2
0.02	41	1	-	51368	unclassified dsDNA viruses
0.01	25	25	S	1349410	Pandoravirus salinus
0.01	15	15	S	1349409	Pandoravirus dulcis
0.01	26	0	F	10501	Phycodnaviridae
0.01	19	0	G	181086	Prymnesiovirus
0.01	19	0	-	358403	unclassified Prymnesiovirus
0.01	19	19	S	251749	Phaeocystis globosa virus
0	3	0	G	181083	Chlorovirus
0	2	2	S	10506	Paramecium bursaria Chlorella virus 1
0	1	0	-	346674	unclassified Chlorovirus
0	1	1	S	380598	Paramecium bursaria Chlorella virus AR158
0	3	0	-	455363	unclassified Phycodnaviridae
0	3	3	S	1474867	Aureococcus anophagefferens virus
0	1	0	G	181085	Phaeovirus
0	1	1	S	37665	Ectocarpus siliculosus virus 1
0.01	23	0	F	10240	Poxviridae
0.01	17	0	-	10284	Entomopoxvirinae
0.01	13	0	G	10286	Betaentomopoxvirus
0	8	8	S	28321	Amsacta moorei entomopoxvirus
0	4	4	S	10288	Choristoneura biennis entomopoxvirus
0	1	0	-	1311761	unclassified Betaentomopoxvirus
0	1	1	S	1293572	Mythimna separata entomopoxvirus 'L'
0	3	0	G	62098	Alphaentomopoxvirus
0	3	3	S	62099	Anomala cuprea entomopoxvirus
0	1	0	-	39747	unclassified Entomopoxvirinae
0	1	1	S	83191	Melanoplus sanguinipes entomopoxvirus
0	6	0	-	10241	Chordopoxvirinae
0	2	0	G	10242	Orthopoxvirus
0	2	2	S	12643	Ectromelia virus
0	2	0	G	10282	Yatapoxvirus
0	1	1	S	38804	Yaba monkey tumor virus
0	1	0	S	99000	Tanapox virus
0	1	1	-	132475	Yaba-like disease virus
0	2	0	G	1285599	Crocodylidpoxvirus
0	2	2	S	1285600	Nile crocodilepox virus
0.01	14	0	F	549779	Mimiviridae
0	7	0	-	985780	unclassified Mimiviridae
0	5	0	S	985782	Moumouvirus
0	5	5	-	1269028	Acanthamoeba polyphaga moumouvirus
0	2	2	S	1094892	Megavirus chiliensis
0	5	0	G	1513234	Cafeteriavirus
0	5	0	S	1513235	Cafeteria roenbergensis virus
0	5	5	-	693272	Cafeteria roenbergensis virus BV-PW1
0	2	0	G	315393	Mimivirus
0	2	2	S	212035	Acanthamoeba polyphaga mimivirus
0	7	0	F	43682	Ascoviridae
0	7	0	G	43680	Ascovirus
0	7	0	-	328613	unclassified Ascovirus
0	7	7	S	328615	Trichoplusia ni ascovirus 2c
0	4	0	F	10486	Iridoviridae
0	3	0	G	10487	Iridovirus
0	2	0	-	327984	unclassified Iridovirus
0	1	0	S	345199	Invertebrate iridescent virus 31
0	1	1	-	72201	Armadillidium vulgare iridescent virus
0	1	1	S	345585	Invertebrate iridescent virus 30
0	1	1	S	176652	Invertebrate iridescent virus 6
0	1	0	G	10494	Lymphocystivirus
0	1	0	-	345690	unclassified Lymphocystivirus
0	1	1	S	256729	Lymphocystis disease virus - isolate China
0	4	0	F	151340	Papillomaviridae
0	3	0	G	333922	Betapapillomavirus
0	3	0	-	696837	unclassified Betapapillomavirus
0	3	0	S	52438	Colobus monkey papillomavirus
0	3	3	-	889813	Colobus guereza papillomavirus type 2
0	1	0	-	333774	unclassified Papillomaviridae
0	1	0	-	333938	non-primate mammal papillomaviruses
0	1	1	S	1394141	Ferret papillomavirus
0	3	0	F	1511852	Nudiviridae
0	3	0	-	1511853	Alphanudivirus
0	3	3	S	432587	Gryllus bimaculatus nudivirus
0	1	0	F	10508	Adenoviridae
0	1	0	G	10552	Aviadenovirus
0	1	0	S	1534553	Duck aviadenovirus B
0	1	1	-	1520006	Duck adenovirus 2
0	12	0	-	686617	unassigned viruses
0	12	0	F	1285590	Hytrosaviridae
0	12	0	G	1285591	Glossinavirus
0	12	0	S	1285594	Glossina hytrovirus
0	12	12	-	379529	Glossina pallidipes salivary gland hypertrophy virus
0	9	0	-	12429	unclassified viruses
0	9	9	S	1587517	Black grass cryptic virus 2
0	5	0	-	29258	ssDNA viruses
0	5	0	F	687329	Anelloviridae
0	5	0	G	687333	Gammatorquevirus
0	5	5	S	687380	Torque teno midi virus 2
0	4	0	-	12877	Satellites
0	4	0	-	198601	Satellite Nucleic Acids
0	4	0	-	361688	Single stranded DNA satellites
0	2	0	-	190729	Betasatellites
0	2	0	-	361689	unclassified Begomovirus-associated DNA beta-like sequences
0	1	1	S	1234171	Sauropus leaf curl disease associated DNA beta
0	1	1	S	1367671	Malvastrum leaf curl Philippines betasatellite
0	1	0	-	716929	unclassified Single stranded DNA satellites
0	1	1	S	1538101	Small begomovirus-associated satellite
0	1	0	-	1458186	Alphasatellites
0	1	0	-	283494	Begomovirus-associated alphasatellites
0	1	0	-	1231296	unclassified Begomovirus-associated alphasatellites
0	1	1	S	713089	Croton yellow vein mosaic alphasatellite
