# Supplementary material for: Shared and unique microbes between Small hive beetles (Aethina tumida) and their honey bee hosts
Source: Microbiologyopen. 2019 Jul 4;8(10):e899. doi: 10.1002/mbo3.899 (PMC6813432; doi:10.1002/mbo3.899)
Supplement: Supplementary file 2 [file MBO3-8-e899-s002.xlsx]

## Sheet: Sheet3
DNA reads aligned to HoloBee Bar database report
DNA_HoloBee_report	Normalized_count	gene_name
gi|306846408|gb|HQ162660.1|	2530.46	Acarapis externus isolate B4G3 cytochrome oxidase subunit I (COI) gene, partial cds; mitochondrial
gi|666668932|emb|HG967552.1|	203.825	Acarapis woodi mitochondrial partial COI gene for cytochrome oxidase subunit 1, isolate 1953, clone 7
gi|85542251|gb|DQ339672.1|	36.8619	Acinetobacter calcoaceticus isolate BRL02-42A 16S ribosomal RNA gene, partial sequence
gi|631251957|ref|NR_113155.1|	67.2187	Actinomadura rifamycini strain JCM 3309 16S ribosomal RNA gene, partial sequence
gi|33415008|gb|AF486073.2|	442.343	Acute bee paralysis virus isolate Poland 1, complete genome
gi|312299480|gb|HQ619890.1|	85424.2	Apicystis bombi isolate NPaw1 small subunit ribosomal RNA gene, partial sequence
gi|887503870|gb|KT162925.1|	86.7338	Bee Macula-like virus isolate PSU-1var, complete genome
gi|20451021|ref|NC_003784.1|	121.427	Black queen cell virus, complete genome
gi|298393755|gb|HM108449.1|	26.0202	Candidatus Gilliamella apicola clone SHAJ012 16S ribosomal RNA gene, partial sequence
gi|146771487|gb|EF565935.1|	676.524	Chryseobacterium sp. 549 16S ribosomal RNA gene, partial sequence
gi|374110778|gb|JN969369.1|	95.4072	Citrobacter freundii strain ac1w2-1EMB 16S ribosomal RNA gene, partial sequence
gi|430007850|gb|JX878305.1|	78.0605	Deformed wing virus strain Korea-2, complete genome
gi|374110805|gb|JN969341.1|	52.0403	Enterobacter aerogenes strain ac2p3-1EMB 16S ribosomal RNA gene, partial sequence
gi|374110834|gb|JN969309.1|	78.0605	Enterobacter amnigenus strain ac1l2-1 16S ribosomal RNA gene, partial sequence
gi|374110811|gb|JN969335.1|	34.6935	Enterobacter cancerogenus strain ac2l4-1TSA 16S ribosomal RNA gene, partial sequence
gi|374110782|gb|JN969365.1|	151.784	Enterobacter cloacae strain ac3w3-1EMB 16S ribosomal RNA gene, partial sequence
gi|374110832|gb|JN969312.1|	117.091	Enterobacter hormaechei strain ac1l1-1 16S ribosomal RNA gene, partial sequence
gi|374110808|gb|JN969338.1|	297.063	Enterobacter ludwigii strain ac2l5-1GB 16S ribosomal RNA gene, partial sequence
gi|651208189|gb|KJ638094.1|	54.2087	Enterobacter sp. AMHSBQ200 16S ribosomal RNA gene, partial sequence
gi|651208193|gb|KJ638098.1|	132.269	Erwinia piriflorinigrans strain AMHSBQ313 16S ribosomal RNA gene, partial sequence
gi|374110809|gb|JN969337.1|	748.079	Escherichia coli strain ac2l5-1TSA 16S ribosomal RNA gene, partial sequence
gi|645321552|ref|NR_118490.1|	249.36	Frischella perrara strain PEB0191 16S ribosomal RNA gene, partial sequence
gi|948550416|gb|KT750964.1|	387338	Galleria mellonella mitochondrion, complete genome
gi|645321477|ref|NR_118433.1|	104.081	Gilliamella apicola strain wkB1 16S ribosomal RNA gene, complete sequence
gi|164459707|gb|EU218534.1|	134.437	Israel acute paralysis virus of bees from USA, complete genome
gi|491846103|gb|KC690268.1|	5845.86	Israeli acute paralysis virus strain Korea1, complete genome
gi|516317358|gb|KC786224.1|	143.111	Kakugo virus isolate KV_Ox genomic sequence
gi|594139282|gb|KF956377.1|	86.7338	Kashmir bee virus isolate KBV_AY, complete genome
gi|374110819|gb|JN969325.1|	80.2288	Klebsiella oxytoca strain ac1w5-1 16S ribosomal RNA gene, partial sequence
gi|374110786|gb|JN969360.1|	95.4072	Klebsiella pneumoniae strain ac3p4-1TSA 16S ribosomal RNA gene, partial sequence
gi|313502623|gb|HM534805.1|	30.3568	Lactobacillus sp. Aahonto7 16S ribosomal RNA gene, partial sequence
gi|374110785|gb|JN969361.1|	41.1986	Leclercia adecarboxylata strain ac3p5-1BHI 16S ribosomal RNA gene, partial sequence
gi|787988835|gb|KM980180.1|	104.081	Lotmaria passim isolate VBP007 cytochrome b (cytb) mRNA, partial cds; kinetoplast
gi|11342605|emb|AJ301842.1|	151.784	Melissococcus pluton 16S rRNA gene, strain LTH 3442
gi|585284206|gb|KF600171.1|	162.626	Morganella morganii strain G3_4_3BO2 16S ribosomal RNA gene, partial sequence
gi|751136878|gb|KM975636.1|	416.322	Myroides odoratimimus strain H8 16S ribosomal RNA gene, partial sequence
gi|651208191|gb|KJ638096.1|	108.417	Pantoea ananatis strain AMHSBQ308 16S ribosomal RNA gene, partial sequence
gi|374110798|gb|JN969348.1|	110.586	Pantoea dispersa strain ac2w5-1EMB 16S ribosomal RNA gene, partial sequence
gi|672871236|gb|KM014144.1|	21.6835	Parasaccharibacter apium strain B8 16S ribosomal RNA gene, partial sequence
gi|664806893|gb|KJ741207.1|	110.586	Propionibacterium sp. B4 16S ribosomal RNA gene, partial sequence
gi|751136877|gb|KM975635.1|	346.935	Pseudomonas aeruginosa strain H7 16S ribosomal RNA gene, partial sequence
gi|651208185|gb|KJ638090.1|	39.0302	Pseudomonas oryzihabitans strain AMHSBQ136 16S ribosomal RNA gene, partial sequence
gi|307148859|gb|HM237361.1|	7309.49	Sacbrood virus CSBV-LN/China/2009, complete genome
gi|331691531|gb|JF461089.1|	52.0403	Serratia marcescens strain BUMP13 16S ribosomal RNA gene, partial sequence
gi|585284243|gb|KF600208.1|	56.377	Serratia nematodiphila strain G5_1_2CCO2 16S ribosomal RNA gene, partial sequence
gi|585284221|gb|KF600186.1|	56.377	Serratia sp. G3_7_2TCO2 16S ribosomal RNA gene, partial sequence
gi|296005646|ref|NC_014137.1|	143.111	Slow bee paralysis virus, complete genome
gi|645321437|ref|NR_118404.1|	286.222	Snodgrassella alvi strain wkB2 16S ribosomal RNA gene, complete sequence
gi|659364611|ref|NR_121708.1|	43.3669	Spiroplasma apis strain B31 16S ribosomal RNA gene, complete sequence
gi|219846166|ref|NR_025756.1|	39.0302	Spiroplasma melliferum strain BC-3 16S ribosomal RNA gene, complete sequence
gi|585284477|gb|KF600442.1|	342.599	Staphylococcus epidermidis strain B7_2CO2 16S ribosomal RNA gene, partial sequence
gi|820831882|gb|KR233472.1|	3538.74	Starmerella sp. HSB-15 18S ribosomal RNA gene, partial sequence; internal transcribed spacer 1, 5.8S ribosomal RNA gene, and internal transcribed spacer 2, complete sequence; and 28S ribosomal RNA gene, partial sequence
gi|85542221|gb|DQ339642.1|	43.3669	Stenotrophomonas maltophilia isolate BRL02-6B 16S ribosomal RNA gene, partial sequence
gi|585284182|gb|KF600147.1|	30.3568	Streptococcus sp. M8_11_2TCO2 16S ribosomal RNA gene, partial sequence
gi|386370458|gb|JQ710730.1|	195.151	Tobacco ringspot virus isolate B capsid protein gene, partial cds
gi|122704873|gb|EF025449.1|	30.3568	Tropilaelaps koenigerum haplotype TkBorneo 1 cytochrome oxidase subunit I (COI) gene, partial cds; mitochondrial
gi|295393239|gb|HM008722.1|	23.8518	Uncultured Acinetobacter sp. clone AMW_A2 16S ribosomal RNA gene, partial sequence
gi|295393234|gb|HM008717.1|	106.249	Uncultured Massilia sp. clone AML_D4 16S ribosomal RNA gene, partial sequence
gi|295393241|gb|HM008724.1|	30.3568	Uncultured Rothia sp. clone AMW_E3 16S ribosomal RNA gene, partial sequence
gi|295393237|gb|HM008720.1|	58.5453	Uncultured Simonsiella sp. clone AMP_C2 16S ribosomal RNA gene, partial sequence
gi|56121875|ref|NC_006494.1|	156.121	Varroa destructor virus-1, complete genome
gi|585284460|gb|KF600425.1|	34.6935	Williamsia sp. B3_4TCO2 16S ribosomal RNA gene, partial sequence
gi|585284459|gb|KF600424.1|	95.4072	Zymobacter palmae strain B3_4BO2 16S ribosomal RNA gene, partial sequence

## Sheet: Sheet4
RNA reads aligned to HoloBee Bar database report
RNA_HoloBee_report	normalized_count	gene_name
gi|85542251|gb|DQ339672.1|	62.7417	Acinetobacter calcoaceticus isolate BRL02-42A 16S ribosomal RNA gene, partial sequence
gi|312299480|gb|HQ619890.1|	111.292	Apicystis bombi isolate NPaw1 small subunit ribosomal RNA gene, partial sequence
gi|585283397|gb|KF599362.1|	3869.82	Asaia bogorensis strain H19_1_1TCO2 16S ribosomal RNA gene, partial sequence
gi|666335999|gb|KJ746470.1|	44.0686	Bacillus methylotrophicus strain ACHSOC686 16S ribosomal RNA gene, partial sequence
gi|146771487|gb|EF565935.1|	79.9209	Chryseobacterium sp. 549 16S ribosomal RNA gene, partial sequence
gi|374110778|gb|JN969369.1|	306.239	Citrobacter freundii strain ac1w2-1EMB 16S ribosomal RNA gene, partial sequence
gi|664806905|gb|KJ741219.1|	581.107	Commensalibacter sp. MO4 16S ribosomal RNA gene, partial sequence
gi|31540603|gb|AY292384.1|	5194.86	Deformed wing virus isolate PA, complete genome
gi|374110805|gb|JN969341.1|	313.708	Enterobacter aerogenes strain ac2p3-1EMB 16S ribosomal RNA gene, partial sequence
gi|374110834|gb|JN969309.1|	423.506	Enterobacter amnigenus strain ac1l2-1 16S ribosomal RNA gene, partial sequence
gi|374110830|gb|JN969314.1|	414.543	Enterobacter cloacae strain ac1p4-1NA 16S ribosomal RNA gene, partial sequence
gi|585284145|gb|KF600110.1|	307.733	Enterobacter hormaechei strain M2_11_4TO2 16S ribosomal RNA gene, partial sequence
gi|374110828|gb|JN969316.1|	186.731	Enterobacter ludwigii strain ac1p4-1EMB 16S ribosomal RNA gene, partial sequence
gi|651208189|gb|KJ638094.1|	372.715	Enterobacter sp. AMHSBQ200 16S ribosomal RNA gene, partial sequence
gi|507847249|gb|KC692183.1|	147.144	Enterococcus faecalis strain ML240 16S ribosomal RNA gene, partial sequence
gi|167745146|gb|EU428011.1|	139.675	Enterococcus faecium strain C1 16S ribosomal RNA gene, partial sequence
gi|651208193|gb|KJ638098.1|	120.255	Erwinia piriflorinigrans strain AMHSBQ313 16S ribosomal RNA gene, partial sequence
gi|374110809|gb|JN969337.1|	131.459	Escherichia coli strain ac2l5-1TSA 16S ribosomal RNA gene, partial sequence
gi|651208195|gb|KJ638100.1|	87.3902	Exiguobacterium acetylicum strain AMHSOQ138 16S ribosomal RNA gene, partial sequence
gi|645321552|ref|NR_118490.1|	38.8401	Frischella perrara strain PEB0191 16S ribosomal RNA gene, partial sequence
gi|645321477|ref|NR_118433.1|	44.8155	Gilliamella apicola strain wkB1 16S ribosomal RNA gene, complete sequence
gi|516317358|gb|KC786224.1|	100.835	Kakugo virus isolate KV_Ox genomic sequence
gi|47177088|ref|NC_005876.1|	265.158	Kakugo virus, complete genome
gi|374110796|gb|JN969350.1|	299.517	Klebsiella oxytoca strain ac3l2-1EMB 16S ribosomal RNA gene, partial sequence
gi|374110825|gb|JN969319.1|	457.865	Klebsiella pneumoniae strain ac1p5-1BHI 16S ribosomal RNA gene, partial sequence
gi|532618953|gb|KF386018.1|	48.5501	Lactobacillus apis strain R4C 16S ribosomal RNA gene, partial sequence
gi|374110815|gb|JN969331.1|	64.2355	Lactobacillus delbrueckii strain ac2l1-1GB 16S ribosomal RNA gene, partial sequence
gi|313502584|gb|HM534766.1|	38.8401	Lactobacillus farraginis strain Tporo1 16S ribosomal RNA gene, partial sequence
gi|192822694|gb|EU780913.1|	22.4077	Lactobacillus johnsonii strain IG9 16S ribosomal RNA gene, partial sequence
gi|295901446|dbj|AB559820.1|	6551.28	Lactobacillus kunkeei gene for 16S rRNA, partial sequence, strain: NRIC 0776
gi|725826896|gb|KM454419.1|	144.156	Lactococcus garvieae strain M2 16S ribosomal RNA gene, partial sequence
gi|507847275|gb|KC692209.1|	121.002	Lactococcus lactis strain ML244 16S ribosomal RNA gene, partial sequence
gi|374110785|gb|JN969361.1|	281.591	Leclercia adecarboxylata strain ac3p5-1BHI 16S ribosomal RNA gene, partial sequence
gi|511043|emb|X75751.1|	24.6485	M.pluton gene for 16S ribosomal RNA (NCDO 2443)
gi|11342605|emb|AJ301842.1|	42.5747	Melissococcus pluton 16S rRNA gene, strain LTH 3442
gi|315189980|gb|HQ596408.1|	30.6239	Melissococcus plutonius strain FB104 16S ribosomal RNA gene, partial sequence
gi|303386990|gb|HQ018807.1|	42.5747	Microbacterium arborescens strain BUME08 16S ribosomal RNA gene, partial sequence
gi|585284158|gb|KF600123.1|	37.3462	Microbacterium barkeri strain M3_1_1_2TCO2 16S ribosomal RNA gene, partial sequence
gi|585284169|gb|KF600134.1|	29.877	Microbacterium esteraromaticum strain M3_3_4TCO2 16S ribosomal RNA gene, partial sequence
gi|651208196|gb|KJ638101.1|	324.912	Moraxella osloensis strain AMHSOQ139 16S ribosomal RNA gene, partial sequence
gi|585284206|gb|KF600171.1|	424.253	Morganella morganii strain G3_4_3BO2 16S ribosomal RNA gene, partial sequence
gi|751136878|gb|KM975636.1|	32.8647	Myroides odoratimimus strain H8 16S ribosomal RNA gene, partial sequence
gi|651208191|gb|KJ638096.1|	88.1371	Pantoea ananatis strain AMHSBQ308 16S ribosomal RNA gene, partial sequence
gi|374110798|gb|JN969348.1|	33.6116	Pantoea dispersa strain ac2w5-1EMB 16S ribosomal RNA gene, partial sequence
gi|672871236|gb|KM014144.1|	784.271	Parasaccharibacter apium strain B8 16S ribosomal RNA gene, partial sequence
gi|664806893|gb|KJ741207.1|	53.7786	Propionibacterium sp. B4 16S ribosomal RNA gene, partial sequence
gi|751136877|gb|KM975635.1|	360.765	Pseudomonas aeruginosa strain H7 16S ribosomal RNA gene, partial sequence
gi|564750663|gb|KF710027.1|	202.417	Pseudomonas gessardii strain AMHSOL259 16S ribosomal RNA gene, partial sequence
gi|651208190|gb|KJ638095.1|	207.645	Pseudomonas orientalis strain AMHSBQ298 16S ribosomal RNA gene, partial sequence
gi|651208185|gb|KJ638090.1|	227.065	Pseudomonas oryzihabitans strain AMHSBQ136 16S ribosomal RNA gene, partial sequence
gi|651208181|gb|KJ638086.1|	321.178	Saccharibacter floricola strain AMHQH241 16S ribosomal RNA gene, partial sequence
gi|260505159|gb|GQ855220.1|	971.749	Serratia marcescens strain GEI 16S ribosomal RNA gene, partial sequence
gi|585284288|gb|KF600253.1|	560.194	Serratia nematodiphila strain G5_4_5CCO2 16S ribosomal RNA gene, partial sequence
gi|645321437|ref|NR_118404.1|	56.0194	Snodgrassella alvi strain wkB2 16S ribosomal RNA gene, complete sequence
gi|651208197|gb|KJ638102.1|	250.967	Sphingomonas panni strain AMHSOQ166 16S ribosomal RNA gene, partial sequence
gi|585284477|gb|KF600442.1|	85.1494	Staphylococcus epidermidis strain B7_2CO2 16S ribosomal RNA gene, partial sequence
gi|820831882|gb|KR233472.1|	22.4077	Starmerella sp. HSB-15 18S ribosomal RNA gene, partial sequence; internal transcribed spacer 1, 5.8S ribosomal RNA gene, and internal transcribed spacer 2, complete sequence; and 28S ribosomal RNA gene, partial sequence
gi|85542221|gb|DQ339642.1|	295.035	Stenotrophomonas maltophilia isolate BRL02-6B 16S ribosomal RNA gene, partial sequence
gi|585284182|gb|KF600147.1|	24.6485	Streptococcus sp. M8_11_2TCO2 16S ribosomal RNA gene, partial sequence
gi|295393239|gb|HM008722.1|	106.063	Uncultured Acinetobacter sp. clone AMW_A2 16S ribosomal RNA gene, partial sequence
gi|585284552|gb|KF600517.1|	26.1424	Weissella sp. 3372O2 16S ribosomal RNA gene, partial sequence

## Sheet: Sheet5
	Microbes found in Both DNA and RNA reads from HoloBee database
accession	genome	RNA_normalized	DNA_Normalized	species	kingdom
DQ339672.1	gi|672871236|gb|KM014144.1|	784.271	21.6835	Parasaccharibacter apium strain B8 16S ribosomal RNA gene, partial sequence	Bacteria
HQ619890.1	gi|295393239|gb|HM008722.1|	106.063	23.8518	Uncultured Acinetobacter sp. clone AMW_A2 16S ribosomal RNA gene, partial sequence	Bacteria
KF599362.1	gi|585284182|gb|KF600147.1|	24.6485	30.3568	Streptococcus sp. M8_11_2TCO2 16S ribosomal RNA gene, partial sequence	Bacteria
KJ746470.1	gi|31540603|gb|AY292384.1|	5194.86	34.6935	Deformed wing virus isolate PA, complete genome	Viruses
EF565935.1	gi|374110826|gb|JN969318.1|	229.306	34.6935	Klebsiella oxytoca strain ac1p5-1TSA 16S ribosomal RNA gene, partial sequence	Bacteria
JN969369.1	gi|85542251|gb|DQ339672.1|	62.7417	36.8619	Acinetobacter calcoaceticus isolate BRL02-42A 16S ribosomal RNA gene, partial sequence	Bacteria
KJ741219.1	gi|651208185|gb|KJ638090.1|	227.065	39.0302	Pseudomonas oryzihabitans strain AMHSBQ136 16S ribosomal RNA gene, partial sequence	Bacteria
AY292384.1	gi|85542231|gb|DQ339652.1|	203.164	39.0302	Stenotrophomonas maltophilia isolate BRL02-20 16S ribosomal RNA gene, partial sequence	Bacteria
JN969341.1	gi|374110785|gb|JN969361.1|	281.591	41.1986	Leclercia adecarboxylata strain ac3p5-1BHI 16S ribosomal RNA gene, partial sequence	Bacteria
JN969309.1	gi|374110805|gb|JN969341.1|	313.708	52.0403	Enterobacter aerogenes strain ac2p3-1EMB 16S ribosomal RNA gene, partial sequence	Bacteria
JN969314.1	gi|331691531|gb|JF461089.1|	781.283	52.0403	Serratia marcescens strain BUMP13 16S ribosomal RNA gene, partial sequence	Bacteria
KF600110.1	gi|651208189|gb|KJ638094.1|	372.715	54.2087	Enterobacter sp. AMHSBQ200 16S ribosomal RNA gene, partial sequence	Bacteria
JN969338.1	gi|585284243|gb|KF600208.1|	542.267	56.377	Serratia nematodiphila strain G5_1_2CCO2 16S ribosomal RNA gene, partial sequence	Bacteria
KJ638094.1	gi|374110825|gb|JN969319.1|	457.865	69.3871	Klebsiella pneumoniae strain ac1p5-1BHI 16S ribosomal RNA gene, partial sequence	Bacteria
KC692183.1	gi|374110834|gb|JN969309.1|	423.506	78.0605	Enterobacter amnigenus strain ac1l2-1 16S ribosomal RNA gene, partial sequence	Bacteria
EU428011.1	gi|374110778|gb|JN969369.1|	306.239	95.4072	Citrobacter freundii strain ac1w2-1EMB 16S ribosomal RNA gene, partial sequence	Bacteria
KJ638098.1	gi|585284145|gb|KF600110.1|	307.733	97.5756	Enterobacter hormaechei strain M2_11_4TO2 16S ribosomal RNA gene, partial sequence	Bacteria
JN969337.1	gi|645321477|ref|NR_118433.1|	44.8155	104.081	Gilliamella apicola strain wkB1 16S ribosomal RNA gene, complete sequence	Bacteria
KJ638100.1	gi|651208191|gb|KJ638096.1|	88.1371	108.417	Pantoea ananatis strain AMHSBQ308 16S ribosomal RNA gene, partial sequence	Bacteria
NR_118490.1	gi|374110798|gb|JN969348.1|	33.6116	110.586	Pantoea dispersa strain ac2w5-1EMB 16S ribosomal RNA gene, partial sequence	Bacteria
NR_118433.1	gi|664806893|gb|KJ741207.1|	53.7786	110.586	Propionibacterium sp. B4 16S ribosomal RNA gene, partial sequence	Bacteria
KC786224.1	gi|374110830|gb|JN969314.1|	414.543	127.932	Enterobacter cloacae strain ac1p4-1NA 16S ribosomal RNA gene, partial sequence	Bacteria
JN969318.1	gi|651208193|gb|KJ638098.1|	120.255	132.269	Erwinia piriflorinigrans strain AMHSBQ313 16S ribosomal RNA gene, partial sequence	Bacteria
JN969319.1	gi|516317358|gb|KC786224.1|	100.835	143.111	Kakugo virus isolate KV_Ox genomic sequence	Viruses
KF386018.1	gi|11342605|emb|AJ301842.1|	42.5747	151.784	Melissococcus pluton 16S rRNA gene, strain LTH 3442	Bacteria
JN969331.1	gi|585284206|gb|KF600171.1|	424.253	162.626	Morganella morganii strain G3_4_3BO2 16S ribosomal RNA gene, partial sequence	Bacteria
HM534766.1	gi|645321552|ref|NR_118490.1|	38.8401	249.36	Frischella perrara strain PEB0191 16S ribosomal RNA gene, partial sequence	Bacteria
EU780913.1	gi|645321437|ref|NR_118404.1|	56.0194	286.222	Snodgrassella alvi strain wkB2 16S ribosomal RNA gene, complete sequence	Bacteria
AB559820.1	gi|374110808|gb|JN969338.1|	113.533	297.063	Enterobacter ludwigii strain ac2l5-1GB 16S ribosomal RNA gene, partial sequence	Bacteria
KM454419.1	gi|585284477|gb|KF600442.1|	85.1494	342.599	Staphylococcus epidermidis strain B7_2CO2 16S ribosomal RNA gene, partial sequence	Bacteria
KC692209.1	gi|751136877|gb|KM975635.1|	360.765	346.935	Pseudomonas aeruginosa strain H7 16S ribosomal RNA gene, partial sequence	Bacteria
JN969361.1	gi|751136878|gb|KM975636.1|	32.8647	416.322	Myroides odoratimimus strain H8 16S ribosomal RNA gene, partial sequence	Bacteria
X75751.1	gi|146771487|gb|EF565935.1|	79.9209	676.524	Chryseobacterium sp. 549 16S ribosomal RNA gene, partial sequence	Bacteria
AJ301842.1	gi|374110809|gb|JN969337.1|	131.459	748.079	Escherichia coli strain ac2l5-1TSA 16S ribosomal RNA gene, partial sequence	Bacteria
KF600123.1	gi|820831882|gb|KR233472.1|	22.4077	3538.74	Starmerella sp. HSB-15 18S ribosomal RNA gene, partial sequence; internal transcribed spacer 1, 5.8S ribosomal RNA gene, and internal transcribed spacer 2, complete sequence; and 28S ribosomal RNA gene, partial sequence	Fungi
KJ638101.1	gi|312299480|gb|HQ619890.1|	111.292	85424.2	Apicystis bombi isolate NPaw1 small subunit ribosomal RNA gene, partial sequence	protozoa
KF600171.1	gi|585283397|gb|KF599362.1|	3869.82	#N/A	Asaia bogorensis strain H19_1_1TCO2 16S ribosomal RNA gene, partial sequence	Bacteria
KM975636.1	gi|666335999|gb|KJ746470.1|	44.0686	#N/A	Bacillus methylotrophicus strain ACHSOC686 16S ribosomal RNA gene, partial sequence	Bacteria
KJ638096.1	gi|664806905|gb|KJ741219.1|	581.107	#N/A	Commensalibacter sp. MO4 16S ribosomal RNA gene, partial sequence	Bacteria
JN969348.1	gi|507847249|gb|KC692183.1|	147.144	#N/A	Enterococcus faecalis strain ML240 16S ribosomal RNA gene, partial sequence	Bacteria
KM014144.1	gi|167745146|gb|EU428011.1|	139.675	#N/A	Enterococcus faecium strain C1 16S ribosomal RNA gene, partial sequence	Bacteria
KJ741207.1	gi|651208195|gb|KJ638100.1|	87.3902	#N/A	Exiguobacterium acetylicum strain AMHSOQ138 16S ribosomal RNA gene, partial sequence	Bacteria
KM975635.1	gi|532618953|gb|KF386018.1|	48.5501	#N/A	Lactobacillus apis strain R4C 16S ribosomal RNA gene, partial sequence	Bacteria
KF710027.1	gi|374110815|gb|JN969331.1|	64.2355	#N/A	Lactobacillus delbrueckii strain ac2l1-1GB 16S ribosomal RNA gene, partial sequence	Bacteria
KJ638095.1	gi|313502584|gb|HM534766.1|	38.8401	#N/A	Lactobacillus farraginis strain Tporo1 16S ribosomal RNA gene, partial sequence	Bacteria
KJ638090.1	gi|192822694|gb|EU780913.1|	22.4077	#N/A	Lactobacillus johnsonii strain IG9 16S ribosomal RNA gene, partial sequence	Bacteria
KJ638086.1	gi|295901446|dbj|AB559820.1|	6551.28	#N/A	Lactobacillus kunkeei gene for 16S rRNA, partial sequence, strain: NRIC 0776	Bacteria
JF461089.1	gi|725826896|gb|KM454419.1|	144.156	#N/A	Lactococcus garvieae strain M2 16S ribosomal RNA gene, partial sequence	Bacteria
KF600208.1	gi|507847275|gb|KC692209.1|	121.002	#N/A	Lactococcus lactis strain ML244 16S ribosomal RNA gene, partial sequence	Bacteria
NR_118404.1	gi|511043|emb|X75751.1|	24.6485	#N/A	M.pluton gene for 16S ribosomal RNA (NCDO 2443)	Bacteria
KJ638102.1	gi|585284158|gb|KF600123.1|	37.3462	#N/A	Microbacterium barkeri strain M3_1_1_2TCO2 16S ribosomal RNA gene, partial sequence	Bacteria
KF600442.1	gi|651208196|gb|KJ638101.1|	324.912	#N/A	Moraxella osloensis strain AMHSOQ139 16S ribosomal RNA gene, partial sequence	Bacteria
KR233472.1	gi|564750663|gb|KF710027.1|	202.417	#N/A	Pseudomonas gessardii strain AMHSOL259 16S ribosomal RNA gene, partial sequence	Bacteria
DQ339652.1	gi|651208190|gb|KJ638095.1|	207.645	#N/A	Pseudomonas orientalis strain AMHSBQ298 16S ribosomal RNA gene, partial sequence	Bacteria
KF600147.1	gi|651208181|gb|KJ638086.1|	321.178	#N/A	Saccharibacter floricola strain AMHQH241 16S ribosomal RNA gene, partial sequence	Bacteria
HM008722.1	gi|651208197|gb|KJ638102.1|	250.967	#N/A	Sphingomonas panni strain AMHSOQ166 16S ribosomal RNA gene, partial sequence	Bacteria
KF600517.1	gi|585284552|gb|KF600517.1|	26.1424	#N/A	Weissella sp. 3372O2 16S ribosomal RNA gene, partial sequence	Bacteria
