# Supplementary material for: Shared and unique microbes between Small hive beetles (Aethina tumida) and their honey bee hosts
Source: Microbiologyopen. 2019 Jul 4;8(10):e899. doi: 10.1002/mbo3.899 (PMC6813432; doi:10.1002/mbo3.899)
Supplement: Supplementary file 3 [file MBO3-8-e899-s003.xlsx]

## Sheet: Sheet1
Adult beetle microbe qPCR results from DNA extraction
									Choristoneura occidentalis granuloviru	1					Gillamella apicola		Snodgrassella
Row	Col	Sample	Atum1 ct	Atum1melt	Atum2 ct	Atum2 melt	Atum3 ct	Atum3 melt	Chocgran ct	Chocgran melt	Choclet ct	Choclet melt	Koda1 ct	Koda1 mlet	Gill ct	Gill melt	Snod ct	Snod melt
A	1	FDA#4a	24.1	79	34.55	84	26.51	79.5	N/A	None	N/A	None	34.86	81	N/A	None	37.01	85.5
B	1	FDA#4b	22.16	79	44.87	84.5	26.78	79	N/A	None	N/A	None	40.14	81.5	N/A	None	N/A	None
C	1	FDA#793	21.1	79	35.78	83	20.43	79	N/A	None	N/A	None	33.67	81.5	N/A	None	41.23	85.5
			22.4533	79	38.4	83.8333	24.5733	79.1667	#DIV/0!	#DIV/0!	#DIV/0!	#DIV/0!	36.2233	81.3333	#DIV/0!	#DIV/0!	39.12	85.5
D	1	Jodya	21.93	79	21.75	82	21.38	79	N/A	None	N/A	None	34	81.5	N/A	None	39.47	85.5
E	1	Jodyb	25.2	79	39.31	84	22.03	79	N/A	None	N/A	None	44.47	80.5	N/A	None	41.82	85.5
F	1	Jodyc	24.86	79	33.4	83.5	22.92	79	N/A	None	N/A	None	N/A	None	42.85	85.5	N/A	None
			23.9967	79	31.4867	83.1667	22.11	79	#DIV/0!	#DIV/0!	#DIV/0!	#DIV/0!	39.235	81	42.85	85.5	40.645	85.5
G	1	Zooa	23.15	79	N/A	None	28.64	79	N/A	None	N/A	None	34.35	81.5	42.45	85.5	36.46	85.5
H	1	Zoob	28.29	79	30.68	82	31.16	79	N/A	None	N/A	None	35.36	81.5	33.13	85.5	34.87	85.5
A	2	Zooc	21.49	79	32.41	82	19.69	79	N/A	None	N/A	None	34.44	82	N/A	None	38.12	85.5
			24.31	79	31.545	82	26.4967	79	#DIV/0!	#DIV/0!	#DIV/0!	#DIV/0!	34.7167	81.6667	37.79	85.5	36.4833	85.5
B	2	FDAolda	21.26	79	34.53	82	20.51	79	N/A	None	N/A	None	27.15	81.5	38.02	85.5	38.15	86
C	2	FDAoldb	21.84	79	33.89	82	20.72	79	N/A	None	N/A	None	27.06	81.5	36.34	85.5	35.25	85.5
D	2	FDAoldc	25.75	79	24.95	82	32.41	79	N/A	None	N/A	None	31.52	81.5	N/A	None	41.43	85.5
			22.95	79	31.1233	82	24.5467	79	#DIV/0!	#DIV/0!	#DIV/0!	#DIV/0!	28.5767	81.5	37.18	85.5	38.2767	85.6667
E	2	Seq2_4	27.83	79	27.39	82	26.45	79	N/A	None	N/A	None	33.63	81.5	N/A	None	N/A	None
F	2	NTC	N/A	None	N/A	None	N/A	None	N/A	None	N/A	None	N/A	None	N/A	None	N/A	None
G	2	NTC	N/A	None	N/A	None	N/A	None	N/A	None	N/A	None	N/A	None	N/A	None	N/A	None

## Sheet: Sheet2
different beetle stages microbe qPCR results from RNA extraction
Row	Col	Sample	Rp311 ct	Rp311 melt	Rp633 ct	Rp633 melt	Act436 ct	Act436 melt	DWV ct	DWV melt	Gill ct	Gill melt	Snod ct	Snod melt	Choclet ct	Choclet melt	Chocgran ct	Chocgran melt
A	1	Eggs	30.51	79.5	32.08	79.5	35.05	81.5	N/A	None	40.57	85.5	N/A	None	N/A	None	N/A	None
B	1	Egg	29.2	79.5	30.81	79.5	35.29	82	N/A	None	N/A	None	N/A	None	N/A	None	N/A	None
C	1	L1	28.95	79.5	35.82	79.5	35.87	81	40.15	82	37.77	85	N/A	None	N/A	None	N/A	None
D	1	L2	30.26	79.5	34.27	79.5	N/A	None	N/A	None	N/A	None	N/A	None	N/A	None	N/A	None
E	1	L2	31.83	79.5	49.96	None	45.82	81	N/A	None	N/A	None	N/A	None	N/A	None	N/A	None
F	1	L3	30.81	79.5	34.53	79.5	N/A	None	N/A	None	N/A	None	N/A	None	N/A	None	N/A	None
G	1	L3	31.03	79.5	34.4	79.5	N/A	None	N/A	None	N/A	None	N/A	None	N/A	None	N/A	None
H	1	L3	31.95	79.5	30.66	79.5	34.28	81.5	N/A	None	N/A	None	N/A	None	N/A	None	N/A	None
A	2	Wandering	32.35	79.5	33.01	79.5	33.58	81.5	N/A	None	N/A	None	N/A	None	N/A	None	N/A	None
B	2	Wandering	31.73	79.5	31.13	79.5	33.29	81	N/A	None	N/A	None	N/A	None	N/A	None	N/A	None
C	2	Wandering	32.03	79	32.05	79.5	33.4	81	N/A	None	37.33	85	N/A	None	N/A	None	N/A	None
D	2	Wandering	32.27	79.5	32.16	79.5	33.67	81.5	N/A	None	N/A	None	N/A	None	N/A	None	N/A	None
E	2	Wandering	32.45	79.5	32.14	79.5	33.01	81	N/A	None	37.03	85	N/A	None	N/A	None	N/A	None
F	2	Wandering	30.86	79.5	30.79	79.5	31.78	81.5	N/A	None	38.64	85	N/A	None	N/A	None	N/A	None
G	2	Wandering	31.63	79.5	31.76	79.5	33.23	81.5	39.33	82	N/A	None	N/A	None	N/A	None	N/A	None
H	2	Wandering	31.76	79.5	32.49	79.5	39.43	81.5	N/A	None	N/A	None	N/A	None	N/A	None	N/A	None
A	3	Ovaries	34.71	79.5	32.66	79.5	35.47	81.5	39.02	82	36.04	85	N/A	None	N/A	None	N/A	None
B	3	antene	32.44	79.5	34.94	79.5	36.96	81.5	43.79	82	35.35	85	N/A	None	N/A	None	N/A	None
C	3	Antenne	25.76	79.5	26.93	79.5	35.17	81.5	38.74	82	N/A	None	N/A	None	N/A	None	N/A	None
D	3	aAntenna	26.03	79.5	26.03	79.5	34.11	81.5	38.39	82	N/A	None	N/A	None	N/A	None	N/A	None
E	3	aAntenna	33.58	79.5	34.17	79.5	36.12	81.5	N/A	None	N/A	None	N/A	None	N/A	None	N/A	None
F	3	Head	34.89	79.5	36.09	79.5	37.44	81.5	N/A	None	N/A	None	N/A	None	N/A	None	N/A	None
G	3	Head	31.73	79.5	36.01	79.5	36.12	81.5	N/A	None	37.08	85.5	N/A	None	N/A	None	N/A	None
H	3	Thorax	31.86	79.5	33.25	79.5	34.82	81	N/A	None	37.87	85	N/A	None	N/A	None	N/A	None
A	4	Thorax	28.43	79.5	26.69	79.5	28.15	82	N/A	None	N/A	None	N/A	None	N/A	None	N/A	None
B	4	Body	29.33	79.5	30.46	79.5	29.45	82	N/A	None	36.47	85	N/A	None	N/A	None	N/A	None
C	4	Body	28.52	79	29.16	79.5	33.11	82	N/A	None	N/A	None	N/A	None	N/A	None	N/A	None
D	4	SHB#2ALL	31.39	79	33.95	79.5	33.58	82	N/A	None	37.3	85	N/A	None	N/A	None	N/A	None
F	4	NTC	N/A	None	N/A	None	N/A	None	N/A	None	N/A	None	N/A	None	N/A	None	N/A	None
G	4	NTC	N/A	None	N/A	None	N/A	None	N/A	None	N/A	None	N/A	None	N/A	None	N/A	None

## Sheet: Sheet3
Sixth run: new SHB, feeding, and RNA. RT-qPCR.
Row	Col	Treatment	pcr rep	Atum1 ct	Atum1 melt	DWV ct	DWV melt	Snod ct	Snod melt	Gill ct	Gill melt	Koda ct	Koda melt
A	1	A1	1	15.52	76.5	23.97	78.5	N/A	None	N/A	None	17.46	79
A	2	A2	1	14.86	76	27.45	78	N/A	None	N/A	None	16.86	78.5
A	3	H1	1	16.85	76.5	30.94	78	N/A	None	N/A	None	18.02	78.5
A	4	H2	1	16.71	77	27.66	78.5	N/A	None	N/A	None	18.75	78.5
A	7	A1	2	15.76	76.5	25.93	78	N/A	None	N/A	None	17.08	78.5
A	8	A2	2	15.09	76	27.96	78	N/A	None	N/A	None	17.88	78.5
A	9	H1	2	23.15	76	N/A	None	N/A	None	N/A	None	26.95	78.5
A	10	H2	2	17.99	76.5	33.72	78	N/A	None	N/A	None	19.98	79
A	11	NTC	2	N/A	None	N/A	None	N/A	None	N/A	None	N/A	None
A	12	NTC	2	N/A	None	N/A	None	N/A	None	N/A	None	N/A	None
