# Supplementary material for: Shared and unique microbes between Small hive beetles (Aethina tumida) and their honey bee hosts
Source: Microbiologyopen. 2019 Jul 4;8(10):e899. doi: 10.1002/mbo3.899 (PMC6813432; doi:10.1002/mbo3.899)
Supplement: Supplementary file 4 [file MBO3-8-e899-s004.xlsx]

## Sheet: Sheet2
Adult beetle de novo assembled contig_names	tst	hgt	ref	unigene	pat	htc	gss	est	embel
NODE_1_length_8490_cov_66.4072	#N/A	#N/A	rs|XM_020009251|XM_020009251.1 [Aethina tumida]PREDICTED: Aethina tumida uncharacterized LOC109594087 (LOC109594087), mRNA.	#N/A	#N/A	#N/A	#N/A	#N/A	#N/A
NODE_10085_length_111_cov_2160.89	#N/A	#N/A	#N/A	#N/A	#N/A	#N/A	#N/A	#N/A	emb|EU179473|EU179473.1 [Aethina tumida]Aethina tumida clone Atum11 microsatellite sequence.
NODE_1011_length_544_cov_18.3716	#N/A	emb|AC117175|AC117175.4 [Rattus norvegicus]Rattus norvegicus clone CH230-453L6, WORKING DRAFT SEQUENCE, 5 unordered pieces.	#N/A	#N/A	#N/A	#N/A	#N/A	#N/A	#N/A
NODE_10113_length_110_cov_10902.7	#N/A	#N/A	#N/A	#N/A	#N/A	#N/A	#N/A	#N/A	emb|EU179482|EU179482.1 [Aethina tumida]Aethina tumida clone Atum02B microsatellite sequence.
NODE_10122_length_110_cov_1434.09	#N/A	#N/A	#N/A	#N/A	#N/A	#N/A	#N/A	emb|CO334351|CO334351.1 [Drosophila melanogaster]EK313805.5prime Exelixis FlyTag CK01 pCDNA-SK+ Drosophila melanogaster cDNA clone EK313805 5, mRNA sequence.	emb|KP134071|KP134071.1 [Aethina tumida]Aethina tumida 28S ribosomal RNA gene, partial sequence.
NODE_10144_length_110_cov_5.95556	#N/A	#N/A	#N/A	#N/A	#N/A	#N/A	#N/A	#N/A	emb|EU179482|EU179482.1 [Aethina tumida]Aethina tumida clone Atum02B microsatellite sequence.
NODE_10145_length_110_cov_4.48889	#N/A	#N/A	#N/A	#N/A	#N/A	#N/A	#N/A	#N/A	emb|EU179482|EU179482.1 [Aethina tumida]Aethina tumida clone Atum02B microsatellite sequence.
NODE_10151_length_109_cov_13960.1	#N/A	emb|AC181627|AC181627.1 [Strongylocentrotus purpuratus]Strongylocentrotus purpuratus clone R3-1105J13, WORKING DRAFT SEQUENCE, 19 unordered pieces.	rs|XM_008561929|XM_008561929.2 [Microplitis demolitor]PREDICTED: Microplitis demolitor histone H4 (LOC103580243), mRNA.	ug|GW569882.19127|Ago.19127 Ic600569853R1 Aphis gossypii cDNA	emb|KH566254|KH566254.1 [unidentified]Sequence 3062 from patent US 9574200.	emb|AK224110|AK224110.1 [Oryza punctata]Oryza punctata cDNA, clone: BBS10G12, expressed in shoot apical meristem of BB genome.	emb|ER762656|ER762656.1 [Sorghum bicolor]SB_BBc139-C23.R SB_BBc Sorghum bicolor genomic 3', genomic survey sequence.	emb|GW569882|GW569882.1 [Aphis gossypii]Ic600569853R1 Aphis gossypii cDNA Libraries Aphis gossypii cDNA, mRNA sequence.	emb|LL629920|LL629920.1 [Diphyllobothrium latum]Diphyllobothrium latum genome assembly, scaffold: DILT_scaffold0054843
NODE_10356_length_105_cov_65.15	#N/A	#N/A	#N/A	#N/A	#N/A	#N/A	#N/A	#N/A	emb|LK978264|LK978264.1 [Dracunculus medinensis]Dracunculus medinensis genome assembly, scaffold: DME_contig0000029
NODE_104_length_1979_cov_48.8276	#N/A	#N/A	#N/A	#N/A	#N/A	#N/A	emb|CZ064987|CZ064987.1 [Oryza minuta]OM__Ba0063I18.r OM__Ba Oryza minuta genomic clone OM__Ba0063I18 3', genomic survey sequence.	#N/A	#N/A
NODE_1040_length_536_cov_15.6178	#N/A	#N/A	rs|XM_020017549|XM_020017549.1 [Aethina tumida]PREDICTED: Aethina tumida neuroglian-like (LOC109601317), mRNA.	#N/A	#N/A	#N/A	#N/A	#N/A	#N/A
NODE_10410_length_103_cov_15344.4	#N/A	emb|JQ581040|JQ581040.1 [Diabrotica virgifera virgifera]Diabrotica virgifera virgifera clone 156M20, *** SEQUENCING IN PROGRESS ***, 6 unordered pieces.	rs|XR_001112972|XR_001112972.1 [Apis florea]PREDICTED: Apis florea uncharacterized LOC100866091 (LOC100866091), ncRNA.	ug|GT322413.4001|Dpo.4001 DPO0113.CR_N09 Dendroctonus ponderosae cDNA 3' end	emb|HL573402|HL573402.1 [unidentified]Sequence 16676 from patent US 9238822.	emb|EU979522|EU979522.1 [Haplopelma schmidti]Ornithoctonus huwena clone HWEco7 tumor differentially expressed protein mRNA, complete cds.	emb|KO685375|KO685375.1 [Panicum hallii]XTM020A10.R XTM Panicum hallii genomic 3', genomic survey sequence.	emb|EW776019|EW776019.1 [Diabrotica virgifera virgifera]ST040008A10B08 Normalized and subtracted western corn rootworm female head cDNA library Diabrotica virgifera virgifera cDNA clone ST040008A10B08 5', mRNA sequence.	emb|KC966570|KC966570.1 [Aethina tumida]Aethina tumida voucher BYU CO352 18S ribosomal RNA gene, partial sequence.
NODE_10421_length_103_cov_7601.16	#N/A	emb|JQ581040|JQ581040.1 [Diabrotica virgifera virgifera]Diabrotica virgifera virgifera clone 156M20, *** SEQUENCING IN PROGRESS ***, 6 unordered pieces.	rs|XM_022349697|XM_022349697.1 [Nilaparvata lugens]PREDICTED: Nilaparvata lugens uncharacterized LOC111062002 (LOC111062002), mRNA.	ug|ES549210.18974|Tca.18974 TH1013D09SP6 TH1 Tribolium castaneum cDNA, mRNA sequence	emb|HL558679|HL558679.1 [unidentified]Sequence 1953 from patent US 9238822.	emb|AK402808|AK402808.1 [Papilio xuthus]Papilio xuthus mRNA, putative 3'UTR of hypothetical protein, sequence id: Px-0461, expressed in epidermis.	emb|JM105361|JM105361.1 [Diabrotica virgifera virgifera]DvvBAC1_000727 Diabrotica virgifera virgifera BAC library 1, DvvBAC1 Diabrotica virgifera virgifera genomic clone DV-217_P20 similar to protein, genomic survey sequence.	emb|EB759944|EB759944.1 [Leptinotarsa decemlineata]660258 MN12 Leptinotarsa decemlineata cDNA clone 320546, mRNA sequence.	emb|KP683022|KP683022.1 [Spermophagus bifidus]Spermophagus bifidus 28S ribosomal RNA gene, partial sequence.
NODE_10441_length_103_cov_51.9211	#N/A	emb|AC270372|AC270372.1 [Gallus gallus]Gallus gallus breed Jungle fowl chromosome W clone J_AD-2M9, WORKING DRAFT SEQUENCE, 2 unordered pieces.	rs|XM_013494305|XM_013494305.1 [Eimeria mitis]Eimeria mitis hypothetical protein, conserved partial mRNA.	#N/A	emb|LV539991|LV539991.1 [synthetic construct]JP 2016537405-A/6: Phage Therapy of Pseudomonas infections.	emb|AK443485|AK443485.1 [Conus episcopatus]Conus episcopatus mRNA, sequence id; Ep642-SF13.	emb|KS354046|KS354046.1 [Homo sapiens]RIS21643 Control and insulated FV vector RIS library Homo sapiens genomic clone CD34_Liquid_FVSGW_Day10_11879 similar to CD34_Liquid_FVSGW_Day10_11879, genomic survey sequence.	#N/A	emb|LN594584|LN594584.1 [Cyprinus carpio]Cyprinus carpio genome assembly, scaffold: 000000290
NODE_10508_length_101_cov_4743.69	#N/A	#N/A	#N/A	#N/A	#N/A	#N/A	#N/A	#N/A	emb|EU179482|EU179482.1 [Aethina tumida]Aethina tumida clone Atum02B microsatellite sequence.
NODE_106_length_1970_cov_20.4357	#N/A	#N/A	#N/A	#N/A	#N/A	#N/A	#N/A	#N/A	emb|AC236834|AC236834.1 [Tupaia belangeri]Tupaia belangeri BAC clone CH275-79H12 from chromosome unknown, complete sequence.
NODE_10612_length_99_cov_354.012	#N/A	#N/A	rs|NC_036104|NC_036104.1 [mitochondrion Aethina tumida]Aethina tumida mitochondrion, complete genome.	#N/A	#N/A	#N/A	#N/A	#N/A	#N/A
NODE_1065_length_528_cov_15.2333	#N/A	#N/A	#N/A	ug|DV086464.2802|Nve.2802 327-384-1_A22_T7 Nematostella vectensis normalized cDNA library 327 Nematostella vectensis cDNA clone 327-384-1_A22_T7, mRNA sequence	#N/A	#N/A	#N/A	emb|DV091246|DV091246.1 [Nematostella vectensis]327-384-42_O24_M13-FP Nematostella vectensis normalized cDNA library 327 Nematostella vectensis cDNA clone 327-384-42_O24_M13-FP, mRNA sequence.	#N/A
NODE_1068_length_528_cov_2.57235	emb|FO703289|FO703289.1 [marine metagenome]Metagenomic 16S rDNA Illumina Tags as a powerful alternative to amplicon sequencing.	emb|GU568024|GU568024.1 [uncultured gamma proteobacterium HF4000_47G05]Uncultured gamma proteobacterium HF4000_47G05 clone HF4000_47G05, *** SEQUENCING IN PROGRESS ***, 4 unordered pieces.	rs|NR_117678|NR_117678.1 [Pseudomonas aeruginosa]Pseudomonas aeruginosa strain DSM 50071 16S ribosomal RNA gene, partial sequence.	ug|AM154512.10499|Ola.10499 AM154512 Oryzias latipes CAB gastrula Oryzias latipes cDNA clone McF0031E19-MGRbd1, mRNA sequence	emb|AX513151|AX513151.1 [Pseudomonas aeruginosa]Sequence 80 from Patent EP1233076.	emb|AK281967|AK281967.1 [Gryllus bimaculatus]Gryllus bimaculatus mRNA, GBcontig28828.	emb|BZ554413|BZ554413.1 [Pseudomonas aeruginosa]pacs1-60_4673.y2 pacs1-60 Pseudomonas aeruginosa genomic clone pacs1-60_4673, genomic survey sequence.	emb|CA851037|CA851037.1 [Glycine max]D09D11_G11_08.ab1 cDNA Peking library 2, 4 day SCN3 Glycine max cDNA clone D09D11 5', mRNA sequence.	emb|CP027172|CP027172.1 [Pseudomonas aeruginosa]Pseudomonas aeruginosa strain AR_0353 chromosome, complete genome.
NODE_107_length_1944_cov_120.485	#N/A	#N/A	rs|XR_002223949|XR_002223949.1 [Microcebus murinus]PREDICTED: Microcebus murinus uncharacterized LOC105881074 (LOC105881074), transcript variant X2, ncRNA.	#N/A	#N/A	#N/A	#N/A	#N/A	#N/A
NODE_1070_length_527_cov_26.0043	#N/A	#N/A	rs|XM_020025829|XM_020025829.1 [Aethina tumida]PREDICTED: Aethina tumida voltage-dependent anion-selective channel-like (LOC109609187), transcript variant X2, mRNA.	#N/A	#N/A	#N/A	#N/A	#N/A	#N/A
NODE_1073_length_526_cov_245.523	#N/A	#N/A	rs|XM_019127129|XM_019127129.1 [Babjeviella inositovora NRRL Y-12698]Babjeviella inositovora NRRL Y-12698 hypothetical protein mRNA.	#N/A	#N/A	#N/A	#N/A	#N/A	#N/A
NODE_10738_length_96_cov_174.161	#N/A	#N/A	#N/A	#N/A	#N/A	#N/A	#N/A	#N/A	emb|LK978264|LK978264.1 [Dracunculus medinensis]Dracunculus medinensis genome assembly, scaffold: DME_contig0000029
NODE_10813_length_94_cov_34349.7	#N/A	#N/A	#N/A	#N/A	#N/A	#N/A	#N/A	#N/A	emb|EU179500|EU179500.1 [Aethina tumida]Aethina tumida clone AtumB81 microsatellite sequence.
NODE_10857_length_94_cov_15.9655	#N/A	#N/A	#N/A	#N/A	#N/A	#N/A	#N/A	#N/A	emb|EU179500|EU179500.1 [Aethina tumida]Aethina tumida clone AtumB81 microsatellite sequence.
NODE_10859_length_94_cov_10.4483	#N/A	#N/A	#N/A	#N/A	#N/A	#N/A	#N/A	#N/A	emb|EU179500|EU179500.1 [Aethina tumida]Aethina tumida clone AtumB81 microsatellite sequence.
NODE_10862_length_94_cov_4.86207	#N/A	#N/A	rs|XM_011312865|XM_011312865.1 [Fopius arisanus]PREDICTED: Fopius arisanus histone H4 (LOC105271354), mRNA.	#N/A	#N/A	#N/A	#N/A	#N/A	#N/A
NODE_1091_length_519_cov_54.4009	#N/A	emb|HM748964|HM748964.1 [Rhipicephalus microplus]Rhipicephalus microplus clone BM-012E08, *** SEQUENCING IN PROGRESS ***, 10 unordered pieces.	#N/A	ug|CV338769.426704|Hs.426704 MR0-BT0659-040700-011-c01 BT0659 Homo sapiens cDNA, mRNA sequence	#N/A	#N/A	emb|KF925834|KF925834.1 [Nuttalliella namaqua]Nuttalliella namaqua clone A1c17A2c815A3c272A4c119, partial sequence, genomic survey sequence.	emb|GW923155|GW923155.1 [Neobenedenia melleni]NB396-A10 Neobenedenia melleni eggs, oncomiracidia, immature worms and adults cDNA library Neobenedenia melleni cDNA 5', mRNA sequence.	emb|KC869876|KC869876.1 [Cavernicola sp. n. CEL-2014]Cavernicola sp. n. CEL-2014 28S ribosomal RNA gene, partial sequence.
NODE_1092_length_519_cov_2.11454	#N/A	emb|GU474899|GU474899.1 [uncultured gamma proteobacterium HF4000_36I10]Uncultured gamma proteobacterium HF4000_36I10 clone HF4000_36I10, *** SEQUENCING IN PROGRESS ***, 2 unordered pieces.	rs|NR_076166|NR_076166.1 [Pseudomonas aeruginosa PAO1]Pseudomonas aeruginosa strain PAO1 23S ribosomal RNA gene, complete sequence.	ug|JO579513.38520|Chi.38520 TSA: Capra hircus Seqs8459.Cahispleen mRNA sequence	emb|DM167186|DM167186.1 [Staphylococcus aureus]METHOD FOR DETECTION OF MICRO-ORGANISMS AND ANTIBIOTIC RESISTANCE MARKERS AND NUCLEIC ACID OLIGONUCLEOTIDES THEREFOR.	emb|KF302551|KF302551.1 [Phaeodactylum tricornutum]Phaeodactylum tricornutum clone C76 hypothetical protein mRNA, partial cds.	emb|BZ550991|BZ550991.1 [Pseudomonas aeruginosa]pacs1-60_293.s1 pacs1-60 Pseudomonas aeruginosa genomic clone pacs1-60_293, genomic survey sequence.	emb|FC873886|FC873886.1 [Citrus aurantium]C31200B01EF BiotPhyR1 Citrus aurantium cDNA clone C31200B01, mRNA sequence.	emb|CP027174|CP027174.1 [Pseudomonas aeruginosa]Pseudomonas aeruginosa strain AR_0230 chromosome, complete genome.
NODE_10927_length_92_cov_10802.1	#N/A	#N/A	#N/A	#N/A	#N/A	#N/A	#N/A	#N/A	emb|LK978264|LK978264.1 [Dracunculus medinensis]Dracunculus medinensis genome assembly, scaffold: DME_contig0000029
NODE_10963_length_92_cov_8.11111	#N/A	#N/A	#N/A	#N/A	#N/A	#N/A	#N/A	#N/A	emb|EU179482|EU179482.1 [Aethina tumida]Aethina tumida clone Atum02B microsatellite sequence.
NODE_110_length_1928_cov_9.53731	emb|BV679312|BV679312.1 [Gossypium hirsutum]TMB0195 Upland cotton TM-1 Gossypium hirsutum STS genomic clone G10_G18-SP10_14.ab1, sequence tagged site.	emb|AC184306|AC184306.1 [Strongylocentrotus purpuratus]Strongylocentrotus purpuratus clone R3-4016H12, WORKING DRAFT SEQUENCE, 41 unordered pieces.	rs|NR_074902|NR_074902.1 [Escherichia fergusonii]Escherichia fergusonii strain ATCC 35469 16S ribosomal RNA, complete sequence.	ug|HP332698.69176|Aps.69176 TSA: Acyrthosiphon pisum strain LSR1 Contig_91284.Acpicure mRNA sequence	emb|HL809662|HL809662.1 [unidentified]Sequence 10274 from patent US 9334313.	emb|AK281967|AK281967.1 [Gryllus bimaculatus]Gryllus bimaculatus mRNA, GBcontig28828.	emb|CL689507|CL689507.1 [Pristionchus pacificus]PRI0151b_E09_2 - PRI0151b.BR (861) Mixed stage fosmid library of P. pacificus var. California Pristionchus pacificus genomic, genomic survey sequence.	emb|JK830413|JK830413.1 [Helicoverpa armigera]NBR_3555 NBR Helicoverpa armigera cDNA, mRNA sequence.	emb|CP010237|CP010237.1 [Escherichia coli]Escherichia coli strain S43, complete genome.
NODE_111_length_1912_cov_57.7564	#N/A	#N/A	rs|XM_018709884|XM_018709884.1 [Anoplophora glabripennis]PREDICTED: Anoplophora glabripennis ubiquitin carboxyl-terminal hydrolase 2-like (LOC108906580), transcript variant X3, mRNA.	#N/A	#N/A	#N/A	#N/A	#N/A	#N/A
NODE_11127_length_88_cov_10964.5	#N/A	#N/A	#N/A	#N/A	#N/A	#N/A	#N/A	#N/A	emb|LK978264|LK978264.1 [Dracunculus medinensis]Dracunculus medinensis genome assembly, scaffold: DME_contig0000029
NODE_11129_length_88_cov_9524.48	#N/A	#N/A	#N/A	#N/A	#N/A	#N/A	#N/A	#N/A	emb|LK978264|LK978264.1 [Dracunculus medinensis]Dracunculus medinensis genome assembly, scaffold: DME_contig0000029
NODE_11174_length_88_cov_16.0435	#N/A	#N/A	#N/A	#N/A	#N/A	#N/A	#N/A	#N/A	emb|EU179482|EU179482.1 [Aethina tumida]Aethina tumida clone Atum02B microsatellite sequence.
NODE_1119_length_513_cov_2.45089	#N/A	emb|GU474899|GU474899.1 [uncultured gamma proteobacterium HF4000_36I10]Uncultured gamma proteobacterium HF4000_36I10 clone HF4000_36I10, *** SEQUENCING IN PROGRESS ***, 2 unordered pieces.	rs|NR_076166|NR_076166.1 [Pseudomonas aeruginosa PAO1]Pseudomonas aeruginosa strain PAO1 23S ribosomal RNA gene, complete sequence.	ug|FP473193.12079|Tme.12079 FP473193 Tuber melanosporum fruit body Tuber melanosporum cDNA clone SY0AAD17YM22 5', mRNA sequence	emb|DM167186|DM167186.1 [Staphylococcus aureus]METHOD FOR DETECTION OF MICRO-ORGANISMS AND ANTIBIOTIC RESISTANCE MARKERS AND NUCLEIC ACID OLIGONUCLEOTIDES THEREFOR.	emb|AK284816|AK284816.1 [Gryllus bimaculatus]Gryllus bimaculatus mRNA, GBcontig31677.	emb|BZ556955|BZ556955.1 [Pseudomonas aeruginosa]pacs1-60_5967.x1 pacs1-60 Pseudomonas aeruginosa genomic clone pacs1-60_5967, genomic survey sequence.	emb|GO656195|GO656195.1 [Perca flavescens]ypo2-2-C08 Yellow perch ovarian library 2 Perca flavescens cDNA, mRNA sequence.	emb|CP027165|CP027165.1 [Pseudomonas aeruginosa]Pseudomonas aeruginosa strain AR_0360 chromosome, complete genome.
NODE_11336_length_86_cov_1.47619	#N/A	#N/A	#N/A	#N/A	#N/A	#N/A	#N/A	#N/A	emb|EU179482|EU179482.1 [Aethina tumida]Aethina tumida clone Atum02B microsatellite sequence.
NODE_1137_length_508_cov_2.73363	#N/A	emb|GU568014|GU568014.1 [uncultured gamma proteobacterium HF0770_33G18]Uncultured gamma proteobacterium HF0770_33G18 clone HF0770_33G18, *** SEQUENCING IN PROGRESS ***, 2 unordered pieces.	rs|NR_076656|NR_076656.1 [Flavobacteriaceae bacterium 3519-10]Flavobacteriaceae bacterium 3519-10 strain 3519-10 23S ribosomal RNA, complete sequence.	ug|CD088099.2262|Sma.2262 MC1-0048T-M149-C07-U.B MC1-0048 Schistosoma mansoni cDNA clone MC1-0048T-M149-C07.B, mRNA sequence	emb|DI069293|DI069293.1 [Elizabethkingia meningoseptica]DNA Probe Derived from ITS for Detection of Infectious Bacteria.	emb|AK255814|AK255814.1 [Gryllus bimaculatus]Gryllus bimaculatus mRNA, GBcontig02675.	emb|BH404126|BH404126.1 [Anopheles gambiae]AG-ND-180I15.TF ND-TAM Anopheles gambiae genomic clone AG-ND-180I15, genomic survey sequence.	emb|CD088099|CD088099.1 [Schistosoma mansoni]MC1-0048T-M149-C07-U.B MC1-0048 Schistosoma mansoni cDNA clone MC1-0048T-M149-C07.B, mRNA sequence.	emb|CP023404|CP023404.1 [Elizabethkingia anophelis]Elizabethkingia anophelis strain AR4-6 chromosome, complete genome.
NODE_1141_length_506_cov_169.619	#N/A	#N/A	rs|XM_011150848|XM_011150848.2 [Harpegnathos saltator]PREDICTED: Harpegnathos saltator venom acid phosphatase Acph-1 (LOC105189030), transcript variant X2, mRNA.	#N/A	#N/A	#N/A	#N/A	#N/A	#N/A
NODE_11417_length_84_cov_14384.1	#N/A	#N/A	#N/A	#N/A	#N/A	#N/A	#N/A	#N/A	emb|EU179500|EU179500.1 [Aethina tumida]Aethina tumida clone AtumB81 microsatellite sequence.
NODE_11479_length_83_cov_38881.9	#N/A	#N/A	#N/A	#N/A	#N/A	#N/A	#N/A	#N/A	emb|EU179500|EU179500.1 [Aethina tumida]Aethina tumida clone AtumB81 microsatellite sequence.
NODE_115_length_1881_cov_55.3546	#N/A	#N/A	rs|XM_020022378|XM_020022378.1 [Aethina tumida]PREDICTED: Aethina tumida multidrug resistance-associated protein 4-like (LOC109605790), mRNA.	#N/A	#N/A	#N/A	#N/A	#N/A	#N/A
NODE_1156_length_502_cov_5.04805	#N/A	#N/A	#N/A	#N/A	#N/A	#N/A	#N/A	#N/A	emb|DQ084958|DQ084958.1 [Mandarina conus]Mandarina conus haplotype c18 16S ribosomal RNA gene, partial sequence; mitochondrial.
NODE_11598_length_81_cov_29237	#N/A	#N/A	#N/A	#N/A	#N/A	#N/A	#N/A	#N/A	emb|EU179500|EU179500.1 [Aethina tumida]Aethina tumida clone AtumB81 microsatellite sequence.
NODE_116_length_1880_cov_28.6303	#N/A	emb|GU568019|GU568019.1 [uncultured gamma proteobacterium HF4000_06A21]Uncultured gamma proteobacterium HF4000_06A21 clone HF4000_06A21, *** SEQUENCING IN PROGRESS ***, 4 unordered pieces.	rs|XR_002191823|XR_002191823.1 [Aethina tumida]PREDICTED: Aethina tumida uncharacterized LOC109603621 (LOC109603621), ncRNA.	ug|GT433149.2709|Dpo.2709 DPO1119.CR_P15 Dendroctonus ponderosae cDNA 3' end	emb|HK081461|HK081461.1 [unidentified]Sequence 2706 from patent US 8809059.	#N/A	emb|FH656232|FH656232.1 [Nicotiana tabacum]CHO_OF4404xp18f1.ab1 CHO_OF4 Nicotiana tabacum genomic 5', genomic survey sequence.	emb|GT433149|GT433149.1 [Dendroctonus ponderosae]DPO1119.CR_P15 Dpo11-EAdult-MGFB-Fed-Norm (DPO11) Dendroctonus ponderosae cDNA clone DPO1119_P15 3', mRNA sequence.	emb|CP026544|CP026544.1 [Cupriavidus metallidurans]Cupriavidus metallidurans strain Ni-2 chromosome, complete genome.
NODE_1166_length_500_cov_21.7839	#N/A	#N/A	#N/A	#N/A	emb|FV536381|FV536381.1 [Plasmodium falciparum]Modified Microbial Nucleic Acid.	#N/A	#N/A	#N/A	#N/A
NODE_117_length_1878_cov_150.073	#N/A	#N/A	rs|XM_020011306|XM_020011306.1 [Aethina tumida]PREDICTED: Aethina tumida pre-mRNA-processing-splicing factor 8-like (LOC109595875), mRNA.	ug|AK386592.1188|Bmo.1188 Bombyx mori mRNA, clone: fprW16F16	emb|KH513507|KH513507.1 [unidentified]Sequence 937 from patent US 9551006.	#N/A	emb|CC256344|CC256344.1 [Gallus gallus]CH261-63I18_Sp6.1 CH261 Gallus gallus genomic clone CH261-63I18, genomic survey sequence.	emb|EL603119|EL603119.1 [Heliconius erato/himera mixed EST library]He_pwd_0193C04_M13R Heliconius erato pooled wing disc library Heliconius erato/himera mixed EST library cDNA clone He_pwd_0193C04 5' similar to UniRef90_Q960V2 Cluster: LD33339p melanogaster (Fruit fly), E-value = 1e-130, mRNA sequence.	emb|AK386592|AK386592.1 [Bombyx mori]Bombyx mori mRNA, clone: fprW16F16.
NODE_1173_length_498_cov_14.7875	#N/A	#N/A	#N/A	#N/A	#N/A	#N/A	emb|EJ224361|EJ224361.1 [marine metagenome]1092351341023 Global-Ocean-Sampling_GS-27-01-01-1P8-2P0KB marine metagenome genomic clone 1061001557530 5', genomic survey sequence.	#N/A	#N/A
NODE_11758_length_79_cov_19613.5	#N/A	#N/A	#N/A	#N/A	#N/A	#N/A	#N/A	#N/A	emb|EU179482|EU179482.1 [Aethina tumida]Aethina tumida clone Atum02B microsatellite sequence.
NODE_1176_length_497_cov_20.3079	#N/A	#N/A	rs|XM_001651123|XM_001651123.2 [Aedes aegypti]PREDICTED: Aedes aegypti uncharacterized LOC5566766 (LOC5566766), mRNA.	#N/A	#N/A	#N/A	#N/A	#N/A	#N/A
NODE_1182_length_495_cov_46.9442	#N/A	#N/A	rs|XM_020013712|XM_020013712.1 [Aethina tumida]PREDICTED: Aethina tumida flocculation protein FLO11-like (LOC109597929), mRNA.	#N/A	#N/A	#N/A	#N/A	#N/A	#N/A
NODE_11832_length_79_cov_4	emb|G15994|G15994.1 [Homo sapiens]human STS CHLC.GCT4B08.P10888 clone GCT4B08.	emb|AL714004|AL714004.35 [Homo sapiens]Human DNA sequence *** SEQUENCING IN PROGRESS *** from clone XX-CHR_20-17119-3	#N/A	ug|AK024225.636890|Hs.636890 Homo sapiens cDNA FLJ14163 fis, clone NT2RP1000409	emb|KH551755|KH551755.1 [unidentified]Sequence 2249 from patent US 9567581.	#N/A	emb|CZ454370|CZ454370.1 [Homo sapiens]MCF736H04TF Human MCF7 breast cancer cell line library (MCF7_1) Homo sapiens genomic clone MCF7_36_H04, genomic survey sequence.	emb|BG927275|BG927275.1 [Homo sapiens]HNC18-1-H1.R HNC (Human Normal Cartilage) Homo sapiens cDNA, mRNA sequence.	emb|LN407393|LN407393.1 [Spirometra erinaceieuropaei]Spirometra erinaceieuropaei genome assembly, scaffold: SPER_scaffold0244996
NODE_11907_length_78_cov_10.3846	#N/A	#N/A	#N/A	#N/A	#N/A	#N/A	#N/A	#N/A	emb|EU179482|EU179482.1 [Aethina tumida]Aethina tumida clone Atum02B microsatellite sequence.
NODE_11938_length_77_cov_12948.5	#N/A	#N/A	#N/A	#N/A	#N/A	#N/A	#N/A	#N/A	emb|LK978264|LK978264.1 [Dracunculus medinensis]Dracunculus medinensis genome assembly, scaffold: DME_contig0000029
NODE_1194_length_494_cov_3.07459	emb|BV457222|BV457222.1 [Pan troglodytes verus]pyu41e06.b1 Clint Pan troglodytes verus STS genomic, sequence tagged site.	emb|AC191945|AC191945.4 [Macaca mulatta]Macaca mulatta clone CH250-3O5, WORKING DRAFT SEQUENCE, 3 ordered pieces.	rs|NC_009747|NC_009747.1 [mitochondrion Chlorocebus pygerythrus]Chlorocebus pygerythrus mitochondrion, complete genome.	ug|NM_001194967.17841|Mmu.17841 Macaca mulatta MTRNR2-like (LOC100499503), mRNA	emb|FW559798|FW559798.1 [Homo sapiens]DNA sequences for human angiogenesis genes.	emb|BC018940|BC018940.1 [Homo sapiens]Homo sapiens, clone IMAGE:4126047, mRNA.	emb|FI114927|FI114927.1 [Chlorocebus aethiops]MUGQ_CH252P486C06Sp6_CH0180_029 CHORI-252 Vervet Monkey Library Chlorocebus aethiops genomic clone CH252-486C6, genomic survey sequence.	emb|JK117091|JK117091.1 [Chlorocebus sabaeus]PP0ADA74YF15FM1 Chlorocebus sabaeus PBMCs EST Library Chlorocebus sabaeus cDNA, mRNA sequence.	emb|KU682697|KU682697.1 [Chlorocebus sabaeus]Chlorocebus sabaeus isolate C7 mitochondrion, complete genome.
NODE_120_length_1862_cov_57.8303	#N/A	#N/A	rs|XM_015736015|XM_015736015.1 [Cephus cinctus]PREDICTED: Cephus cinctus transmembrane protein 183 (LOC107265994), transcript variant X5, mRNA.	#N/A	#N/A	#N/A	#N/A	#N/A	#N/A
NODE_12082_length_75_cov_58995.9	#N/A	#N/A	#N/A	#N/A	#N/A	#N/A	#N/A	#N/A	emb|EU179482|EU179482.1 [Aethina tumida]Aethina tumida clone Atum02B microsatellite sequence.
NODE_1215_length_488_cov_73.9669	#N/A	#N/A	rs|XM_020024267|XM_020024267.1 [Aethina tumida]PREDICTED: Aethina tumida histone H2B (LOC109607803), mRNA.	#N/A	#N/A	#N/A	#N/A	#N/A	#N/A
NODE_1228_length_485_cov_2.42857	#N/A	#N/A	#N/A	#N/A	emb|DI497680|DI497680.1 [Pseudomonas mandelii JR-1]KR 1020150008352-A/72: Pseudomonas mandelii JR-1 strain and its genome sequence.	#N/A	emb|BZ561656|BZ561656.1 [Pseudomonas aeruginosa]pacs2-164_337.s1 pacs2-164 Pseudomonas aeruginosa genomic clone pacs2-164_337, genomic survey sequence.	#N/A	emb|CP024478|CP024478.1 [Pseudomonas sp. HLS-6]Pseudomonas sp. HLS-6 chromosome, complete genome.
NODE_1230_length_484_cov_1914.19	#N/A	emb|JQ581040|JQ581040.1 [Diabrotica virgifera virgifera]Diabrotica virgifera virgifera clone 156M20, *** SEQUENCING IN PROGRESS ***, 6 unordered pieces.	rs|XM_022349697|XM_022349697.1 [Nilaparvata lugens]PREDICTED: Nilaparvata lugens uncharacterized LOC111062002 (LOC111062002), mRNA.	ug|ES552909.18974|Tca.18974 TO1001A11SP6 TO1 Tribolium castaneum cDNA, mRNA sequence	emb|HL558679|HL558679.1 [unidentified]Sequence 1953 from patent US 9238822.	emb|AK402808|AK402808.1 [Papilio xuthus]Papilio xuthus mRNA, putative 3'UTR of hypothetical protein, sequence id: Px-0461, expressed in epidermis.	emb|JM105361|JM105361.1 [Diabrotica virgifera virgifera]DvvBAC1_000727 Diabrotica virgifera virgifera BAC library 1, DvvBAC1 Diabrotica virgifera virgifera genomic clone DV-217_P20 similar to protein, genomic survey sequence.	emb|EB759944|EB759944.1 [Leptinotarsa decemlineata]660258 MN12 Leptinotarsa decemlineata cDNA clone 320546, mRNA sequence.	emb|KC966618|KC966618.1 [Aethina tumida]Aethina tumida voucher BYU CO352 28S ribosomal RNA gene, partial sequence.
NODE_12314_length_73_cov_13.5	#N/A	emb|JQ581040|JQ581040.1 [Diabrotica virgifera virgifera]Diabrotica virgifera virgifera clone 156M20, *** SEQUENCING IN PROGRESS ***, 6 unordered pieces.	rs|XM_022349697|XM_022349697.1 [Nilaparvata lugens]PREDICTED: Nilaparvata lugens uncharacterized LOC111062002 (LOC111062002), mRNA.	ug|ES549210.18974|Tca.18974 TH1013D09SP6 TH1 Tribolium castaneum cDNA, mRNA sequence	emb|HL558679|HL558679.1 [unidentified]Sequence 1953 from patent US 9238822.	emb|AK283406|AK283406.1 [Gryllus bimaculatus]Gryllus bimaculatus mRNA, GBcontig30267.	emb|JM105361|JM105361.1 [Diabrotica virgifera virgifera]DvvBAC1_000727 Diabrotica virgifera virgifera BAC library 1, DvvBAC1 Diabrotica virgifera virgifera genomic clone DV-217_P20 similar to protein, genomic survey sequence.	emb|JZ367864|JZ367864.1 [Leptopilina heterotoma]aar0afa8ye13cm1.1 Leptopilina heterotoma venom apparatus cDNA library Leptopilina heterotoma cDNA, mRNA sequence.	emb|KP683022|KP683022.1 [Spermophagus bifidus]Spermophagus bifidus 28S ribosomal RNA gene, partial sequence.
NODE_1236_length_482_cov_133.314	#N/A	#N/A	rs|XR_001226190|XR_001226190.1 [Papilio polytes]PREDICTED: Papilio polytes uncharacterized LOC106111701 (LOC106111701), ncRNA.	#N/A	#N/A	#N/A	emb|DE612188|DE612188.1 [Bombyx mori]Bombyx mori genomic DNA, Fosmid clone:GBMFno277_b01.b1.	emb|FG223638|FG223638.1 [Antheraea assamensis]Aats00908 Antheraea assama fifth instar larval testis cDNA library Antheraea assama cDNA, mRNA sequence.	#N/A
NODE_124_length_1829_cov_8687.34	#N/A	#N/A	#N/A	ug|EY388739.7931|Hro.7931 CAXA7468.fwd CAXA Helobdella robusta Subtracted Late Library, Embryo st. 7-11 Helobdella robusta cDNA clone CAXA7468 5', mRNA sequence	#N/A	#N/A	#N/A	emb|EY388739|EY388739.1 [Helobdella robusta]CAXA7468.fwd CAXA Helobdella robusta Subtracted Late Library, Embryo st. 7-11 Helobdella robusta cDNA clone CAXA7468 5', mRNA sequence.	#N/A
NODE_1242_length_481_cov_13.601	#N/A	#N/A	#N/A	#N/A	#N/A	#N/A	emb|DE325435|DE325435.1 [Bombyx mori]Bombyx mori genomic DNA, BAC clone:BES_640_M19.	#N/A	#N/A
NODE_1244_length_481_cov_2.94471	emb|AL395339|AL395339.1 [Zygosaccharomyces rouxii]T7 end of clone AR0AA023A10 of library AR0AA from strain CBS 732 of Zygosaccharomyces rouxii	#N/A	#N/A	#N/A	#N/A	#N/A	emb|AL396850|AL396850.1 [Zygosaccharomyces rouxii]T3 end of clone XAR0AA001B02 of library XAR0AA from strain CBS 732 of Zygosaccharomyces rouxii	#N/A	emb|CP019500|CP019500.1 [Zygosaccharomyces parabailii]Zygosaccharomyces parabailii strain ATCC 60483 chromosome 11, complete sequence.
NODE_1249_length_479_cov_25.9469	#N/A	#N/A	#N/A	#N/A	#N/A	#N/A	emb|CU778177|CU778177.1 [Vitis vinifera]A BAC library has been constructed from PN40024 genotype using the restriction enzyme HindIII (clone prefix : VV40024H).	#N/A	emb|FN595998|FN595998.1 [Vitis vinifera]Vitis vinifera cv. PN40024, annotated scaffold_19.assembly12x
NODE_1260_length_476_cov_3149.18	#N/A	#N/A	#N/A	#N/A	#N/A	#N/A	#N/A	#N/A	emb|KY039135|KY039135.1 [Phlogotettix sp. EMHAU-15090801]Phlogotettix sp. EMHAU-15090801 mitochondrion, complete genome.
NODE_12728_length_69_cov_11492	#N/A	#N/A	#N/A	#N/A	#N/A	#N/A	#N/A	#N/A	emb|LK978264|LK978264.1 [Dracunculus medinensis]Dracunculus medinensis genome assembly, scaffold: DME_contig0000029
NODE_1280_length_472_cov_48.6437	#N/A	#N/A	#N/A	#N/A	#N/A	#N/A	#N/A	emb|DN314172|DN314172.1 [Schmidtea mediterranea]PL06017B1E01 cDNA from juvenile hermaphodites Schmidtea mediterranea cDNA 5', mRNA sequence.	#N/A
NODE_1284_length_472_cov_4.35872	#N/A	#N/A	#N/A	#N/A	emb|FV536023|FV536023.1 [Acinetobacter sp.]Modified Microbial Nucleic Acid.	#N/A	#N/A	#N/A	#N/A
NODE_1287_length_471_cov_125.483	#N/A	#N/A	#N/A	#N/A	#N/A	#N/A	#N/A	#N/A	emb|LM399060|LM399060.1 [Hymenolepis nana]Hymenolepis nana genome assembly, scaffold: HNAJ_scaffold0001302
NODE_129_length_1787_cov_1224.7	#N/A	#N/A	rs|XM_003097514|XM_003097514.1 [Caenorhabditis remanei]Caenorhabditis remanei hypothetical protein (CRE_17459) mRNA, complete cds.	#N/A	#N/A	#N/A	#N/A	#N/A	#N/A
NODE_1293_length_469_cov_32.8441	#N/A	#N/A	#N/A	ug|CX318792.62585|Str.62585 JGI_XZT7277.rev NIH_XGC_tropTad5 Xenopus tropicalis cDNA clone IMAGE:7585654 3', mRNA sequence	#N/A	#N/A	#N/A	emb|CX318792|CX318792.1 [Xenopus tropicalis]JGI_XZT7277.rev NIH_XGC_tropTad5 Xenopus tropicalis cDNA clone IMAGE:7585654 3', mRNA sequence.	#N/A
NODE_13_length_3935_cov_58.4003	#N/A	#N/A	rs|XM_020022869|XM_020022869.1 [Aethina tumida]PREDICTED: Aethina tumida vanin-like protein 2 (LOC109606304), mRNA.	#N/A	#N/A	#N/A	#N/A	#N/A	#N/A
NODE_1317_length_464_cov_19.5489	#N/A	#N/A	#N/A	#N/A	#N/A	#N/A	emb|AG430338|AG430338.1 [Mus musculus molossinus]Mus musculus molossinus DNA, clone:MSMg01-305F08.T7, genomic survey sequence.	#N/A	#N/A
NODE_1318_length_464_cov_12.1805	#N/A	#N/A	rs|NC_036104|NC_036104.1 [mitochondrion Aethina tumida]Aethina tumida mitochondrion, complete genome.	ug|DT790140.18588|Tca.18588 126495132 TL1 Tribolium castaneum cDNA clone 61I15 3', mRNA sequence	emb|HL819067|HL819067.1 [unidentified]Sequence 172 from patent US 9340797.	emb|EU930259|EU930259.1 [Simulium vittatum]Simulium vittatum clone SV-29 mitochondrial cytochrome c oxidase subunit III mRNA, partial cds; mitochondrial.	#N/A	emb|GW417733|GW417733.1 [Spodoptera litura]xw6zb_0010_E07.ab1 Spodoptera litura feeding 6th instar larvae Library Spodoptera litura cDNA, mRNA sequence.	emb|KJ809086|KJ809086.1 [Monochamus alternatus]Monochamus alternatus mitochondrion, complete genome.
NODE_1334_length_460_cov_23.3165	#N/A	#N/A	rs|XM_020822529|XM_020822529.1 [Dendrobium catenatum]PREDICTED: Dendrobium catenatum ubiquitin-like-specific protease 1D (LOC110096523), transcript variant X3, mRNA.	#N/A	#N/A	#N/A	#N/A	#N/A	emb|LN590689|LN590689.1 [Cyprinus carpio]Cyprinus carpio genome assembly, scaffold: LG29, chromosome: 29
NODE_1336_length_460_cov_17.9443	#N/A	emb|AC007921|AC007921.3 [Homo sapiens]Homo sapiens chromosome 18 clone RP11-391C19 map 18, WORKING DRAFT SEQUENCE, 42 unordered pieces.	#N/A	#N/A	#N/A	#N/A	#N/A	#N/A	emb|AC087506|AC087506.7 [Homo sapiens]Homo sapiens chromosome 18, clone RP11-726O24, complete sequence.
NODE_13457_length_66_cov_24	#N/A	#N/A	rs|XM_015522153|XM_015522153.1 [Diuraphis noxia]PREDICTED: Diuraphis noxia histone H4-like (LOC107171894), mRNA.	#N/A	#N/A	#N/A	#N/A	emb|FD464518|FD464518.1 [Haematobia irritans irritans]LARW618TF Haematobia irritans 1st Instar Larvae Haematobia irritans irritans cDNA, mRNA sequence.	#N/A
NODE_1348_length_456_cov_22.2276	#N/A	#N/A	#N/A	#N/A	#N/A	#N/A	#N/A	#N/A	emb|HE601631|HE601631.1 [Schistosoma mansoni]Schistosoma mansoni strain Puerto Rico chromosome W, complete genome
NODE_13486_length_66_cov_6	#N/A	#N/A	#N/A	#N/A	#N/A	#N/A	#N/A	#N/A	emb|EU179482|EU179482.1 [Aethina tumida]Aethina tumida clone Atum02B microsatellite sequence.
NODE_1349_length_456_cov_19.1509	#N/A	#N/A	#N/A	#N/A	#N/A	#N/A	#N/A	emb|FL636964|FL636964.1 [Reticulitermes flavipes]TG_305_B1 Termite gut library Reticulitermes flavipes cDNA, mRNA sequence.	emb|KM426458|KM426458.1 [Scolia verticalis]Scolia verticalis isolate 14463sco ultra conserved element locus uce-1304 genomic sequence.
NODE_1353_length_456_cov_4.59591	#N/A	#N/A	#N/A	#N/A	#N/A	#N/A	#N/A	#N/A	emb|AC270535|AC270535.1 [Pongo abelii]Pongo abelii chromosome 7 clone CH276-206K12, complete sequence.
NODE_1355_length_455_cov_20.7641	#N/A	#N/A	#N/A	#N/A	#N/A	#N/A	emb|EK485265|EK485265.1 [marine metagenome]1095469545554 Global-Ocean-Sampling_GS-32-01-01-1P3-1P6KB marine metagenome genomic clone 1061005847734 3', genomic survey sequence.	#N/A	#N/A
NODE_1363_length_454_cov_2.05398	emb|FO684441|FO684441.1 [marine metagenome]Metagenomic 16S rDNA Illumina Tags as a powerful alternative to amplicon sequencing.	emb|GU474893|GU474893.1 [uncultured gamma proteobacterium HF4000_23L14]Uncultured gamma proteobacterium HF4000_23L14 clone HF4000_23L14, *** SEQUENCING IN PROGRESS ***, 2 unordered pieces.	rs|NR_026505|NR_026505.1 [Dysgonomonas gadei ATCC BAA-286]Dysgonomonas gadei ATCC BAA-286 strain 1145589 16S ribosomal RNA gene, partial sequence.	ug|JT483290.75334|Ipu.75334 TSA: Ictalurus punctatus aby_k63:784457 mRNA sequence	emb|MI372714|MI372714.1 [unidentified]Sequence 775 from patent US 9855303.	emb|AK280246|AK280246.1 [Gryllus bimaculatus]Gryllus bimaculatus mRNA, GBcontig27107.	emb|EF996707|EF996707.1 [uncultured bacterium]Uncultured bacterium clone BYUP963.g1, genomic survey sequence.	emb|FK832901|FK832901.1 [Coptotermes formosanus]Claudia-Rachael_CB1-G09.1 Coptotermes formosanus Normalized polyphenic library Coptotermes formosanus cDNA, mRNA sequence.	emb|FN667311|FN667311.1 [uncultured compost bacterium]Uncultured compost bacterium partial 16S rRNA gene, clone PS2398
NODE_1365_length_454_cov_1.37789	#N/A	emb|FJ789639|FJ789639.1 [Brassica rapa subsp. pekinensis]Brassica rapa subsp. pekinensis, pooled multiple clones, WORKING DRAFT SEQUENCE, 882 unordered pieces.	#N/A	ug|EY066774.9938|Aan.9938 CATF9504.rev CATF Artemisia annua, Tanzanian, from Sandeman Seeds, 1-2kb Artemisia annua cDNA clone CATF9504 3', mRNA sequence	emb|AR306445|AR306445.1 [unidentified]Sequence 23 from patent US 6548292.	#N/A	emb|BZ565414|BZ565414.1 [Pseudomonas aeruginosa]pacs2-164_5235.y2 pacs2-164 Pseudomonas aeruginosa genomic clone pacs2-164_5235, genomic survey sequence.	emb|EY066775|EY066775.1 [Artemisia annua]CATF9504.fwd CATF Artemisia annua, Tanzanian, from Sandeman Seeds, 1-2kb Artemisia annua cDNA clone CATF9504 5', mRNA sequence.	emb|AY950444|AY950444.1 [Plasmid pMCBF1]Plasmid pMCBF1, complete sequence.
NODE_1366_length_453_cov_14.6649	#N/A	#N/A	#N/A	#N/A	#N/A	#N/A	emb|LB016771|LB016771.1 [Glycine max]Glycine max DNA, BAC clone: GMJENa0028I15_F, 5'end, cultivar: ENREI.	#N/A	#N/A
NODE_1369_length_452_cov_50.8734	#N/A	#N/A	rs|XM_020018324|XM_020018324.1 [Aethina tumida]PREDICTED: Aethina tumida matrix metalloproteinase-25-like (LOC109602016), mRNA.	#N/A	#N/A	#N/A	#N/A	#N/A	#N/A
NODE_1371_length_452_cov_15.5245	#N/A	#N/A	rs|XM_020020970|XM_020020970.1 [Aethina tumida]PREDICTED: Aethina tumida protein LTV1 homolog (LOC109604442), mRNA.	#N/A	#N/A	#N/A	#N/A	#N/A	#N/A
NODE_1374_length_452_cov_1.44703	emb|AL402290|AL402290.1 [Kazachstania servazzii]T3 end of clone AT0AA001A07 of library AT0AA from strain CBS 4311 of Saccharomyces servazzii	#N/A	rs|NC_027433|NC_027433.1 [mitochondrion Torulaspora delbrueckii]Torulaspora delbrueckii strain CBS 5448 mitochondrion, complete genome.	#N/A	emb|HC441997|HC441997.1 [Saccharomyces cerevisiae]Sequence 50 from Patent WO2010013038.	#N/A	emb|AL405799|AL405799.1 [Lachancea kluyveri]T3 end of clone AU0AA006D09 of library AU0AA from strain CBS 3082 of Saccharomyces kluyveri	emb|CB011669|CB011669.1 [Laccaria bicolor]Lb02I03 mycelium of Laccaria bicolor grown for three weeks Laccaria bicolor cDNA 5', mRNA sequence.	emb|CP019506|CP019506.1 [Zygosaccharomyces parabailii]Zygosaccharomyces parabailii strain ATCC 60483 mitochondrion, complete genome.
NODE_1388_length_450_cov_1.92468	#N/A	#N/A	rs|NC_001803|NC_001803.1 [Respiratory syncytial virus]Respiratory syncytial virus, complete genome.	#N/A	emb|DI018532|DI018532.1 [Respiratory syncytial virus]Production Of Attenuated Chimeric Respiratory Syncytial Virus Vaccines From Cloned Nucleotide Sequences.	#N/A	#N/A	#N/A	emb|U63644|U63644.1 [Human orthopneumovirus]Human respiratory syncytial virus, mutant cpts-248/404, complete genome.
NODE_1397_length_448_cov_83.7311	#N/A	#N/A	rs|XM_019879087|XM_019879087.1 [Hippocampus comes]PREDICTED: Hippocampus comes solute carrier family 22 member 23-like (LOC109521298), mRNA.	#N/A	#N/A	#N/A	#N/A	#N/A	#N/A
NODE_14_length_3819_cov_48.6561	#N/A	emb|AL928948|AL928948.4 [Mus musculus]Mouse DNA sequence *** SEQUENCING IN PROGRESS *** from clone RP23-281L5	rs|XR_893172|XR_893172.2 [Ooceraea biroi]PREDICTED: Cerapachys biroi uncharacterized LOC105275089 (LOC105275089), ncRNA.	ug|CA221303.3176|Sof.3176 SCSGFL4034C03.g FL4 Saccharum officinarum cDNA clone SCSGFL4034C03 5', mRNA sequence	emb|KH550241|KH550241.1 [unidentified]Sequence 733 from patent US 9567581.	#N/A	emb|BX125374|BX125374.1 [Danio rerio]Danio rerio genomic clone DKEY-72E20, genomic survey sequence.	emb|CA221303|CA221303.1 [Saccharum hybrid cultivar]SCSGFL4034C03.g FL4 Saccharum hybrid cultivar (mixed) cDNA clone SCSGFL4034C03 5', mRNA sequence.	emb|JN776652|JN776652.1 [Cyprinus carpio]Cyprinus carpio clone 882863 microsatellite sequence.
NODE_1407_length_446_cov_14.937	#N/A	#N/A	#N/A	#N/A	#N/A	#N/A	emb|EK210616|EK210616.1 [marine metagenome]1095460097796 Global-Ocean-Sampling_GS-31-01-01-1P3-1P8KB marine metagenome genomic clone 1061005681794 5', genomic survey sequence.	#N/A	emb|CP028574|CP028574.1 [Acinetobacter pittii]Acinetobacter pittii strain WCHAP005046 chromosome, complete genome.
NODE_1408_length_446_cov_12.0709	#N/A	#N/A	#N/A	#N/A	#N/A	#N/A	#N/A	emb|FE228579|FE228579.1 [Dissostichus mawsoni]O111C03 Antarctic fish Dissostichus mawsoni adult ovary library Dissostichus mawsoni cDNA, mRNA sequence.	#N/A
NODE_142_length_1702_cov_7.85767	#N/A	#N/A	rs|XM_011639343|XM_011639343.1 [Pogonomyrmex barbatus]PREDICTED: Pogonomyrmex barbatus kinesin-related protein 10 (LOC105427560), transcript variant X2, mRNA.	#N/A	#N/A	#N/A	#N/A	#N/A	#N/A
NODE_1435_length_441_cov_28.1037	#N/A	#N/A	#N/A	#N/A	#N/A	#N/A	#N/A	#N/A	emb|AP018151|AP018151.1 [Caenorhabditis sp. 34 TK-2017]Caenorhabditis sp. 34 TK-2017 DNA. chromosome 1, nearly complete genome.
NODE_1439_length_440_cov_83.2827	#N/A	#N/A	#N/A	#N/A	#N/A	#N/A	#N/A	#N/A	emb|LK978343|LK978343.1 [Dracunculus medinensis]Dracunculus medinensis genome assembly, scaffold: DME_scaffold0000075
NODE_144_length_1689_cov_35.3504	#N/A	#N/A	#N/A	#N/A	#N/A	#N/A	#N/A	emb|FG423782|FG423782.1 [Actinidia eriantha]010802KUFA009666HT (KUFA) Actinidia eriantha young fruit Actinidia eriantha cDNA clone KUFAA00966, mRNA sequence.	#N/A
NODE_1445_length_440_cov_0.981333	#N/A	emb|AC106003|AC106003.1 [Homo sapiens]Homo sapiens chromosome 8 clone RP11-945D10 map 8, LOW-PASS SEQUENCE SAMPLING.	#N/A	#N/A	#N/A	#N/A	#N/A	#N/A	emb|MF957308|MF957308.1 [Enterobacter sp. HP19]Enterobacter sp. HP19 plasmid unnamed clone contig_3.
NODE_1454_length_438_cov_14615.5	#N/A	emb|JQ581040|JQ581040.1 [Diabrotica virgifera virgifera]Diabrotica virgifera virgifera clone 156M20, *** SEQUENCING IN PROGRESS ***, 6 unordered pieces.	rs|XM_022816826|XM_022816826.1 [Varroa destructor]PREDICTED: Varroa destructor uncharacterized LOC111255161 (LOC111255161), mRNA.	ug|ES552909.18974|Tca.18974 TO1001A11SP6 TO1 Tribolium castaneum cDNA, mRNA sequence	emb|HL558679|HL558679.1 [unidentified]Sequence 1953 from patent US 9238822.	#N/A	emb|JM105361|JM105361.1 [Diabrotica virgifera virgifera]DvvBAC1_000727 Diabrotica virgifera virgifera BAC library 1, DvvBAC1 Diabrotica virgifera virgifera genomic clone DV-217_P20 similar to protein, genomic survey sequence.	emb|JZ682267|JZ682267.1 [Zacco platypus]ZP-liver-0937 KIT-ZP-liver1 Zacco platypus cDNA, mRNA sequence.	emb|KC966618|KC966618.1 [Aethina tumida]Aethina tumida voucher BYU CO352 28S ribosomal RNA gene, partial sequence.
NODE_1463_length_437_cov_14.3602	#N/A	#N/A	#N/A	#N/A	#N/A	#N/A	#N/A	#N/A	emb|CP018744|CP018744.1 [Borreliella garinii]Borreliella garinii strain CIP 103362 isolate 20047, complete genome.
NODE_1476_length_435_cov_8088.08	emb|BV007164|BV007164.1 [Limnanthes alba]LS257 Meadowfoam genomic DNA Limnanthes alba STS genomic, sequence tagged site.	emb|JQ581040|JQ581040.1 [Diabrotica virgifera virgifera]Diabrotica virgifera virgifera clone 156M20, *** SEQUENCING IN PROGRESS ***, 6 unordered pieces.	rs|XR_002606755|XR_002606755.1 [Nilaparvata lugens]PREDICTED: Nilaparvata lugens uncharacterized LOC111062003 (LOC111062003), transcript variant X2, ncRNA.	ug|GE372915.3672|Nvi.3672 292308291 Nasonia vitripennis Male Pupae Nasonia vitripennis cDNA clone 182O3 3', mRNA sequence	emb|HL569524|HL569524.1 [unidentified]Sequence 12798 from patent US 9238822.	emb|KJ124694|KJ124694.1 [Plectreurys tristis]UNVERIFIED: Plectreurys tristis clone 1380 transcribed RNA sequence.	emb|JM105639|JM105639.1 [Diabrotica virgifera virgifera]DvvBAC1_001016 Diabrotica virgifera virgifera BAC library 1, DvvBAC1 Diabrotica virgifera virgifera genomic clone DV-218_G05 similar to gamma 1, genomic survey sequence.	emb|ES552132|ES552132.1 [Tribolium castaneum]TL2006H12SP6 TL2 Tribolium castaneum cDNA, mRNA sequence.	emb|KC966570|KC966570.1 [Aethina tumida]Aethina tumida voucher BYU CO352 18S ribosomal RNA gene, partial sequence.
NODE_1490_length_434_cov_3.1084	#N/A	#N/A	#N/A	#N/A	#N/A	#N/A	#N/A	#N/A	emb|GU971376|GU971376.1 [Zygosaccharomyces bailii]Zygosaccharomyces bailii strain ATCC 60483 25S ribosomal RNA gene, partial sequence; external transcribed spacer 2, 5S ribosomal RNA gene, and external transcribed spacer 1, complete sequence; and 18S ribosomal RNA gene, partial sequence.
NODE_1500_length_433_cov_2.49457	#N/A	#N/A	#N/A	#N/A	#N/A	#N/A	#N/A	emb|FK705743|FK705743.1 [Simulium vittatum]SVL-P02_F06 Adult female salivary gland cDNA library S_vit1 Simulium vittatum cDNA, mRNA sequence.	#N/A
NODE_1514_length_431_cov_13.6995	#N/A	#N/A	#N/A	#N/A	#N/A	#N/A	emb|DE354835|DE354835.1 [Bombyx mori]Bombyx mori genomic DNA, BAC clone:BET_077_J11.	#N/A	#N/A
NODE_152_length_1663_cov_51.8285	#N/A	#N/A	#N/A	#N/A	#N/A	#N/A	emb|FN645436|FN645436.1 [Hyles tithymali]Hyles tithymali GSS, clone Hyti28	#N/A	#N/A
NODE_1523_length_430_cov_4.7726	#N/A	#N/A	#N/A	#N/A	#N/A	#N/A	#N/A	#N/A	emb|LK028559|LK028559.1 [Acholeplasma oculi]Acholeplasma oculi genome assembly, chromosome: 1
NODE_1524_length_430_cov_1.25753	#N/A	#N/A	#N/A	#N/A	emb|GV549909|GV549909.1 [unidentified]Sequence 1753 from patent US 6551795.	#N/A	emb|BZ578839|BZ578839.1 [Pseudomonas aeruginosa]msh2_6029.x1 msh Pseudomonas aeruginosa genomic clone msh2_6029, genomic survey sequence.	#N/A	emb|LT969520|LT969520.1 [Pseudomonas aeruginosa]Pseudomonas aeruginosa isolate RW109 genome assembly, chromosome: Main_chromosome
NODE_153_length_1654_cov_42.5626	#N/A	#N/A	#N/A	#N/A	#N/A	#N/A	#N/A	#N/A	emb|LN592866|LN592866.1 [Cyprinus carpio]Cyprinus carpio genome assembly, scaffold: 000000244
NODE_1539_length_428_cov_13.0358	#N/A	emb|AC236139|AC236139.1 [Glycine max]Glycine max strain Williams 82 clone GM_WBb0001M05, *** SEQUENCING IN PROGRESS ***, 5 unordered pieces.	#N/A	#N/A	#N/A	#N/A	#N/A	#N/A	#N/A
NODE_1552_length_426_cov_6.1856	#N/A	#N/A	#N/A	#N/A	emb|JC640169|JC640169.1 [Glycine max]Sequence 25950 from Patent EP2761003.	#N/A	#N/A	#N/A	emb|PELE01000001|PELE01000001.1 [Glycine max]Glycine max cultivar Lee Lee.sc1.p, whole genome shotgun sequence.
NODE_1553_length_426_cov_2.07479	#N/A	emb|AL022594|AL022594.18 [Caenorhabditis elegans]Caenorhabditis elegans DNA *** SEQUENCING IN PROGRESS *** from clone Y105E8	#N/A	ug|CF476076.11410|Pta.11410 RTWW2_16_C05.g1_A021 Well-watered loblolly pine roots WW2 Pinus taeda cDNA clone RTWW2_16_C05_A021 5', mRNA sequence	emb|KH945381|KH945381.1 [unidentified]Sequence 29 from patent US 9719117.	#N/A	emb|DE244043|DE244043.1 [Trifolium pratense]Trifolium pratense DNA, clone:RCM02654.	emb|BF836111|BF836111.1 [Homo sapiens]QV4-HT1018-171100-551-h08 HT1018 Homo sapiens cDNA, mRNA sequence.	emb|KX462013|KX462013.1 [Escherichia coli]Escherichia coli strain 2.3-R4 insertion sequence IS26 bounded TetA(C) (tetA(C)) gene, complete cds.
NODE_158_length_1638_cov_100.46	#N/A	#N/A	#N/A	#N/A	#N/A	#N/A	#N/A	#N/A	emb|HF933210|HF933210.1 [Oryzias latipes]TPA: Oryzias latipes strain Hd-rR, complete genome assembly, chromosome 4
NODE_1580_length_422_cov_16.3922	#N/A	#N/A	rs|XR_002192205|XR_002192205.1 [Aethina tumida]PREDICTED: Aethina tumida uncharacterized LOC109607573 (LOC109607573), ncRNA.	#N/A	#N/A	#N/A	#N/A	#N/A	#N/A
NODE_1581_length_422_cov_1.22409	#N/A	#N/A	rs|NC_006626|NC_006626.1 [mitochondrion Lachancea thermotolerans]Kluyveromyces thermotolerans mitochondrion, complete genome.	#N/A	#N/A	#N/A	#N/A	#N/A	emb|CP019506|CP019506.1 [Zygosaccharomyces parabailii]Zygosaccharomyces parabailii strain ATCC 60483 mitochondrion, complete genome.
NODE_1589_length_420_cov_9716.98	#N/A	emb|JQ581040|JQ581040.1 [Diabrotica virgifera virgifera]Diabrotica virgifera virgifera clone 156M20, *** SEQUENCING IN PROGRESS ***, 6 unordered pieces.	rs|XR_002606755|XR_002606755.1 [Nilaparvata lugens]PREDICTED: Nilaparvata lugens uncharacterized LOC111062003 (LOC111062003), transcript variant X2, ncRNA.	ug|GE372915.3672|Nvi.3672 292308291 Nasonia vitripennis Male Pupae Nasonia vitripennis cDNA clone 182O3 3', mRNA sequence	emb|HL569524|HL569524.1 [unidentified]Sequence 12798 from patent US 9238822.	emb|KJ124694|KJ124694.1 [Plectreurys tristis]UNVERIFIED: Plectreurys tristis clone 1380 transcribed RNA sequence.	emb|JM105639|JM105639.1 [Diabrotica virgifera virgifera]DvvBAC1_001016 Diabrotica virgifera virgifera BAC library 1, DvvBAC1 Diabrotica virgifera virgifera genomic clone DV-218_G05 similar to gamma 1, genomic survey sequence.	emb|ES552132|ES552132.1 [Tribolium castaneum]TL2006H12SP6 TL2 Tribolium castaneum cDNA, mRNA sequence.	emb|KC966570|KC966570.1 [Aethina tumida]Aethina tumida voucher BYU CO352 18S ribosomal RNA gene, partial sequence.
NODE_1598_length_419_cov_41.2994	#N/A	#N/A	rs|XM_020020687|XM_020020687.1 [Aethina tumida]PREDICTED: Aethina tumida phosphatidylinositol transfer protein beta isoform (LOC109604159), mRNA.	#N/A	#N/A	#N/A	#N/A	#N/A	#N/A
NODE_16_length_3750_cov_117.984	#N/A	#N/A	rs|XM_020021522|XM_020021522.1 [Aethina tumida]PREDICTED: Aethina tumida Down syndrome cell adhesion molecule-like protein Dscam2 (LOC109604968), mRNA.	#N/A	#N/A	#N/A	#N/A	emb|FG296104|FG296104.1 [Cochliomyia hominivorax]1108770746728 New World Screwworm Larvae 9387 ESTs Cochliomyia hominivorax cDNA, mRNA sequence.	#N/A
NODE_1602_length_419_cov_0.963277	#N/A	#N/A	#N/A	#N/A	emb|GV564214|GV564214.1 [unidentified]Sequence 16058 from patent US 6551795.	#N/A	emb|BZ563094|BZ563094.1 [Pseudomonas aeruginosa]pacs2-164_4083.x1 pacs2-164 Pseudomonas aeruginosa genomic clone pacs2-164_4083, genomic survey sequence.	#N/A	emb|LN870292|LN870292.1 [Pseudomonas aeruginosa DK1]Pseudomonas aeruginosa DK1 genome assembly, chromosome: I
NODE_1607_length_418_cov_27.0198	#N/A	#N/A	rs|XM_020010893|XM_020010893.1 [Aethina tumida]PREDICTED: Aethina tumida 26S protease regulatory subunit 10B (LOC109595520), mRNA.	#N/A	#N/A	#N/A	#N/A	#N/A	#N/A
NODE_1621_length_416_cov_8045.8	#N/A	emb|JQ581040|JQ581040.1 [Diabrotica virgifera virgifera]Diabrotica virgifera virgifera clone 156M20, *** SEQUENCING IN PROGRESS ***, 6 unordered pieces.	rs|XR_002606755|XR_002606755.1 [Nilaparvata lugens]PREDICTED: Nilaparvata lugens uncharacterized LOC111062003 (LOC111062003), transcript variant X2, ncRNA.	ug|GE372915.3672|Nvi.3672 292308291 Nasonia vitripennis Male Pupae Nasonia vitripennis cDNA clone 182O3 3', mRNA sequence	emb|HL569524|HL569524.1 [unidentified]Sequence 12798 from patent US 9238822.	emb|KJ124694|KJ124694.1 [Plectreurys tristis]UNVERIFIED: Plectreurys tristis clone 1380 transcribed RNA sequence.	emb|JM105639|JM105639.1 [Diabrotica virgifera virgifera]DvvBAC1_001016 Diabrotica virgifera virgifera BAC library 1, DvvBAC1 Diabrotica virgifera virgifera genomic clone DV-218_G05 similar to gamma 1, genomic survey sequence.	emb|ES552132|ES552132.1 [Tribolium castaneum]TL2006H12SP6 TL2 Tribolium castaneum cDNA, mRNA sequence.	emb|KC966570|KC966570.1 [Aethina tumida]Aethina tumida voucher BYU CO352 18S ribosomal RNA gene, partial sequence.
NODE_1634_length_414_cov_45.1805	#N/A	#N/A	#N/A	#N/A	#N/A	#N/A	#N/A	#N/A	emb|CU928265|CU928265.1 [Heliconius melpomene]H.melpomene DNA sequence from clone AEHM-18H13
NODE_1638_length_414_cov_1.04871	#N/A	#N/A	#N/A	#N/A	#N/A	#N/A	#N/A	#N/A	emb|CP002873|CP002873.1 [Brachyspira pilosicoli P43/6/78]Brachyspira pilosicoli P43/6/78, complete genome.
NODE_1639_length_413_cov_5162.15	#N/A	#N/A	#N/A	#N/A	#N/A	#N/A	#N/A	#N/A	emb|CP027081|CP027081.1 [Bos mutus]Bos mutus isolate yakQH1 chromosome 13.
NODE_1642_length_413_cov_33.6351	#N/A	#N/A	rs|XM_020019776|XM_020019776.1 [Aethina tumida]PREDICTED: Aethina tumida hexosaminidase D-like (LOC109603290), mRNA.	#N/A	#N/A	#N/A	#N/A	#N/A	#N/A
NODE_165_length_1597_cov_59.4243	#N/A	#N/A	rs|XM_018722001|XM_018722001.1 [Anoplophora glabripennis]PREDICTED: Anoplophora glabripennis transcription initiation factor TFIID subunit 5-like (LOC108915857), mRNA.	#N/A	#N/A	#N/A	#N/A	#N/A	#N/A
NODE_1652_length_412_cov_22.6542	#N/A	#N/A	rs|XM_021045970|XM_021045970.1 [Exaiptasia pallida]PREDICTED: Exaiptasia pallida glutamine--fructose-6-phosphate aminotransferase [isomerizing] 2-like (LOC110240182), mRNA.	#N/A	#N/A	#N/A	#N/A	#N/A	emb|CP025120|CP025120.1 [Kangiella profundi]Kangiella profundi strain FT102 chromosome, complete genome.
NODE_1662_length_411_cov_8.00578	#N/A	#N/A	#N/A	#N/A	emb|FV536063|FV536063.1 [Brucella melitensis]Modified Microbial Nucleic Acid.	#N/A	#N/A	#N/A	#N/A
NODE_167_length_1592_cov_32.074	#N/A	emb|AC079517|AC079517.1 [Mus musculus]Mus musculus clone RP23-301H2, WORKING DRAFT SEQUENCE, 132 unordered pieces.	rs|XM_003063581|XM_003063581.1 [Micromonas pusilla CCMP1545]Micromonas pusilla CCMP1545 predicted protein, mRNA.	ug|BI502750.2221|Ame.2221 BB170004B20G02.5 Bee Brain Normalized	#N/A	#N/A	emb|KO921067|KO921067.1 [Phaeocystis globosa]XTW033O24.R XTW Phaeocystis globosa genomic 3', genomic survey sequence.	emb|FG523523|FG523523.1 [Actinidia chinensis]030703KAZB015285HT (KAZB) Actinidia chinensis young fruit library Actinidia chinensis cDNA clone KAZBB01528, mRNA sequence.	emb|CP012094|CP012094.1 [Burkholderia pseudomallei]Burkholderia pseudomallei strain 350105 chromosome 1 sequence.
NODE_1675_length_409_cov_2.94477	emb|G17764|G17764.1 [Homo sapiens]human STS SHGC-12084 clone pG-5823.	emb|AC135046|AC135046.1 [Homo sapiens]Homo sapiens chromosome 5 clone CTD-3050L13, WORKING DRAFT SEQUENCE, 15 unordered pieces.	#N/A	ug|AM831523.14013|Nta.14013 AM831523 DL, diurnal library Nicotiana tabacum cDNA clone nt005145034, mRNA sequence	emb|GN089988|GN089988.1 [synthetic construct]Sequence 18 from Patent WO2009033653.	#N/A	emb|EI770196|EI770196.1 [Homo sapiens]PM1001D19TR BAC library from the prostate metastasis sample 25 Homo sapiens genomic clone PM1_001_D19, genomic survey sequence.	emb|GD264272|GD264272.1 [Homo sapiens]de0_010382 SARS-Cov infected lung tissue Homo sapiens cDNA clone de0_010382 5', mRNA sequence.	emb|AB761968|AB761968.1 [Homo sapiens]Homo sapiens DNA, flanking sequence of putative initiation site for DNA replication, clone: D5_E04.
NODE_1676_length_409_cov_2.38953	#N/A	emb|FJ789639|FJ789639.1 [Brassica rapa subsp. pekinensis]Brassica rapa subsp. pekinensis, pooled multiple clones, WORKING DRAFT SEQUENCE, 882 unordered pieces.	#N/A	#N/A	emb|AR306445|AR306445.1 [unidentified]Sequence 23 from patent US 6548292.	#N/A	emb|CZ529314|CZ529314.1 [Strongyloides ratti]SRAA-aac60e06.b1 Strongyloides ratti whole genome shotgun library (SRAAGSS 004) Strongyloides ratti genomic, genomic survey sequence.	#N/A	emb|AY950444|AY950444.1 [Plasmid pMCBF1]Plasmid pMCBF1, complete sequence.
NODE_1681_length_408_cov_1.11662	#N/A	#N/A	#N/A	#N/A	emb|MI453496|MI453496.1 [unidentified]Sequence 55 from patent US 9909144.	#N/A	emb|DU710103|DU710103.1 [Homo sapiens]aav01_fp004q085y1 Adeno-Associated Virus Vector Integration Junctions Homo sapiens genomic clone aav01_fp004q085, genomic survey sequence.	#N/A	emb|CP009870|CP009870.1 [Pantoea sp. PSNIH2]Pantoea sp. PSNIH2 plasmid pPSP-b98, complete sequence.
NODE_1689_length_406_cov_12.2375	#N/A	emb|AC141730|AC141730.1 [Apis mellifera]Apis mellifera clone CH224-58F21, WORKING DRAFT SEQUENCE, 90 unordered pieces.	#N/A	#N/A	#N/A	#N/A	#N/A	#N/A	#N/A
NODE_1702_length_405_cov_1.80294	#N/A	#N/A	#N/A	#N/A	emb|DI497680|DI497680.1 [Pseudomonas mandelii JR-1]KR 1020150008352-A/72: Pseudomonas mandelii JR-1 strain and its genome sequence.	#N/A	emb|BZ560457|BZ560457.1 [Pseudomonas aeruginosa]pacs2-164_2480.x1 pacs2-164 Pseudomonas aeruginosa genomic clone pacs2-164_2480, genomic survey sequence.	#N/A	emb|LT629801|LT629801.1 [Pseudomonas rhodesiae]Pseudomonas rhodesiae strain BS2777 genome assembly, chromosome: I
NODE_1703_length_405_cov_1.16765	#N/A	#N/A	#N/A	#N/A	#N/A	#N/A	emb|EK234586|EK234586.1 [marine metagenome]1095460194859 Global-Ocean-Sampling_GS-31-01-01-1P3-1P8KB marine metagenome genomic clone 1061005729851 3', genomic survey sequence.	#N/A	emb|CP019609|CP019609.1 [Vagococcus penaei]Vagococcus penaei strain CD276, complete genome.
NODE_1709_length_404_cov_1.23894	#N/A	emb|AP000724|AP000724.2 [Homo sapiens]Homo sapiens genomic DNA, chromosome 11q13 clone:XXpac-818E4, WORKING DRAFT SEQUENCE, 13 unordered pieces.	#N/A	#N/A	emb|AR873483|AR873483.1 [unidentified]Sequence 3819 from patent US 7041814.	emb|AK255345|AK255345.1 [Gryllus bimaculatus]Gryllus bimaculatus mRNA, GBcontig02206.	emb|EF991188|EF991188.1 [uncultured bacterium]Uncultured bacterium clone BTNI1172.g1, genomic survey sequence.	emb|LU080497|LU080497.1 [Triticum aestivum]Triticum aestivum mRNA, clone: CK072-O11, 5'-EST, cultivar Chinese Spring.	emb|KY824565|KY824565.1 [Enterobacter cloacae]Enterobacter cloacae strain GH-ST9 gyrase B subunit gene, partial cds.
NODE_1717_length_403_cov_2.35207	#N/A	emb|AC184581|AC184581.1 [Strongylocentrotus purpuratus]Strongylocentrotus purpuratus clone R3-3093P10, WORKING DRAFT SEQUENCE, 36 unordered pieces.	rs|NR_122007|NR_122007.1 [Mannheimia varigena]Mannheimia varigena strain USDA-ARS-USMARC-1261 23S ribosomal RNA gene, complete sequence.	ug|JW075724.38635|Can.38635 TSA: Capsicum annuum MGMT_Contig25480	emb|KH355722|KH355722.1 [unidentified]Sequence 19 from patent US 9492524.	emb|KF302551|KF302551.1 [Phaeodactylum tricornutum]Phaeodactylum tricornutum clone C76 hypothetical protein mRNA, partial cds.	emb|FI579212|FI579212.1 [human gut metagenome]5044a-5044a-L-con4a Viral Genomic Survey of Stool from South East Asian Children with Acute Flaccid Paralysis human gut metagenome genomic, genomic survey sequence.	emb|BG067531|BG067531.1 [Mus musculus]H3055D10-3 NIA Mouse 15K cDNA Clone Set Mus musculus cDNA clone H3055D10 3', mRNA sequence.	emb|CP006942|CP006942.1 [Mannheimia sp. USDA-ARS-USMARC-1261]Mannheimia sp. USDA-ARS-USMARC-1261, complete genome.
NODE_173_length_1560_cov_1.79064	#N/A	#N/A	rs|NC_001803|NC_001803.1 [Respiratory syncytial virus]Respiratory syncytial virus, complete genome.	#N/A	emb|JC603428|JC603428.1 [Human orthopneumovirus]Sequence 3 from Patent WO2014124238.	#N/A	#N/A	#N/A	emb|KT992094|KT992094.1 [Human orthopneumovirus]Human respiratory syncytial virus strain A2, complete genome.
NODE_1736_length_399_cov_86.6557	#N/A	#N/A	rs|XM_020024267|XM_020024267.1 [Aethina tumida]PREDICTED: Aethina tumida histone H2B (LOC109607803), mRNA.	#N/A	#N/A	#N/A	#N/A	#N/A	#N/A
NODE_1738_length_399_cov_17.1347	#N/A	#N/A	rs|XM_020025126|XM_020025126.1 [Aethina tumida]PREDICTED: Aethina tumida ADP/ATP translocase 1-like (LOC109608613), transcript variant X2, mRNA.	#N/A	#N/A	#N/A	#N/A	#N/A	#N/A
NODE_1739_length_399_cov_1.62874	emb|AL395974|AL395974.1 [Zygosaccharomyces rouxii]T7 end of clone AR0AA027D05 of library AR0AA from strain CBS 732 of Zygosaccharomyces rouxii	emb|AC138525|AC138525.1 [Homo sapiens]Homo sapiens chromosome 5 clone XXyac-4X16C5, WORKING DRAFT SEQUENCE, 245 unordered pieces.	rs|NC_027433|NC_027433.1 [mitochondrion Torulaspora delbrueckii]Torulaspora delbrueckii strain CBS 5448 mitochondrion, complete genome.	ug|JW115746.114478|Can.114478 TSA: Capsicum annuum CMCs80_20702	emb|AR634818|AR634818.1 [unidentified]Sequence 20 from patent US 6852489.	#N/A	emb|AL407085|AL407085.1 [Lachancea kluyveri]T7 end of clone XAU0AA001B09 of library XAU0AA from strain CBS 3082 of Saccharomyces kluyveri	emb|BQ103310|BQ103310.1 [Drosophila melanogaster]UUGC0713 Drosophila 8-12 hr embryonic cDNA library Drosophila melanogaster cDNA 5', mRNA sequence.	emb|CP019506|CP019506.1 [Zygosaccharomyces parabailii]Zygosaccharomyces parabailii strain ATCC 60483 mitochondrion, complete genome.
NODE_1740_length_398_cov_5785.56	emb|Z31941|Z31941.1 [Drosophila melanogaster]D. melanogaster STS determined from European Mapping Project cosmid.	emb|JQ581040|JQ581040.1 [Diabrotica virgifera virgifera]Diabrotica virgifera virgifera clone 156M20, *** SEQUENCING IN PROGRESS ***, 6 unordered pieces.	rs|XR_001112972|XR_001112972.1 [Apis florea]PREDICTED: Apis florea uncharacterized LOC100866091 (LOC100866091), ncRNA.	ug|DT776517.16099|Tca.16099 127458808 TH1 Tribolium castaneum cDNA clone 124I9 3', mRNA sequence	emb|HL573402|HL573402.1 [unidentified]Sequence 16676 from patent US 9238822.	emb|KF860630|KF860630.1 [Scytodes thoracica]Scytodes thoracica clone SCY1516 mRNA sequence.	emb|CG765854|CG765854.1 [Tribolium castaneum]TcB43.1_E12_T7 Tribolium BAC library Tribolium castaneum genomic, genomic survey sequence.	emb|EW776019|EW776019.1 [Diabrotica virgifera virgifera]ST040008A10B08 Normalized and subtracted western corn rootworm female head cDNA library Diabrotica virgifera virgifera cDNA clone ST040008A10B08 5', mRNA sequence.	emb|KC966570|KC966570.1 [Aethina tumida]Aethina tumida voucher BYU CO352 18S ribosomal RNA gene, partial sequence.
NODE_1744_length_398_cov_97.7778	emb|BV826069|BV826069.1 [Sus scrofa]pRRL2:Newb:20080411:203413 USMARC Pig Breed SNP Discovery Sus scrofa STS genomic, sequence tagged site.	emb|JQ581040|JQ581040.1 [Diabrotica virgifera virgifera]Diabrotica virgifera virgifera clone 156M20, *** SEQUENCING IN PROGRESS ***, 6 unordered pieces.	rs|XM_022685642|XM_022685642.1 [Astyanax mexicanus]PREDICTED: Astyanax mexicanus uncharacterized LOC111196389 (LOC111196389), mRNA.	ug|DT796333.18934|Tca.18934 127370299 TL1 Tribolium castaneum cDNA clone 88G5 5', mRNA sequence	emb|HL575582|HL575582.1 [unidentified]Sequence 18856 from patent US 9238822.	emb|AK283406|AK283406.1 [Gryllus bimaculatus]Gryllus bimaculatus mRNA, GBcontig30267.	emb|HN097919|HN097919.1 [Glycine soja]GSS_Ba215O03.F GSS_Ba Glycine soja genomic 5', genomic survey sequence.	emb|ES553455|ES553455.1 [Tribolium castaneum]TO1001A11pTV TO1 Tribolium castaneum cDNA, mRNA sequence.	emb|KP134071|KP134071.1 [Aethina tumida]Aethina tumida 28S ribosomal RNA gene, partial sequence.
NODE_1749_length_398_cov_6.47447	#N/A	#N/A	#N/A	#N/A	emb|FV536137|FV536137.1 [Enterococcus faecalis]Modified Microbial Nucleic Acid.	#N/A	emb|JS169104|JS169104.1 [Glycine stenophita]GS_ABa087D14.R GS_ABa Glycine stenophita genomic 3', genomic survey sequence.	#N/A	#N/A
NODE_1751_length_397_cov_13.509	#N/A	emb|AC150454|AC150454.2 [Callithrix jacchus]Callithrix jacchus clone CH259-251E17, WORKING DRAFT SEQUENCE, 3 ordered pieces.	#N/A	#N/A	#N/A	#N/A	#N/A	#N/A	#N/A
NODE_1766_length_395_cov_20.2424	#N/A	#N/A	#N/A	#N/A	#N/A	#N/A	#N/A	#N/A	emb|LL976069|LL976069.1 [Schistosoma rodhaini]Schistosoma rodhaini strain Burundi genome assembly, scaffold: SROB_scaffold0018648
NODE_1769_length_395_cov_1.62424	#N/A	#N/A	#N/A	#N/A	emb|KH945368|KH945368.1 [unidentified]Sequence 16 from patent US 9719117.	#N/A	#N/A	#N/A	emb|CP014660|CP014660.1 [Salmonella enterica subsp. enterica serovar Anatum str.]Salmonella enterica subsp. enterica serovar Anatum str. USDA-ARS-USMARC-1765 plasmid pSAN1-06-0624, complete sequence.
NODE_177_length_1532_cov_4.94888	#N/A	#N/A	#N/A	#N/A	#N/A	#N/A	#N/A	#N/A	emb|LN835296|LN835296.1 [Plasmodium relictum]Plasmodium relictum strain SGS1 genome assembly, chromosome: 1
NODE_1784_length_393_cov_8.74085	#N/A	#N/A	#N/A	#N/A	#N/A	#N/A	#N/A	#N/A	emb|AP015042|AP015042.1 [Vigna angularis var. angularis]Vigna angularis var. angularis DNA, chromosome 9, almost complete sequence, cultivar: Shumari.
NODE_179_length_1528_cov_53.0362	#N/A	#N/A	rs|XM_020015217|XM_020015217.1 [Aethina tumida]PREDICTED: Aethina tumida major facilitator superfamily domain-containing protein 6-A (LOC109599259), transcript variant X3, mRNA.	#N/A	#N/A	#N/A	#N/A	#N/A	#N/A
NODE_18_length_3625_cov_25.3626	#N/A	emb|AC128461|AC128461.3 [Rattus norvegicus]Rattus norvegicus clone CH230-70H14, *** SEQUENCING IN PROGRESS ***, 26 unordered pieces.	rs|XM_007257990|XM_007257990.3 [Astyanax mexicanus]PREDICTED: Astyanax mexicanus cysteine and serine rich nuclear protein 3 (csrnp3), mRNA.	ug|AM208904.4067|Pli.4067 AM208904 RZPD MPMGp1174 Paracentrotus lividus EGG Paracentrotus lividus cDNA clone MPMGp1174J0516Q 5', mRNA sequence	emb|KH399912|KH399912.1 [unidentified]Sequence 19656 from patent US 9504734.	emb|AK050467|AK050467.1 [Mus musculus]Mus musculus adult pancreas islet cells cDNA, RIKEN full-length enriched library, clone:C820001I03 product:apoptotic chromatin condensation inducer in the nucleus, full insert sequence.	emb|FR491617|FR491617.1 [Mus musculus]Mus musculus NOD/ShiLtJ GSS, clone CH29-5I18 5' sequence	emb|FO297366|FO297366.1 [Astyanax mexicanus]Astyanax mexicanus Pachon cavefish mRNA 5-prime sequence from clone ARA0ACA1YN08 (ARA0ACA1YN08EM1).	emb|LT614639|LT614639.1 [Plasmodium berghei]Plasmodium berghei strain NK65e genome assembly, chromosome: 13
NODE_1804_length_391_cov_12.8681	#N/A	#N/A	#N/A	#N/A	#N/A	#N/A	#N/A	emb|DR118727|DR118727.1 [Pinus taeda]RTMG1_18_G03.g1_A029 Roots minus magnesium Pinus taeda cDNA clone RTMG1_18_G03_A029 5', mRNA sequence.	#N/A
NODE_1819_length_390_cov_1.64	#N/A	emb|AC181758|AC181758.1 [Strongylocentrotus purpuratus]Strongylocentrotus purpuratus clone R3-1036K21, WORKING DRAFT SEQUENCE, 53 unordered pieces.	#N/A	#N/A	#N/A	#N/A	#N/A	#N/A	emb|CP026851|CP026851.1 [Enterobacter cloacae]Enterobacter cloacae strain AR_0072 plasmid unnamed1.
NODE_182_length_1507_cov_4.04577	#N/A	emb|GU799579|GU799579.1 [Carica papaya]Carica papaya clone BAC PH95I24, *** SEQUENCING IN PROGRESS ***, 25 unordered pieces.	rs|NR_103075|NR_103075.1 [Citrobacter koseri]Citrobacter koseri strain ATCC BAA-895 23S ribosomal RNA gene, complete sequence.	ug|JW075724.38635|Can.38635 TSA: Capsicum annuum MGMT_Contig25480	emb|LP130707|LP130707.1 [Escherichia coli]Sequence 6219 from Patent WO2015059690.	emb|KF302551|KF302551.1 [Phaeodactylum tricornutum]Phaeodactylum tricornutum clone C76 hypothetical protein mRNA, partial cds.	emb|FI579212|FI579212.1 [human gut metagenome]5044a-5044a-L-con4a Viral Genomic Survey of Stool from South East Asian Children with Acute Flaccid Paralysis human gut metagenome genomic, genomic survey sequence.	emb|FQ020145|FQ020145.1 [Spodoptera littoralis]Spodoptera littoralis, EST, male antenna.	emb|CP021749|CP021749.1 [Enterobacter cloacae]Enterobacter cloacae strain AR_0163, complete genome.
NODE_1820_length_390_cov_1.11692	#N/A	#N/A	#N/A	#N/A	emb|AR873581|AR873581.1 [unidentified]Sequence 3917 from patent US 7041814.	#N/A	#N/A	#N/A	emb|CP026719|CP026719.1 [Enterobacter cloacae]Enterobacter cloacae strain AR_0060 chromosome, complete genome.
NODE_1839_length_388_cov_0.990712	#N/A	#N/A	#N/A	#N/A	#N/A	#N/A	#N/A	#N/A	emb|CP026975|CP026975.1 [Enterobacter cloacae complex bacterium]Enterobacter cloacae complex bacterium strain FDAARGOS_77 chromosome, complete genome.
NODE_1863_length_386_cov_22.514	#N/A	#N/A	#N/A	#N/A	#N/A	#N/A	emb|JY352754|JY352754.1 [Beta vulgaris subsp. vulgaris]29-L108033-1033-119-I07-ccfw IGS-SCF-1033 Bvu-KWS2320 fosmid genomic library Beta vulgaris subsp. vulgaris genomic clone IGS-SCF-1033-119-I07 5', genomic survey sequence.	#N/A	#N/A
NODE_1868_length_386_cov_1.5919	#N/A	#N/A	#N/A	#N/A	#N/A	#N/A	#N/A	#N/A	emb|LT634361|LT634361.1 [Tenacibaculum maritimum]Tenacibaculum maritimum isolate NCIMB 2154T genome assembly, chromosome: MARIT
NODE_1878_length_384_cov_68.1881	#N/A	emb|AC150880|AC150880.4 [Bos taurus]Bos taurus clone CH240-192M18, WORKING DRAFT SEQUENCE, 2 ordered pieces.	#N/A	#N/A	#N/A	#N/A	#N/A	#N/A	#N/A
NODE_188_length_1477_cov_42.1565	#N/A	emb|AC233560|AC233560.5 [Medicago truncatula]Medicago truncatula clone mth2-167o22, WORKING DRAFT SEQUENCE, 4 ordered pieces.	#N/A	#N/A	#N/A	#N/A	#N/A	#N/A	#N/A
NODE_1894_length_383_cov_1.82704	#N/A	emb|AC060224|AC060224.15 [Mus musculus]Mus musculus clone RP23-66G23 strain C57BL6/J, WORKING DRAFT SEQUENCE, 92 unordered pieces.	rs|NC_002166|NC_002166.1 [Escherichia virus HK022]Bacteriophage HK022, complete genome.	ug|EV191358.26536|Bna.26536 0088839 Brassica napus Cold acclimation - dark Brassica napus cDNA, mRNA sequence	emb|KH945368|KH945368.1 [unidentified]Sequence 16 from patent US 9719117.	#N/A	emb|BZ055837|BZ055837.1 [Brassica oleracea]jnr46a01.g1 B.oleracea001 Brassica oleracea genomic, DNA sequence.	emb|BG877457|BG877457.1 [Homo sapiens]QV0-HT0493-280200-135-g09 HT0493 Homo sapiens cDNA, mRNA sequence.	emb|AF519766|AF519766.1 [Cloning vector pMAK705]Cloning vector pMAK705, complete sequence.
NODE_1906_length_381_cov_3449.86	#N/A	#N/A	rs|NC_036104|NC_036104.1 [mitochondrion Aethina tumida]Aethina tumida mitochondrion, complete genome.	#N/A	#N/A	#N/A	#N/A	emb|EB755678|EB755678.1 [Leptinotarsa decemlineata]659928 MN12 Leptinotarsa decemlineata cDNA clone 320162, mRNA sequence.	emb|KT696260|KT696260.1 [Nitidulidae sp. BMNH 1274727]Nitidulidae sp. BMNH 1274727 mitochondrion, partial genome.
NODE_1910_length_381_cov_1.11076	#N/A	#N/A	rs|XM_004024369|XM_004024369.1 [Ichthyophthirius multifiliis]Ichthyophthirius multifiliis hypothetical protein (IMG5_195120) mRNA, complete cds.	#N/A	#N/A	#N/A	#N/A	emb|EL916102|EL916102.1 [Ichthyophthirius multifiliis]INIT2_99_D06.g1_A006 G5 trophont cDNA (INIT2) Ichthyophthirius multifiliis cDNA clone INIT2_99_D06_A006 3', mRNA sequence.	emb|LN515532|LN515532.1 [Fermentimonas caenicola]Fermentimonas caenicola genome assembly, chromosome: chrI
NODE_1911_length_381_cov_1.05063	#N/A	#N/A	#N/A	#N/A	emb|AR873538|AR873538.1 [unidentified]Sequence 3874 from patent US 7041814.	#N/A	emb|AL141798|AL141798.1 [Anopheles gambiae]Anopheles gambiae GSS SP6 end of clone 04G23 of NotreDame1 library from strain PEST of Anopheles gambiae (African malaria mosquito)	#N/A	emb|CP011662|CP011662.1 [Enterobacter hormaechei]Enterobacter hormaechei strain CAV1176, complete genome.
NODE_192_length_1439_cov_338.412	#N/A	emb|AC017826|AC017826.1 [Drosophila melanogaster]Drosophila melanogaster, WORKING DRAFT SEQUENCE, in ordered pieces.	rs|XM_008550799|XM_008550799.2 [Microplitis demolitor]PREDICTED: Microplitis demolitor uncharacterized LOC103572275 (LOC103572275), mRNA.	ug|BY916909.6302|Bmo.6302 BY916909 NV12 Bombyx mori cDNA clone NV120750 5', mRNA sequence	emb|AR523060|AR523060.1 [unidentified]Sequence 28020 from patent US 6703491.	#N/A	emb|DE415553|DE415553.1 [Bombyx mori]Bombyx mori genomic DNA, BAC clone:15J11F.	emb|CV846674|CV846674.1 [Acyrthosiphon pisum]ID0AEE15CH06RM1 ID0AEE Acyrthosiphon pisum cDNA clone ID0AEE15CH06 5', mRNA sequence.	emb|EF710637|EF710637.1 [Cotesia sesamiae Mombasa bracovirus]Cotesia sesamiae Mombasa bracovirus clone BAC 1J4, complete sequence.
NODE_1935_length_378_cov_22.3387	#N/A	#N/A	#N/A	#N/A	#N/A	#N/A	#N/A	#N/A	emb|CP012523|CP012523.1 [Drosophila busckii]Drosophila busckii chromosome 2L sequence.
NODE_1959_length_376_cov_2.86817	#N/A	emb|AM889138|AM889138.1 [Neisseria meningitidis alpha275]Neisseria meningitidis serogroup W135 alpha275, WORKING DRAFT SEQUENCE, 133 unordered, unoriented pieces.	rs|NR_121979|NR_121979.1 [Bibersteinia trehalosi]Bibersteinia trehalosi strain USDA-ARS-USMARC-188 23S ribosomal RNA gene, complete sequence.	ug|HP459490.30386|Ame.30386 TSA: Apis mellifera isotig00052.Amelabd mRNA sequence	emb|KH730052|KH730052.1 [unidentified]Sequence 8 from patent US 9631211.	emb|AY439553|AY439553.1 [Armigeres subalbatus]Armigeres subalbatus ASAP ID: 39905 conserved unknown mRNA sequence.	emb|FI579398|FI579398.1 [human gut metagenome]5727ab-5727-A-con-17 Viral Genomic Survey of Stool from South East Asian Children with Acute Flaccid Paralysis human gut metagenome genomic, genomic survey sequence.	emb|CU561304|CU561304.1 [Spadella cephaloptera]Spc_15YO13 cDNA clone of Developmental Stages Library of Chaetognath Spadella cephaloptera similar to gi|27361021|gb|AAO09931.1|AE016801_250 Unknown [Vibrio vulnificus CMCP6].	emb|CP006955|CP006955.1 [Bibersteinia trehalosi USDA-ARS-USMARC-189]Bibersteinia trehalosi USDA-ARS-USMARC-189, complete genome.
NODE_196_length_1424_cov_5.04047	#N/A	#N/A	#N/A	#N/A	emb|FV536245|FV536245.1 [Staphylococcus aureus]Modified Microbial Nucleic Acid.	#N/A	#N/A	#N/A	#N/A
NODE_1965_length_375_cov_1.71935	emb|BV192222|BV192222.1 [Homo sapiens]sqnm173792 Human DNA (Sequenom) Homo sapiens STS genomic, sequence tagged site.	emb|AC019111|AC019111.3 [Homo sapiens]Homo sapiens chromosome 12 clone RP11-494P3, WORKING DRAFT SEQUENCE, 13 unordered pieces.	rs|NG_011839|NG_011839.1 [Homo sapiens]Homo sapiens adhesion G protein-coupled receptor G6 (ADGRG6), RefSeqGene on chromosome 6.	ug|AK091740.7037|Hs.7037 Homo sapiens cDNA FLJ34421 fis, clone HHDPC2002963	emb|HL267548|HL267548.1 [unidentified]Sequence 2 from patent US 9157129.	emb|AK143738|AK143738.1 [Mus musculus]Mus musculus 6 days neonate spleen cDNA, RIKEN full-length enriched library, clone:F430014O19 product:unclassifiable, full insert sequence.	emb|BZ772093|BZ772093.1 [Homo sapiens]mct85b04.g20 HFOSMID004 Homo sapiens genomic, DNA sequence.	emb|AL704001|AL704001.1 [Homo sapiens]Homo sapiens mRNA; EST DKFZp686I2428_r1 (from clone DKFZp686I2428)	emb|AC090629|AC090629.8 [Homo sapiens]Homo sapiens 12 BAC RP11-410B16 (Roswell Park Cancer Institute Human BAC Library) complete sequence.
NODE_197_length_1423_cov_34.5729	#N/A	#N/A	#N/A	#N/A	#N/A	#N/A	#N/A	emb|JG430275|JG430275.2 [Lucilia cuprina]Lce0043L21.g Lucilia cuprina embryonic cDNA library Lucilia cuprina cDNA clone Lce0043L21.g, mRNA sequence.	#N/A
NODE_1979_length_373_cov_693.753	#N/A	#N/A	#N/A	#N/A	#N/A	#N/A	#N/A	#N/A	emb|LM154221|LM154221.1 [Schistosoma mattheei]Schistosoma mattheei strain Denwood, Zambia genome assembly, scaffold: SMTD_scaffold0004718
NODE_198_length_1417_cov_19.8158	#N/A	emb|AC026075|AC026075.4 [Homo sapiens]Homo sapiens chromosome 6 clone RP11-261P16, WORKING DRAFT SEQUENCE, 23 unordered pieces.	rs|NG_021195|NG_021195.1 [Homo sapiens]Homo sapiens CDK5 regulatory subunit associated protein 1 like 1 (CDKAL1), RefSeqGene on chromosome 6.	#N/A	emb|HV802760|HV802760.1 [Homo sapiens]JP 2010088432-A/14768: GENETIC POLYMORPHISMS FOR EXAMINING EFFECTIVENESS OR ADVERSE EFFECTS OF TREATMENT USING TNF INHIBITORS, AND USE THEREOF.	#N/A	#N/A	emb|AM822423|AM822423.1 [Nicotiana tabacum]Nicotiana tabacum EST, clone nt002079039	emb|AL513549|AL513549.13 [Homo sapiens]Human DNA sequence from clone RP11-424H23 on chromosome 6
NODE_1986_length_373_cov_2.51948	#N/A	#N/A	#N/A	#N/A	#N/A	#N/A	#N/A	#N/A	emb|LM523252|LM523252.1 [Parastrongyloides trichosuri]Parastrongyloides trichosuri strain KNP genome assembly, scaffold: PTRK_scaffold0000079
NODE_1988_length_373_cov_1.8539	emb|BV553458|BV553458.1 [Pan troglodytes troglodytes]S217P6324FG5.T0 Noemie Pan troglodytes troglodytes STS genomic, sequence tagged site.	emb|AL157816|AL157816.7 [Homo sapiens]Human DNA sequence *** SEQUENCING CANCELLED *** from clone RP11-251C7	rs|NG_009809|NG_009809.2 [Homo sapiens]Homo sapiens ectodysplasin A (EDA), RefSeqGene on chromosome X.	ug|BX091193.687882|Hs.687882 BX091193 Soares placenta Nb2HP Homo sapiens cDNA clone IMAGp998C16221 ; IMAGE:146247, mRNA sequence	emb|KH554186|KH554186.1 [unidentified]Sequence 4680 from patent US 9567581.	emb|CR933607|CR933607.1 [Homo sapiens]Homo sapiens mRNA; cDNA DKFZp686M17113 (from clone DKFZp686M17113)	emb|AG157183|AG157183.1 [Pan troglodytes]Pan troglodytes DNA, clone: RP43-022A12.T7.	emb|DR763462|DR763462.1 [Homo sapiens]HESC4_152_G07.g1_A037 NIH_MGC_262 Homo sapiens cDNA clone IMAGE:7973296 5', mRNA sequence.	emb|AC129675|AC129675.6 [Homo sapiens]Homo sapiens 12 BAC RP11-310A24 (Roswell Park Cancer Institute Human BAC Library) complete sequence.
NODE_2_length_5451_cov_923.664	#N/A	emb|AC270217|AC270217.1 [Triticum monococcum subsp. monococcum]Triticum monococcum subsp. monococcum, *** SEQUENCING IN PROGRESS ***, 2 ordered pieces.	rs|NC_001422|NC_001422.1 [Enterobacteria phage phiX174 sensu lato]Enterobacteria phage phiX174 sensu lato, complete genome.	ug|JW068966.67717|Can.67717 TSA: Capsicum annuum MGMT_Contig18722	emb|JC196099|JC196099.1 [synthetic construct]Sequence 181 from Patent WO2013098562.	#N/A	emb|KF524785|KF524785.1 [uncultured organism]Uncultured organism clone 85_6 Bacteriophage replication gene A protein gene, partial cds; Microvirus H protein, Major spike protein (G protein), Capsid protein, Microvirus J protein, Bacteriophage scaffolding protein D, and Phage protein C genes, complete cds; and Bacteriophage replication gene A protein gene, partial cds, genomic survey sequence.	emb|GH272221|GH272221.1 [Neovison vison]e-430 American mink differentially expressed cDNAs in the blastocyst at reactivation after delayed implantation Neovison vison cDNA clone 430, mRNA sequence.	emb|LM523540|LM523540.1 [Parastrongyloides trichosuri]Parastrongyloides trichosuri strain KNP genome assembly, scaffold: PTRK_contig0000177
NODE_20_length_3516_cov_121.291	#N/A	#N/A	#N/A	#N/A	#N/A	#N/A	emb|EK353086|EK353086.1 [marine metagenome]1095468183742 Global-Ocean-Sampling_GS-31-01-01-1P3-1P8KB marine metagenome genomic clone 1061005843608 3', genomic survey sequence.	#N/A	emb|CP003801|CP003801.1 [alpha proteobacterium HIMB59]Alpha proteobacterium HIMB59 chromosome, complete genome.
NODE_2022_length_370_cov_1.46557	#N/A	emb|AC176936|AC176936.1 [Strongylocentrotus purpuratus]Strongylocentrotus purpuratus clone R3-33L6, WORKING DRAFT SEQUENCE, 58 unordered pieces.	#N/A	#N/A	#N/A	#N/A	#N/A	#N/A	emb|MF957307|MF957307.1 [Enterobacter sp. HP19]Enterobacter sp. HP19 plasmid unnamed clone contig_2.
NODE_2023_length_369_cov_7984.49	#N/A	#N/A	#N/A	#N/A	#N/A	#N/A	#N/A	#N/A	emb|BX901956|BX901956.4 [Danio rerio]Zebrafish DNA sequence from clone CH211-284C12 in linkage group 3
NODE_203_length_1399_cov_3.38906	#N/A	#N/A	rs|NC_001803|NC_001803.1 [Respiratory syncytial virus]Respiratory syncytial virus, complete genome.	#N/A	emb|JC603429|JC603429.1 [Human orthopneumovirus]Sequence 4 from Patent WO2014124238.	#N/A	#N/A	#N/A	emb|KT992094|KT992094.1 [Human orthopneumovirus]Human respiratory syncytial virus strain A2, complete genome.
NODE_2039_length_369_cov_1.23026	#N/A	emb|AC218246|AC218246.1 [Bos taurus]Bos taurus clone CH240-290F3, WORKING DRAFT SEQUENCE, 39 unordered pieces.	#N/A	#N/A	emb|AR068501|AR068501.1 [unidentified]Sequence 21 from patent US 5853998.	#N/A	emb|AL149111|AL149111.1 [Anopheles gambiae]Anopheles gambiae GSS T7 end of clone 18F23 of NotreDame1 library from strain PEST of Anopheles gambiae (African malaria mosquito)	#N/A	emb|MF957307|MF957307.1 [Enterobacter sp. HP19]Enterobacter sp. HP19 plasmid unnamed clone contig_2.
NODE_2040_length_369_cov_0.894737	#N/A	emb|AC181479|AC181479.1 [Strongylocentrotus purpuratus]Strongylocentrotus purpuratus clone R3-51K19, WORKING DRAFT SEQUENCE, 42 unordered pieces.	#N/A	#N/A	#N/A	#N/A	#N/A	#N/A	emb|LT991956|LT991956.1 [Enterobacter hormaechei subsp. steigerwaltii]Enterobacter hormaechei subsp. steigerwaltii isolate C309 genome assembly, plasmid: pC309-p2
NODE_2046_length_368_cov_34.2871	#N/A	emb|JQ581040|JQ581040.1 [Diabrotica virgifera virgifera]Diabrotica virgifera virgifera clone 156M20, *** SEQUENCING IN PROGRESS ***, 6 unordered pieces.	rs|XM_012493975|XM_012493975.1 [Apis florea]PREDICTED: Apis florea uncharacterized LOC100865248 (LOC100865248), mRNA.	ug|ES549582.18947|Tca.18947 TH1015E09T7 TH1 Tribolium castaneum cDNA, mRNA sequence	emb|HL575778|HL575778.1 [unidentified]Sequence 19052 from patent US 9238822.	#N/A	#N/A	emb|ES554446|ES554446.1 [Tribolium castaneum]TO1009G06SP6 TO1 Tribolium castaneum cDNA, mRNA sequence.	emb|KC966618|KC966618.1 [Aethina tumida]Aethina tumida voucher BYU CO352 28S ribosomal RNA gene, partial sequence.
NODE_2052_length_367_cov_115.675	emb|BV916063|BV916063.1 [Sus scrofa]pRRL2:Newb:20080411:295894 USMARC Pig Breed SNP Discovery Sus scrofa STS genomic, sequence tagged site.	emb|AC234521|AC234521.5 [Zea mays]Zea mays chromosome 2 clone CH201-428F22, *** SEQUENCING IN PROGRESS ***, 21 unordered pieces.	rs|XM_022350944|XM_022350944.1 [Nilaparvata lugens]PREDICTED: Nilaparvata lugens uncharacterized LOC111063261 (LOC111063261), mRNA.	ug|CV369766.426704|Hs.426704 PM2-KT0043-211200-003-h11 KT0043 Homo sapiens cDNA, mRNA sequence	emb|MI442205|MI442205.1 [unidentified]Sequence 72 from patent US 9902991.	emb|CR705041|CR705041.2 [Tetraodon nigroviridis]Tetraodon nigroviridis full-length cDNA	emb|CG024083|CG024083.1 [Zea mays subsp. mays]ZMMBBc0560K20r ZMMBBc Zea mays subsp. mays genomic clone ZMMBBc0560K20 3', genomic survey sequence.	emb|FL284446|FL284446.1 [Zea mays]25389967 CERES-505 Zea mays cDNA clone 1669205 5', mRNA sequence.	emb|KY457493|KY457493.1 [Argas striatus]Argas striatus clone _1_11122_2091 18S ribosomal RNA gene, internal transcribed spacer 1, 5.8S ribosomal RNA gene, internal transcribed spacer 2, and 28S ribosomal RNA gene, complete sequence.
NODE_2058_length_367_cov_10.6821	#N/A	#N/A	#N/A	#N/A	#N/A	#N/A	#N/A	#N/A	emb|LN590680|LN590680.1 [Cyprinus carpio]Cyprinus carpio genome assembly, scaffold: LG4, chromosome: 4
NODE_2063_length_367_cov_1.7053	#N/A	#N/A	#N/A	#N/A	emb|AR873858|AR873858.1 [unidentified]Sequence 4194 from patent US 7041814.	#N/A	emb|AL154506|AL154506.1 [Anopheles gambiae]Anopheles gambiae GSS SP6 end of clone 28A17 of NotreDame1 library from strain PEST of Anopheles gambiae (African malaria mosquito)	#N/A	emb|CP026850|CP026850.1 [Enterobacter cloacae]Enterobacter cloacae strain AR_0072 chromosome, complete genome.
NODE_2064_length_367_cov_1.3245	#N/A	#N/A	#N/A	#N/A	emb|GV558363|GV558363.1 [unidentified]Sequence 10207 from patent US 6551795.	#N/A	emb|BZ553770|BZ553770.1 [Pseudomonas aeruginosa]pacs1-60_4319.y2 pacs1-60 Pseudomonas aeruginosa genomic clone pacs1-60_4319, genomic survey sequence.	emb|CK394250|CK394250.1 [Heterodera glycines]hggada1C06 Gland Cell Amplified cDNA Library Heterodera glycines cDNA, mRNA sequence.	emb|CP028584|CP028584.1 [Pseudomonas aeruginosa]Pseudomonas aeruginosa strain WCHPA075019 chromosome, complete genome.
NODE_2073_length_366_cov_21.1728	#N/A	#N/A	#N/A	#N/A	#N/A	#N/A	#N/A	#N/A	emb|U06245|U06245.1 [Gossypium arboreum]Gossypium arboreum clone ADA1 vacuolar H+-ATPase 69-kDa catalytic subunit gene, partial cds.
NODE_2075_length_366_cov_9.24585	#N/A	#N/A	#N/A	#N/A	emb|FV536381|FV536381.1 [Plasmodium falciparum]Modified Microbial Nucleic Acid.	#N/A	emb|KO194055|KO194055.1 [Gossypium hirsutum]GH_TBb070I07f Gossypium hirsutum TM-1 BAC library Gossypium hirsutum genomic, genomic survey sequence.	#N/A	emb|LT990243|LT990243.1 [Plasmodium sp. DRC-Itaito]Plasmodium sp. DRC-Itaito genome assembly, chromosome: 14
NODE_2079_length_366_cov_1.21927	#N/A	#N/A	#N/A	#N/A	emb|AR872863|AR872863.1 [unidentified]Sequence 3199 from patent US 7041814.	#N/A	emb|CL685915|CL685915.1 [Pristionchus pacificus]PRI0142c_B02_2 - PRI0142c.BR (711) Mixed stage fosmid library of P. pacificus var. California Pristionchus pacificus genomic, genomic survey sequence.	#N/A	emb|CP010376|CP010376.2 [Enterobacter hormaechei subsp. steigerwaltii]Enterobacter hormaechei subsp. steigerwaltii strain 34977, complete genome.
NODE_208_length_1378_cov_44.0967	#N/A	#N/A	#N/A	#N/A	#N/A	#N/A	#N/A	#N/A	emb|CP027633|CP027633.1 [Linum usitatissimum]Linum usitatissimum chromosome Lu9.
NODE_2093_length_365_cov_2.20667	#N/A	#N/A	#N/A	#N/A	emb|GV564718|GV564718.1 [unidentified]Sequence 16562 from patent US 6551795.	#N/A	emb|BZ575332|BZ575332.1 [Pseudomonas aeruginosa]msh2_4412.y2 msh Pseudomonas aeruginosa genomic clone msh2_4412, genomic survey sequence.	#N/A	emb|LT969520|LT969520.1 [Pseudomonas aeruginosa]Pseudomonas aeruginosa isolate RW109 genome assembly, chromosome: Main_chromosome
NODE_21_length_3444_cov_26.2323	#N/A	#N/A	#N/A	#N/A	#N/A	#N/A	#N/A	emb|EW769007|EW769007.1 [Diabrotica virgifera virgifera]ST020007A20B07 Normalized and subtracted western corn rootworm female head cDNA library Diabrotica virgifera virgifera cDNA clone ST020007A20B07 5', mRNA sequence.	#N/A
NODE_2106_length_364_cov_2.17391	#N/A	emb|AC184464|AC184464.1 [Strongylocentrotus purpuratus]Strongylocentrotus purpuratus clone R3-4003I7, WORKING DRAFT SEQUENCE, 41 unordered pieces.	#N/A	#N/A	emb|FW306004|FW306004.1 [Salmonella enterica]The method for presenting the biases of nucleic acid-constitutive bases.	emb|AK273368|AK273368.1 [Gryllus bimaculatus]Gryllus bimaculatus mRNA, GBcontig20229.	emb|ET641084|ET641084.1 [Allium cepa]JBVS356TR JBVS Allium cepa genomic clone JBVS0_S1_S2_S31C_232_J16, genomic survey sequence.	#N/A	emb|CP026850|CP026850.1 [Enterobacter cloacae]Enterobacter cloacae strain AR_0072 chromosome, complete genome.
NODE_211_length_1372_cov_109.38	#N/A	#N/A	rs|XM_023163534|XM_023163534.1 [Leptinotarsa decemlineata]PREDICTED: Leptinotarsa decemlineata uncharacterized LOC111508109 (LOC111508109), mRNA.	#N/A	#N/A	#N/A	#N/A	#N/A	#N/A
NODE_2114_length_363_cov_7.21141	#N/A	#N/A	#N/A	#N/A	#N/A	#N/A	#N/A	#N/A	emb|LM403110|LM403110.1 [Hymenolepis nana]Hymenolepis nana genome assembly, scaffold: HNAJ_contig0002522
NODE_2119_length_362_cov_41.6162	#N/A	#N/A	#N/A	#N/A	#N/A	#N/A	emb|DE574907|DE574907.1 [Bombyx mori]Bombyx mori genomic DNA, Fosmid clone:GBMFno221_p08.g1.	#N/A	#N/A
NODE_213_length_1368_cov_27.9102	#N/A	#N/A	#N/A	#N/A	#N/A	#N/A	#N/A	#N/A	emb|CR933839|CR933839.10 [Danio rerio]Zebrafish DNA sequence from clone DKEY-244A7 in linkage group 18
NODE_214_length_1368_cov_5.42594	#N/A	#N/A	#N/A	#N/A	#N/A	#N/A	#N/A	#N/A	emb|LM414500|LM414500.1 [Enterobius vermicularis]Enterobius vermicularis genome assembly, scaffold: EVEC_scaffold0000947
NODE_2144_length_360_cov_5743.78	#N/A	#N/A	rs|NC_036104|NC_036104.1 [mitochondrion Aethina tumida]Aethina tumida mitochondrion, complete genome.	ug|FF250385.11322|Cqu.11322 G809P1101FE4.T0 Culex pipiens quinquefasciatus Filarial Worm Infected Library Culex pipiens quinquefasciatus cDNA, mRNA sequence	emb|HL559046|HL559046.1 [unidentified]Sequence 2320 from patent US 9238822.	#N/A	#N/A	emb|EB756289|EB756289.1 [Leptinotarsa decemlineata]678559 MN12 Leptinotarsa decemlineata cDNA clone 327762, mRNA sequence.	emb|KX943376|KX943376.1 [Calomicrus circumfusus]Calomicrus circumfusus mitochondrion, partial genome.
NODE_2155_length_359_cov_5839.35	#N/A	#N/A	#N/A	#N/A	#N/A	#N/A	#N/A	#N/A	emb|LK978264|LK978264.1 [Dracunculus medinensis]Dracunculus medinensis genome assembly, scaffold: DME_contig0000029
NODE_2160_length_359_cov_12.4388	#N/A	#N/A	rs|XR_002192140|XR_002192140.1 [Aethina tumida]PREDICTED: Aethina tumida uncharacterized LOC109606958 (LOC109606958), ncRNA.	#N/A	#N/A	#N/A	#N/A	#N/A	#N/A
NODE_2161_length_359_cov_10.4286	#N/A	#N/A	#N/A	#N/A	#N/A	#N/A	#N/A	emb|GT911938|GT911938.1 [Piromyces sp. E2]CBWB5041.g1 CBWB Piromyces sp. E2 fungal mat and spores Piromyces sp. E2 cDNA clone CBWB5041 3', mRNA sequence.	#N/A
NODE_2163_length_359_cov_4.38095	#N/A	#N/A	#N/A	#N/A	#N/A	#N/A	#N/A	#N/A	emb|AP015044|AP015044.1 [Vigna angularis var. angularis]Vigna angularis var. angularis DNA, chromosome 11, almost complete sequence, cultivar: Shumari.
NODE_2164_length_358_cov_8282.09	#N/A	#N/A	#N/A	#N/A	#N/A	#N/A	#N/A	#N/A	emb|BX901956|BX901956.4 [Danio rerio]Zebrafish DNA sequence from clone CH211-284C12 in linkage group 3
NODE_218_length_1347_cov_37.9017	#N/A	emb|CT990473|CT990473.8 [Danio rerio]Zebrafish DNA sequence *** SEQUENCING IN PROGRESS *** from clone CH73-123B11	#N/A	#N/A	#N/A	#N/A	#N/A	#N/A	#N/A
NODE_2189_length_356_cov_1.81443	#N/A	emb|AC218246|AC218246.1 [Bos taurus]Bos taurus clone CH240-290F3, WORKING DRAFT SEQUENCE, 39 unordered pieces.	#N/A	#N/A	#N/A	#N/A	#N/A	#N/A	emb|MF957307|MF957307.1 [Enterobacter sp. HP19]Enterobacter sp. HP19 plasmid unnamed clone contig_2.
NODE_2190_length_356_cov_1.39175	#N/A	#N/A	rs|XM_008190909|XM_008190909.1 [Acyrthosiphon pisum]PREDICTED: Acyrthosiphon pisum probable rhizopine catabolism regulatory protein MocR (LOC103311319), partial mRNA.	#N/A	emb|AR871713|AR871713.1 [unidentified]Sequence 2049 from patent US 7041814.	#N/A	#N/A	#N/A	emb|FP929040|FP929040.1 [Enterobacter cloacae subsp. cloacae NCTC 9394]Enterobacter cloacae subsp. cloacae NCTC 9394 draft genome.
NODE_2206_length_355_cov_1.29655	#N/A	#N/A	#N/A	#N/A	#N/A	#N/A	emb|EJ710196|EJ710196.1 [marine metagenome]1092956072078 Global-Ocean-Sampling_GS-30-02-01-1P0-1P3KB marine metagenome genomic clone 1061001830888 3', genomic survey sequence.	#N/A	emb|CP015172|CP015172.1 [Cellulophaga lytica]Cellulophaga lytica strain DAU203, complete genome.
NODE_221_length_1333_cov_56.7721	#N/A	#N/A	#N/A	#N/A	emb|DJ402626|DJ402626.1 [synthetic construct]Methods and nucleic acids for analyses of colo rectal cell proliferative disorders.	#N/A	#N/A	#N/A	#N/A
NODE_2237_length_353_cov_1.19097	#N/A	#N/A	#N/A	#N/A	#N/A	#N/A	#N/A	#N/A	emb|LT840187|LT840187.1 [Enterobacter cloacae]Enterobacter cloacae strain DG6 genome assembly, chromosome: I
NODE_2238_length_353_cov_1.0625	#N/A	#N/A	#N/A	#N/A	#N/A	#N/A	#N/A	#N/A	emb|LT670850|LT670850.1 [Polaribacter sp. KT 15]Polaribacter sp. KT 15 genome assembly, chromosome: I
NODE_2250_length_352_cov_1.39373	#N/A	#N/A	#N/A	#N/A	#N/A	#N/A	#N/A	#N/A	emb|LT991954|LT991954.1 [Enterobacter hormaechei subsp. steigerwaltii]Enterobacter hormaechei subsp. steigerwaltii isolate C309 genome assembly, chromosome: C309
NODE_2252_length_351_cov_8446.78	#N/A	emb|JQ581040|JQ581040.1 [Diabrotica virgifera virgifera]Diabrotica virgifera virgifera clone 156M20, *** SEQUENCING IN PROGRESS ***, 6 unordered pieces.	rs|XR_002606755|XR_002606755.1 [Nilaparvata lugens]PREDICTED: Nilaparvata lugens uncharacterized LOC111062003 (LOC111062003), transcript variant X2, ncRNA.	ug|GE372915.3672|Nvi.3672 292308291 Nasonia vitripennis Male Pupae Nasonia vitripennis cDNA clone 182O3 3', mRNA sequence	emb|HL569524|HL569524.1 [unidentified]Sequence 12798 from patent US 9238822.	emb|KJ124694|KJ124694.1 [Plectreurys tristis]UNVERIFIED: Plectreurys tristis clone 1380 transcribed RNA sequence.	emb|JM105639|JM105639.1 [Diabrotica virgifera virgifera]DvvBAC1_001016 Diabrotica virgifera virgifera BAC library 1, DvvBAC1 Diabrotica virgifera virgifera genomic clone DV-218_G05 similar to gamma 1, genomic survey sequence.	emb|ES552132|ES552132.1 [Tribolium castaneum]TL2006H12SP6 TL2 Tribolium castaneum cDNA, mRNA sequence.	emb|KC966570|KC966570.1 [Aethina tumida]Aethina tumida voucher BYU CO352 18S ribosomal RNA gene, partial sequence.
NODE_2253_length_351_cov_8303.85	#N/A	emb|JQ581040|JQ581040.1 [Diabrotica virgifera virgifera]Diabrotica virgifera virgifera clone 156M20, *** SEQUENCING IN PROGRESS ***, 6 unordered pieces.	rs|XR_002606755|XR_002606755.1 [Nilaparvata lugens]PREDICTED: Nilaparvata lugens uncharacterized LOC111062003 (LOC111062003), transcript variant X2, ncRNA.	ug|GE372915.3672|Nvi.3672 292308291 Nasonia vitripennis Male Pupae Nasonia vitripennis cDNA clone 182O3 3', mRNA sequence	emb|HL569524|HL569524.1 [unidentified]Sequence 12798 from patent US 9238822.	emb|KJ124694|KJ124694.1 [Plectreurys tristis]UNVERIFIED: Plectreurys tristis clone 1380 transcribed RNA sequence.	emb|JM105639|JM105639.1 [Diabrotica virgifera virgifera]DvvBAC1_001016 Diabrotica virgifera virgifera BAC library 1, DvvBAC1 Diabrotica virgifera virgifera genomic clone DV-218_G05 similar to gamma 1, genomic survey sequence.	emb|ES552132|ES552132.1 [Tribolium castaneum]TL2006H12SP6 TL2 Tribolium castaneum cDNA, mRNA sequence.	emb|KC966570|KC966570.1 [Aethina tumida]Aethina tumida voucher BYU CO352 18S ribosomal RNA gene, partial sequence.
NODE_2283_length_350_cov_3.94386	#N/A	#N/A	rs|XM_022265457|XM_022265457.1 [Pieris rapae]PREDICTED: Pieris rapae nischarin (LOC110997340), mRNA.	#N/A	#N/A	#N/A	#N/A	#N/A	#N/A
NODE_2297_length_349_cov_1.46127	#N/A	#N/A	rs|NC_001803|NC_001803.1 [Respiratory syncytial virus]Respiratory syncytial virus, complete genome.	#N/A	emb|LQ021213|LQ021213.1 [Respiratory syncytial virus]Sequence 4 from Patent EP2970981.	#N/A	#N/A	#N/A	emb|U63644|U63644.1 [Human orthopneumovirus]Human respiratory syncytial virus, mutant cpts-248/404, complete genome.
NODE_23_length_3311_cov_76.431	#N/A	#N/A	rs|XM_001846091|XM_001846091.1 [Culex quinquefasciatus]Culex quinquefasciatus zinc finger protein, mRNA.	#N/A	#N/A	#N/A	#N/A	#N/A	#N/A
NODE_2306_length_348_cov_45.2226	#N/A	#N/A	rs|XM_020024637|XM_020024637.1 [Aethina tumida]PREDICTED: Aethina tumida cell wall protein DAN4-like (LOC109608225), mRNA.	#N/A	#N/A	#N/A	#N/A	#N/A	#N/A
NODE_2310_length_348_cov_0.992933	#N/A	emb|AC101272|AC101272.1 [Mus musculus]Mus musculus clone RP23-101J20, LOW-PASS SEQUENCE SAMPLING.	#N/A	#N/A	emb|AR387278|AR387278.1 [unidentified]Sequence 4007 from patent US 6610836.	#N/A	emb|CZ305687|CZ305687.1 [Escherichia coli ETEC H10407]#360 ETEC H10407 Genomic Subtraction Library Escherichia coli ETEC H10407 genomic clone #360, genomic survey sequence.	#N/A	emb|CP026851|CP026851.1 [Enterobacter cloacae]Enterobacter cloacae strain AR_0072 plasmid unnamed1.
NODE_2317_length_347_cov_14.6773	#N/A	#N/A	#N/A	#N/A	#N/A	#N/A	#N/A	#N/A	emb|LT594795|LT594795.1 [Theobroma cacao]Theobroma cacao genome assembly, chromosome: VIII
NODE_2322_length_347_cov_1.66312	#N/A	#N/A	rs|XM_011568543|XM_011568543.1 [Plutella xylostella]PREDICTED: Plutella xylostella probable RuBisCO transcriptional regulator (LOC105396546), mRNA.	#N/A	emb|AR872511|AR872511.1 [unidentified]Sequence 2847 from patent US 7041814.	#N/A	#N/A	#N/A	emb|CP026850|CP026850.1 [Enterobacter cloacae]Enterobacter cloacae strain AR_0072 chromosome, complete genome.
NODE_234_length_1265_cov_55.5125	#N/A	#N/A	#N/A	#N/A	#N/A	#N/A	emb|JY383432|JY383432.1 [Beta vulgaris subsp. vulgaris]08-L111346-1033-214-P02-pIfw IGS-SCF-1033 Bvu-KWS2320 fosmid genomic library Beta vulgaris subsp. vulgaris genomic clone IGS-SCF-1033-214-P02 5', genomic survey sequence.	#N/A	#N/A
NODE_2348_length_345_cov_1.25714	#N/A	#N/A	#N/A	#N/A	emb|AR871601|AR871601.1 [unidentified]Sequence 1937 from patent US 7041814.	#N/A	#N/A	#N/A	emb|LT991954|LT991954.1 [Enterobacter hormaechei subsp. steigerwaltii]Enterobacter hormaechei subsp. steigerwaltii isolate C309 genome assembly, chromosome: C309
NODE_235_length_1265_cov_25.56	#N/A	#N/A	rs|XM_017181944|XM_017181944.1 [Drosophila kikkawai]PREDICTED: Drosophila kikkawai abhydrolase domain-containing protein 2 (LOC108085370), mRNA.	#N/A	#N/A	#N/A	#N/A	#N/A	#N/A
NODE_2356_length_344_cov_80.9534	#N/A	#N/A	#N/A	ug|BW443945.27288|Cin.27288 BW443945 Nori Satoh unpublished cDNA library, juvenile whole animal Ciona intestinalis cDNA clone cijv414l13 5', mRNA sequence	#N/A	#N/A	emb|CZ975518|CZ975518.1 [Solanum lycopersicum]177194 Tomato MboI BAC Library Lycopersicon esculentum genomic clone SL_MboI0057F06 5, genomic survey sequence.	emb|BW448645|BW448645.1 [Ciona intestinalis]Ciona intestinalis cDNA, clone:cijv012a05, 5'end, single read.	emb|M60377|M60377.1 [Sphecius speciosus]S.speciosus 28S ribosomal RNA gene containing R2 retrotransposon DNA.
NODE_2361_length_344_cov_34.0502	#N/A	#N/A	rs|XM_014167915|XM_014167915.1 [Salmo salar]PREDICTED: Salmo salar citron Rho-interacting kinase-like (LOC106583567), transcript variant X7, mRNA.	#N/A	#N/A	#N/A	#N/A	#N/A	#N/A
NODE_2366_length_344_cov_1.32616	#N/A	#N/A	#N/A	#N/A	emb|HK609938|HK609938.1 [unidentified]Sequence 46284 from patent US 9012723.	#N/A	emb|BZ549617|BZ549617.1 [Pseudomonas aeruginosa]pacs1-60_2227.x1 pacs1-60 Pseudomonas aeruginosa genomic clone pacs1-60_2227, genomic survey sequence.	emb|AI904322|AI904322.1 [Homo sapiens]IL-BT048-281198-001 BT048 Homo sapiens cDNA, mRNA sequence.	emb|CP008864|CP008864.2 [Pseudomonas aeruginosa]Pseudomonas aeruginosa strain W60856, complete genome.
NODE_2384_length_343_cov_1.09353	#N/A	#N/A	#N/A	#N/A	emb|MS917261|MS917261.1 [synthetic construct]Sequence 535 from Patent WO2017021529.	#N/A	#N/A	#N/A	emb|CP020053|CP020053.1 [Enterobacter cloacae]Enterobacter cloacae strain AR_0065, complete genome.
NODE_2394_length_342_cov_24.5343	#N/A	#N/A	rs|XM_969628|XM_969628.3 [Tribolium castaneum]PREDICTED: Tribolium castaneum synaptosomal-associated protein 25 (LOC663588), transcript variant X8, mRNA.	ug|ES545989.19146|Tca.19146 TB1010B09SP6 TB1 Tribolium castaneum cDNA, mRNA sequence	#N/A	#N/A	#N/A	emb|ES545989|ES545989.1 [Tribolium castaneum]TB1010B09SP6 TB1 Tribolium castaneum cDNA, mRNA sequence.	#N/A
NODE_2395_length_342_cov_23.1119	#N/A	#N/A	#N/A	#N/A	#N/A	#N/A	#N/A	#N/A	emb|LL999063|LL999063.1 [Strongyloides stercoralis]Strongyloides stercoralis strain PV0001 genome assembly, scaffold: SSTP_contig0000012
NODE_24_length_3293_cov_150.643	#N/A	#N/A	#N/A	#N/A	#N/A	#N/A	emb|FH041310|FH041310.1 [Nicotiana tabacum]CHO_OF3309xj08f1.ab1 CHO_OF3 Nicotiana tabacum genomic 5', genomic survey sequence.	#N/A	#N/A
NODE_240_length_1254_cov_145.844	#N/A	#N/A	rs|XM_011150848|XM_011150848.2 [Harpegnathos saltator]PREDICTED: Harpegnathos saltator venom acid phosphatase Acph-1 (LOC105189030), transcript variant X2, mRNA.	#N/A	#N/A	#N/A	#N/A	#N/A	#N/A
NODE_2404_length_341_cov_8752.51	#N/A	emb|JQ581040|JQ581040.1 [Diabrotica virgifera virgifera]Diabrotica virgifera virgifera clone 156M20, *** SEQUENCING IN PROGRESS ***, 6 unordered pieces.	rs|XR_002606755|XR_002606755.1 [Nilaparvata lugens]PREDICTED: Nilaparvata lugens uncharacterized LOC111062003 (LOC111062003), transcript variant X2, ncRNA.	ug|GE372915.3672|Nvi.3672 292308291 Nasonia vitripennis Male Pupae Nasonia vitripennis cDNA clone 182O3 3', mRNA sequence	emb|HL569524|HL569524.1 [unidentified]Sequence 12798 from patent US 9238822.	emb|KJ124694|KJ124694.1 [Plectreurys tristis]UNVERIFIED: Plectreurys tristis clone 1380 transcribed RNA sequence.	emb|JM105639|JM105639.1 [Diabrotica virgifera virgifera]DvvBAC1_001016 Diabrotica virgifera virgifera BAC library 1, DvvBAC1 Diabrotica virgifera virgifera genomic clone DV-218_G05 similar to gamma 1, genomic survey sequence.	emb|ES552132|ES552132.1 [Tribolium castaneum]TL2006H12SP6 TL2 Tribolium castaneum cDNA, mRNA sequence.	emb|KC966570|KC966570.1 [Aethina tumida]Aethina tumida voucher BYU CO352 18S ribosomal RNA gene, partial sequence.
NODE_2416_length_341_cov_1.05072	#N/A	#N/A	#N/A	#N/A	emb|GV555941|GV555941.1 [unidentified]Sequence 7785 from patent US 6551795.	#N/A	emb|BZ572182|BZ572182.1 [Pseudomonas aeruginosa]msh2_2540.x3 msh Pseudomonas aeruginosa genomic clone msh2_2540, genomic survey sequence.	#N/A	emb|AY658853|AY658853.1 [synthetic construct]Synthetic construct Peudomonas aeruginosa clone FLH042436.01F PA4410 gene, partial cds.
NODE_2417_length_341_cov_0.869565	#N/A	emb|AC201603|AC201603.1 [Strongylocentrotus purpuratus]Strongylocentrotus purpuratus clone R3-51L1, WORKING DRAFT SEQUENCE, 32 unordered pieces.	#N/A	#N/A	#N/A	#N/A	#N/A	#N/A	emb|LT991956|LT991956.1 [Enterobacter hormaechei subsp. steigerwaltii]Enterobacter hormaechei subsp. steigerwaltii isolate C309 genome assembly, plasmid: pC309-p2
NODE_2434_length_340_cov_5.93455	#N/A	#N/A	#N/A	#N/A	#N/A	#N/A	#N/A	#N/A	emb|LN835306|LN835306.1 [Plasmodium relictum]Plasmodium relictum strain SGS1 genome assembly, chromosome: 11
NODE_2437_length_340_cov_1.25091	#N/A	#N/A	rs|XM_011568967|XM_011568967.1 [Plutella xylostella]PREDICTED: Plutella xylostella uncharacterized LOC105396957 (LOC105396957), mRNA.	#N/A	emb|AR874068|AR874068.1 [unidentified]Sequence 4404 from patent US 7041814.	#N/A	#N/A	#N/A	emb|FP929040|FP929040.1 [Enterobacter cloacae subsp. cloacae NCTC 9394]Enterobacter cloacae subsp. cloacae NCTC 9394 draft genome.
NODE_2439_length_340_cov_0.985455	#N/A	#N/A	#N/A	#N/A	#N/A	#N/A	#N/A	#N/A	emb|CP001650|CP001650.1 [Zunongwangia profunda SM-A87]Zunongwangia profunda SM-A87, complete genome.
NODE_2441_length_339_cov_9195.9	#N/A	#N/A	rs|XM_008200828|XM_008200828.2 [Tribolium castaneum]PREDICTED: Tribolium castaneum histone H4-like (LOC662922), mRNA.	ug|CB336456.5489|Tca.5489 Tc016G09R Tribolium castaneum embryonic cDNA library Tribolium castaneum cDNA clone Tc016G09 5', mRNA sequence	emb|KH565714|KH565714.1 [unidentified]Sequence 2522 from patent US 9574200.	#N/A	#N/A	emb|CB336456|CB336456.1 [Tribolium castaneum]Tc016G09R Tribolium castaneum embryonic cDNA library Tribolium castaneum cDNA clone Tc016G09 5', mRNA sequence.	emb|JX098240|JX098240.1 [Macedonica pangaionica pangaionica]Macedonica pangaionica pangaionica isolate 341 histone H4 gene, partial cds.
NODE_2448_length_339_cov_33.0182	#N/A	emb|AC148290|AC148290.4 [Medicago truncatula]Medicago truncatula strain A17 clone mth2-45h12, *** SEQUENCING IN PROGRESS ***, 2 ordered pieces.	rs|XR_002716577|XR_002716577.1 [Cucurbita maxima]PREDICTED: Cucurbita maxima uncharacterized LOC111475575 (LOC111475575), transcript variant X4, ncRNA.	#N/A	#N/A	#N/A	emb|KO093701|KO093701.1 [Zostera marina]XTP199G04.F XTP Zostera marina genomic 5', genomic survey sequence.	#N/A	#N/A
NODE_2455_length_339_cov_1.35401	#N/A	#N/A	rs|NC_001803|NC_001803.1 [Respiratory syncytial virus]Respiratory syncytial virus, complete genome.	#N/A	emb|LQ021213|LQ021213.1 [Respiratory syncytial virus]Sequence 4 from Patent EP2970981.	#N/A	#N/A	#N/A	emb|U63644|U63644.1 [Human orthopneumovirus]Human respiratory syncytial virus, mutant cpts-248/404, complete genome.
NODE_2457_length_338_cov_7084.49	emb|Z31941|Z31941.1 [Drosophila melanogaster]D. melanogaster STS determined from European Mapping Project cosmid.	emb|JQ581040|JQ581040.1 [Diabrotica virgifera virgifera]Diabrotica virgifera virgifera clone 156M20, *** SEQUENCING IN PROGRESS ***, 6 unordered pieces.	rs|XR_001112972|XR_001112972.1 [Apis florea]PREDICTED: Apis florea uncharacterized LOC100866091 (LOC100866091), ncRNA.	ug|DT776517.16099|Tca.16099 127458808 TH1 Tribolium castaneum cDNA clone 124I9 3', mRNA sequence	emb|HL573402|HL573402.1 [unidentified]Sequence 16676 from patent US 9238822.	emb|KF860630|KF860630.1 [Scytodes thoracica]Scytodes thoracica clone SCY1516 mRNA sequence.	emb|CG765854|CG765854.1 [Tribolium castaneum]TcB43.1_E12_T7 Tribolium BAC library Tribolium castaneum genomic, genomic survey sequence.	emb|EW776019|EW776019.1 [Diabrotica virgifera virgifera]ST040008A10B08 Normalized and subtracted western corn rootworm female head cDNA library Diabrotica virgifera virgifera cDNA clone ST040008A10B08 5', mRNA sequence.	emb|KC966570|KC966570.1 [Aethina tumida]Aethina tumida voucher BYU CO352 18S ribosomal RNA gene, partial sequence.
NODE_2475_length_338_cov_3.77289	#N/A	#N/A	rs|XM_020024110|XM_020024110.1 [Aethina tumida]PREDICTED: Aethina tumida uncharacterized LOC109607636 (LOC109607636), transcript variant X2, mRNA.	#N/A	#N/A	#N/A	#N/A	#N/A	#N/A
NODE_2477_length_338_cov_0.761905	#N/A	#N/A	#N/A	#N/A	#N/A	#N/A	#N/A	#N/A	emb|CP022037|CP022037.2 [[Haemophilus] ducreyi][Haemophilus] ducreyi strain FDAARGOS_297 chromosome, complete genome.
NODE_248_length_1243_cov_2.84465	#N/A	emb|CU539089|CU539089.1 [human gut metagenome]human distal ileum metagenome sequence.	rs|NR_076987|NR_076987.1 [Riemerella anatipestifer]Riemerella anatipestifer strain RA-CH-1 23S ribosomal RNA gene, complete sequence.	ug|JT401752.74988|Ipu.74988 TSA: Ictalurus punctatus clc_369011 mRNA sequence	emb|DI069293|DI069293.1 [Elizabethkingia meningoseptica]DNA Probe Derived from ITS for Detection of Infectious Bacteria.	emb|KF302551|KF302551.1 [Phaeodactylum tricornutum]Phaeodactylum tricornutum clone C76 hypothetical protein mRNA, partial cds.	emb|ER595282|ER595282.1 [marine metagenome]1093016219533 Global-Ocean-Sampling_GS-36-01-01-2P2KB marine metagenome genomic clone 1061002583901 3', genomic survey sequence.	emb|JZ274936|JZ274936.1 [Nothobranchius furzeri]GRZ-C-C-9Wo453b05.T7 Nothobranchius furzeri GRZ, 9w, whole body, mRNA Nothobranchius furzeri cDNA clone GRZ-C-C-9Wo453b05, mRNA sequence.	emb|CP006649|CP006649.1 [Riemerella anatipestifer CH3]Riemerella anatipestifer CH3, complete genome.
NODE_2481_length_337_cov_69.4779	#N/A	#N/A	rs|XM_020011513|XM_020011513.1 [Aethina tumida]PREDICTED: Aethina tumida dentin sialophosphoprotein (LOC109596057), mRNA.	#N/A	#N/A	#N/A	#N/A	#N/A	#N/A
NODE_2488_length_337_cov_1.56618	#N/A	#N/A	#N/A	#N/A	emb|GV561463|GV561463.1 [unidentified]Sequence 13307 from patent US 6551795.	#N/A	emb|BZ549548|BZ549548.1 [Pseudomonas aeruginosa]pacs1-60_2160.x1 pacs1-60 Pseudomonas aeruginosa genomic clone pacs1-60_2160, genomic survey sequence.	#N/A	emb|CP028584|CP028584.1 [Pseudomonas aeruginosa]Pseudomonas aeruginosa strain WCHPA075019 chromosome, complete genome.
NODE_2489_length_337_cov_1	#N/A	#N/A	#N/A	#N/A	emb|GV564714|GV564714.1 [unidentified]Sequence 16558 from patent US 6551795.	#N/A	emb|BZ575005|BZ575005.1 [Pseudomonas aeruginosa]msh2_4257.x1 msh Pseudomonas aeruginosa genomic clone msh2_4257, genomic survey sequence.	#N/A	emb|CP027174|CP027174.1 [Pseudomonas aeruginosa]Pseudomonas aeruginosa strain AR_0230 chromosome, complete genome.
NODE_249_length_1241_cov_23.5332	#N/A	emb|JQ581040|JQ581040.1 [Diabrotica virgifera virgifera]Diabrotica virgifera virgifera clone 156M20, *** SEQUENCING IN PROGRESS ***, 6 unordered pieces.	#N/A	ug|EB381133.7483|Ocu.7483 nbd06b07.x1 Rabbit lens. Unnormalized (nbd) Oryctolagus cuniculus cDNA clone nbd06b07 3', mRNA sequence	emb|KH839946|KH839946.1 [unidentified]Sequence 9 from patent US 9686995.	#N/A	emb|JM105120|JM105120.1 [Diabrotica virgifera virgifera]DvvBAC1_000484 Diabrotica virgifera virgifera BAC library 1, DvvBAC1 Diabrotica virgifera virgifera genomic clone DV-217_K15 similar to protein, genomic survey sequence.	emb|FQ867687|FQ867687.1 [Sitophilus oryzae]cDNA from Non-normalized cDNA library.	emb|M60375|M60375.1 [Popillia japonica]P.japonica 28S ribosomal RNA gene containing R2 retrotransposon DNA.
NODE_2498_length_336_cov_2.85609	#N/A	emb|FO681534|FO681534.3 [Homo sapiens]Human DNA sequence *** SEQUENCING IN PROGRESS *** from clone ABC7-43009800C9	#N/A	ug|HP325675.71874|Aps.71874 TSA: Acyrthosiphon pisum strain LSR1 Contig_84255.Acpicure mRNA sequence	emb|HK247130|HK247130.1 [unidentified]Sequence 709 from patent US 8907067.	#N/A	emb|EI779665|EI779665.1 [Homo sapiens]CHORI518001G15TF BAC library from the breast cell line BT-474 Homo sapiens genomic clone CHORI518_001_G15, genomic survey sequence.	emb|GD255586|GD255586.1 [Homo sapiens]a0_002488 SARS-Cov infected lung tissue Homo sapiens cDNA clone a0_002488 5', mRNA sequence.	emb|AC253579|AC253579.2 [Homo sapiens]Homo sapiens BAC clone CH17-222N15 from chromosome 1, complete sequence.
NODE_2501_length_336_cov_1.43173	#N/A	#N/A	#N/A	#N/A	emb|AR473609|AR473609.1 [unidentified]Sequence 7 from patent US 6689567.	#N/A	emb|BZ575048|BZ575048.1 [Pseudomonas aeruginosa]msh2_4276.y2 msh Pseudomonas aeruginosa genomic clone msh2_4276, genomic survey sequence.	#N/A	emb|CP027174|CP027174.1 [Pseudomonas aeruginosa]Pseudomonas aeruginosa strain AR_0230 chromosome, complete genome.
NODE_2502_length_336_cov_1.38007	#N/A	#N/A	#N/A	#N/A	#N/A	#N/A	#N/A	#N/A	emb|CP017186|CP017186.1 [Enterobacter cloacae complex 'Hoffmann cluster III']Enterobacter cloacae complex 'Hoffmann cluster III' strain DSM 14563, complete genome.
NODE_2503_length_336_cov_1.33948	emb|FO686941|FO686941.1 [marine metagenome]Metagenomic 16S rDNA Illumina Tags as a powerful alternative to amplicon sequencing.	emb|AC267592|AC267592.1 [Hordeum vulgare subsp. vulgare]Hordeum vulgare subsp. vulgare clone BAC 0328B15, *** SEQUENCING IN PROGRESS ***, 39 unordered pieces.	rs|NR_145933|NR_145933.1 [Algoriella xinjiangensis]Algoriella xinjiangensis strain XJ109 16S ribosomal RNA, partial sequence.	ug|JT221799.220527|Ipu.220527 TSA: Ictalurus punctatus clc_379684 mRNA sequence	emb|MI372824|MI372824.1 [unidentified]Sequence 885 from patent US 9855303.	emb|AK257797|AK257797.1 [Gryllus bimaculatus]Gryllus bimaculatus mRNA, GBcontig04658.	emb|KG516505|KG516505.1 [marine metagenome]FGYN4990.b1 FGYN marine metagenome genomic, genomic survey sequence.	emb|AM110440|AM110440.1 [Fredericella sultana]Fredericella sultana EST, clone P1E11	emb|KC907889|KC907889.1 [uncultured Flavobacteriaceae bacterium]Uncultured Flavobacteriaceae bacterium clone mt176 16S ribosomal RNA gene, partial sequence.
NODE_252_length_1229_cov_58.9596	#N/A	#N/A	#N/A	#N/A	#N/A	#N/A	#N/A	#N/A	emb|AP012338|AP012338.1 [Phycisphaera mikurensis NBRC 102666]Phycisphaera mikurensis NBRC 102666 DNA, complete genome.
NODE_2540_length_334_cov_7.5948	#N/A	#N/A	#N/A	#N/A	#N/A	#N/A	#N/A	#N/A	emb|CP002683|CP002683.1 [Thermodesulfatator indicus DSM 15286]Thermodesulfatator indicus DSM 15286, complete genome.
NODE_2558_length_333_cov_4.19776	#N/A	#N/A	#N/A	#N/A	#N/A	#N/A	#N/A	emb|DN314172|DN314172.1 [Schmidtea mediterranea]PL06017B1E01 cDNA from juvenile hermaphodites Schmidtea mediterranea cDNA 5', mRNA sequence.	#N/A
NODE_2561_length_333_cov_1.78731	#N/A	#N/A	rs|XM_012666314|XM_012666314.1 [Monomorium pharaonis]PREDICTED: Monomorium pharaonis elongation factor G-2, chloroplastic-like (LOC105828110), partial mRNA.	#N/A	emb|GV552930|GV552930.1 [unidentified]Sequence 4774 from patent US 6551795.	#N/A	emb|BZ558085|BZ558085.1 [Pseudomonas aeruginosa]pacs1-60_766.s1 pacs1-60 Pseudomonas aeruginosa genomic clone pacs1-60_766, genomic survey sequence.	emb|EC654856|EC654856.1 [Cyanophora paradoxa]CDE00005577 Cyanophora paradoxa High light Cyanophora paradoxa cDNA, mRNA sequence.	emb|CP027172|CP027172.1 [Pseudomonas aeruginosa]Pseudomonas aeruginosa strain AR_0353 chromosome, complete genome.
NODE_2562_length_333_cov_1.13433	#N/A	#N/A	rs|XM_011569332|XM_011569332.1 [Plutella xylostella]PREDICTED: Plutella xylostella DNA polymerase kappa-like (LOC105397318), mRNA.	#N/A	emb|AR870591|AR870591.1 [unidentified]Sequence 927 from patent US 7041814.	#N/A	#N/A	#N/A	emb|FP929040|FP929040.1 [Enterobacter cloacae subsp. cloacae NCTC 9394]Enterobacter cloacae subsp. cloacae NCTC 9394 draft genome.
NODE_2563_length_333_cov_1.01493	#N/A	emb|AC204002|AC204002.6 [Zea mays]Zea mays chromosome 3 clone CH201-118I23, *** SEQUENCING IN PROGRESS ***, 26 unordered pieces.	#N/A	#N/A	emb|AR874120|AR874120.1 [unidentified]Sequence 4456 from patent US 7041814.	#N/A	#N/A	#N/A	emb|CP026850|CP026850.1 [Enterobacter cloacae]Enterobacter cloacae strain AR_0072 chromosome, complete genome.
NODE_2569_length_332_cov_48.2472	#N/A	#N/A	#N/A	#N/A	#N/A	#N/A	#N/A	#N/A	emb|LK425078|LK425078.1 [Dicrocoelium dendriticum]Dicrocoelium dendriticum genome assembly, scaffold: DDEL_scaffold0030978
NODE_2578_length_332_cov_1.08989	#N/A	#N/A	#N/A	#N/A	emb|AR874973|AR874973.1 [unidentified]Sequence 5309 from patent US 7041814.	#N/A	#N/A	#N/A	emb|LT840187|LT840187.1 [Enterobacter cloacae]Enterobacter cloacae strain DG6 genome assembly, chromosome: I
NODE_2579_length_332_cov_0.898876	#N/A	#N/A	#N/A	#N/A	emb|AR873981|AR873981.1 [unidentified]Sequence 4317 from patent US 7041814.	#N/A	#N/A	#N/A	emb|LT991954|LT991954.1 [Enterobacter hormaechei subsp. steigerwaltii]Enterobacter hormaechei subsp. steigerwaltii isolate C309 genome assembly, chromosome: C309
NODE_2580_length_332_cov_0.786517	#N/A	#N/A	#N/A	#N/A	emb|AR873236|AR873236.1 [unidentified]Sequence 3572 from patent US 7041814.	#N/A	#N/A	#N/A	emb|CP020053|CP020053.1 [Enterobacter cloacae]Enterobacter cloacae strain AR_0065, complete genome.
NODE_2582_length_331_cov_36.1466	#N/A	#N/A	#N/A	#N/A	#N/A	#N/A	#N/A	emb|FY973238|FY973238.1 [Dugesia japonica]Dugesia japonica cDNA, clone: Dj_aH_510_F09.rev, 3' end sequence, expressed in adult head.	#N/A
NODE_2592_length_331_cov_1.57143	#N/A	#N/A	#N/A	#N/A	emb|GZ302790|GZ302790.1 [unidentified]Sequence 7 from patent US 8178340.	#N/A	emb|ET640141|ET640141.1 [Allium cepa]JBVS888TF JBVS Allium cepa genomic clone JBVS8_S9_SA_SB1C_343_O7, genomic survey sequence.	#N/A	emb|CP022532|CP022532.1 [Enterobacter cloacae]Enterobacter cloacae strain MS7884A chromosome, complete genome.
NODE_2593_length_330_cov_16793.6	#N/A	emb|JQ581040|JQ581040.1 [Diabrotica virgifera virgifera]Diabrotica virgifera virgifera clone 156M20, *** SEQUENCING IN PROGRESS ***, 6 unordered pieces.	rs|XM_019057968|XM_019057968.1 [Bemisia tabaci]PREDICTED: Bemisia tabaci uncharacterized LOC109041581 (LOC109041581), mRNA.	ug|ES550945.18974|Tca.18974 TH1011D09SP6 TH1 Tribolium castaneum cDNA, mRNA sequence	emb|HL558679|HL558679.1 [unidentified]Sequence 1953 from patent US 9238822.	emb|AK402808|AK402808.1 [Papilio xuthus]Papilio xuthus mRNA, putative 3'UTR of hypothetical protein, sequence id: Px-0461, expressed in epidermis.	emb|DX601093|DX601093.1 [Zea mays]ZMMBBc0241E07.fq ZMMBB_VAL Zea mays genomic clone ZMMBBc0241E07 5', genomic survey sequence.	emb|GT373930|GT373930.1 [Dendroctonus ponderosae]DPO076.C21_I18 Dpo07-EAdult-Whole-Untreated-Unnorm (DPO07) Dendroctonus ponderosae cDNA clone DPO076_I18 5', mRNA sequence.	emb|KC966618|KC966618.1 [Aethina tumida]Aethina tumida voucher BYU CO352 28S ribosomal RNA gene, partial sequence.
NODE_2595_length_330_cov_7357.34	#N/A	emb|AC269288|AC269288.1 [Hordeum vulgare subsp. vulgare]Hordeum vulgare subsp. vulgare clone BAC 0214E02, *** SEQUENCING IN PROGRESS ***, 33 unordered pieces.	rs|XM_001862685|XM_001862685.1 [Culex quinquefasciatus]Culex quinquefasciatus histone 2, mRNA.	ug|GW569882.19127|Ago.19127 Ic600569853R1 Aphis gossypii cDNA	emb|KH566254|KH566254.1 [unidentified]Sequence 3062 from patent US 9574200.	emb|AK224110|AK224110.1 [Oryza punctata]Oryza punctata cDNA, clone: BBS10G12, expressed in shoot apical meristem of BB genome.	emb|ER762656|ER762656.1 [Sorghum bicolor]SB_BBc139-C23.R SB_BBc Sorghum bicolor genomic 3', genomic survey sequence.	emb|CB335427|CB335427.1 [Tribolium castaneum]Tc006F02R Tribolium castaneum embryonic cDNA library Tribolium castaneum cDNA clone Tc006F02 5', mRNA sequence.	emb|LL629920|LL629920.1 [Diphyllobothrium latum]Diphyllobothrium latum genome assembly, scaffold: DILT_scaffold0054843
NODE_2598_length_330_cov_25.7019	#N/A	#N/A	#N/A	#N/A	#N/A	#N/A	#N/A	#N/A	emb|FO082047|FO082047.1 [Millerozyma farinosa CBS 7064]Pichia sorbitophila strain CBS 7064 chromosome M complete sequence.
NODE_26_length_3161_cov_30.6757	#N/A	#N/A	rs|XM_020016970|XM_020016970.1 [Aethina tumida]PREDICTED: Aethina tumida xaa-Pro dipeptidase-like (LOC109600793), mRNA.	#N/A	#N/A	#N/A	#N/A	#N/A	#N/A
NODE_2602_length_330_cov_12.1925	#N/A	#N/A	#N/A	#N/A	#N/A	#N/A	#N/A	#N/A	emb|AL590149|AL590149.9 [Danio rerio]Zebrafish DNA sequence from clone RP71-36D5 in linkage group 17
NODE_2607_length_330_cov_3	emb|G12492|G12492.1 [Chlamydia trachomatis]CtSTS_37-1f Chlamydia RGriffais Chlamydia trachomatis STS genomic clone 37Bk1 f, sequence tagged site.	emb|CU539089|CU539089.1 [human gut metagenome]human distal ileum metagenome sequence.	rs|NR_103145|NR_103145.1 [Ornithobacterium rhinotracheale DSM 15997]Ornithobacterium rhinotracheale strain DSM 15997 23S ribosomal RNA gene, complete sequence.	ug|JT282421.92770|Ipu.92770 TSA: Ictalurus punctatus clc_562595 mRNA sequence	emb|DI069293|DI069293.1 [Elizabethkingia meningoseptica]DNA Probe Derived from ITS for Detection of Infectious Bacteria.	emb|AK284564|AK284564.1 [Gryllus bimaculatus]Gryllus bimaculatus mRNA, GBcontig31425.	emb|BH385692|BH385692.1 [Anopheles gambiae]AG-ND-172I6.TR ND-TAM Anopheles gambiae genomic clone AG-ND-172I6, genomic survey sequence.	emb|CD000934|CD000934.1 [Homo sapiens]AGENCOURT_13632337 NIH_MGC_186 Homo sapiens cDNA clone IMAGE:30323330 5', mRNA sequence.	emb|CP006828|CP006828.1 [Ornithobacterium rhinotracheale ORT-UMN 88]Ornithobacterium rhinotracheale ORT-UMN 88, complete genome.
NODE_2609_length_330_cov_1.69057	emb|AL402409|AL402409.1 [Kazachstania servazzii]T3 end of clone AT0AA001G05 of library AT0AA from strain CBS 4311 of Saccharomyces servazzii	#N/A	rs|NC_006077|NC_006077.1 [mitochondrion Kluyveromyces lactis]Kluyveromyces lactis mitochondrion, complete genome.	ug|AA511552.441437|Mm.441437 vj24g05.r1 Soares mouse NbMH Mus musculus cDNA clone IMAGE:922712 5' similar to SW:COX2_MOUSE P00405 CYTOCHROME C OXIDASE POLYPEPTIDE II ;.	#N/A	#N/A	emb|AL429460|AL429460.1 [Kluyveromyces lactis]clone BA0AB031G09 of library BA0AB from strain CLIB 210 of Kluyveromyces lactis	emb|AA511552|AA511552.1 [Mus musculus]vj24g05.r1 Soares mouse NbMH Mus musculus cDNA clone IMAGE:922712 5' similar to SW:COX2_MOUSE P00405 CYTOCHROME C OXIDASE POLYPEPTIDE II ;, mRNA sequence.	emb|CP019506|CP019506.1 [Zygosaccharomyces parabailii]Zygosaccharomyces parabailii strain ATCC 60483 mitochondrion, complete genome.
NODE_2626_length_329_cov_5.45455	#N/A	#N/A	rs|XM_020023737|XM_020023737.1 [Aethina tumida]PREDICTED: Aethina tumida uncharacterized LOC109607218 (LOC109607218), mRNA.	#N/A	#N/A	#N/A	#N/A	#N/A	emb|CP023745|CP023745.1 [Gossypium hirsutum]Gossypium hirsutum cultivar TM1 chromosome A12.
NODE_264_length_1205_cov_40.986	#N/A	#N/A	rs|XM_020020569|XM_020020569.1 [Aethina tumida]PREDICTED: Aethina tumida probable E3 ubiquitin-protein ligase sinah (LOC109604039), partial mRNA.	#N/A	#N/A	#N/A	#N/A	#N/A	#N/A
NODE_2641_length_328_cov_39.5323	#N/A	#N/A	#N/A	#N/A	#N/A	#N/A	#N/A	#N/A	emb|HF933229|HF933229.1 [Oryzias latipes]TPA: Oryzias latipes strain Hd-rR, complete genome assembly, chromosome 23
NODE_2645_length_328_cov_14.2281	#N/A	#N/A	#N/A	#N/A	#N/A	#N/A	#N/A	#N/A	emb|LL069073|LL069073.1 [Trichobilharzia regenti]Trichobilharzia regenti genome assembly, scaffold: TRE_scaffold0066907
NODE_2649_length_328_cov_1.17871	#N/A	#N/A	#N/A	#N/A	emb|AR873746|AR873746.1 [unidentified]Sequence 4082 from patent US 7041814.	#N/A	#N/A	#N/A	emb|CP021749|CP021749.1 [Enterobacter cloacae]Enterobacter cloacae strain AR_0163, complete genome.
NODE_266_length_1201_cov_32.1655	#N/A	#N/A	rs|XM_020013300|XM_020013300.1 [Aethina tumida]PREDICTED: Aethina tumida uncharacterized LOC109597572 (LOC109597572), mRNA.	#N/A	#N/A	#N/A	#N/A	#N/A	#N/A
NODE_2661_length_327_cov_17.6527	#N/A	#N/A	#N/A	#N/A	#N/A	#N/A	#N/A	#N/A	emb|CR848668|CR848668.16 [Danio rerio]Zebrafish DNA sequence from clone DKEY-82O10 in linkage group 16
NODE_2664_length_327_cov_3.04198	emb|FO694597|FO694597.1 [marine metagenome]Metagenomic 16S rDNA Illumina Tags as a powerful alternative to amplicon sequencing.	emb|AC184627|AC184627.1 [Strongylocentrotus purpuratus]Strongylocentrotus purpuratus clone R3-3005G9, WORKING DRAFT SEQUENCE, 22 unordered pieces.	rs|NR_118658|NR_118658.1 [Pasteurella testudinis DSM 23072]Pasteurella testudinis strain CCUG 19802 16S ribosomal RNA gene, partial sequence.	ug|HP459940.30124|Ame.30124 TSA: Apis mellifera isotig00472.Amelabd mRNA sequence	emb|DI249655|DI249655.1 [Cosenzaea myxofaciens]KR 1020130016913-A/1: Proteus myxofaciens WCU244 strain, composition for control plant disease and control method of plant disease with same.	emb|AK283600|AK283600.1 [Gryllus bimaculatus]Gryllus bimaculatus mRNA, GBcontig30461.	emb|ED495992|ED495992.1 [Sorghum bicolor]ix12a03.b1 Sub-library of four pooled sorghum BAC clones: 233a02 (sbb22274), 79A15, c0041P07, and c0007N23 Sorghum bicolor genomic, genomic survey sequence.	emb|LM621958|LM621958.1 [Elaeis guineensis]Elaeis guineensis EST, clone (6lib)_isotig05410	emb|HQ293202|HQ293202.1 [uncultured bacterium]Uncultured bacterium clone 30_3_1 16S ribosomal RNA gene, partial sequence.
NODE_2665_length_327_cov_2.01527	#N/A	emb|AC074218|AC074218.12 [Mus musculus]Mus musculus chromosome 3 clone RP23-137E20 strain C57BL6/J, WORKING DRAFT SEQUENCE, 64 unordered pieces.	#N/A	#N/A	emb|AR872202|AR872202.1 [unidentified]Sequence 2538 from patent US 7041814.	#N/A	emb|CL659155|CL659155.1 [Pristionchus pacificus]PRI0133b_E04 - PRI0133b.B21.1 (860) Mixed stage fosmid library of P. pacificus var. California Pristionchus pacificus genomic, genomic survey sequence.	#N/A	emb|CP020053|CP020053.1 [Enterobacter cloacae]Enterobacter cloacae strain AR_0065, complete genome.
NODE_2667_length_327_cov_1.4084	#N/A	#N/A	rs|XM_011569123|XM_011569123.1 [Plutella xylostella]PREDICTED: Plutella xylostella D-3-phosphoglycerate dehydrogenase-like (LOC105397117), mRNA.	#N/A	emb|GV559425|GV559425.1 [unidentified]Sequence 11269 from patent US 6551795.	#N/A	emb|BZ555218|BZ555218.1 [Pseudomonas aeruginosa]pacs1-60_5074.x1 pacs1-60 Pseudomonas aeruginosa genomic clone pacs1-60_5074, genomic survey sequence.	emb|AW064438|AW064438.1 [Homo sapiens]SP1035 KRIBB Human CD4 intrathymic T-cell cDNA library Homo sapiens cDNA 3', mRNA sequence.	emb|CP027174|CP027174.1 [Pseudomonas aeruginosa]Pseudomonas aeruginosa strain AR_0230 chromosome, complete genome.
NODE_2671_length_326_cov_4654.93	#N/A	#N/A	#N/A	#N/A	#N/A	#N/A	#N/A	#N/A	emb|KY039135|KY039135.1 [Phlogotettix sp. EMHAU-15090801]Phlogotettix sp. EMHAU-15090801 mitochondrion, complete genome.
NODE_2681_length_326_cov_23.5977	#N/A	#N/A	rs|XR_002191824|XR_002191824.1 [Aethina tumida]PREDICTED: Aethina tumida uncharacterized LOC109603628 (LOC109603628), ncRNA.	#N/A	#N/A	#N/A	#N/A	#N/A	#N/A
NODE_269_length_1195_cov_29.1469	#N/A	#N/A	#N/A	ug|CK511729.542|Bmo.542 rswdd0_008191.y1 swd Bombyx mori cDNA, mRNA sequence	#N/A	#N/A	emb|DE370785|DE370785.1 [Bombyx mori]Bombyx mori genomic DNA, BAC clone:BET_631_C07.	emb|CK511729|CK511729.1 [Bombyx mori]rswdd0_008191.y1 swd Bombyx mori cDNA, mRNA sequence.	emb|KF558360|KF558360.1 [Rhodnius prolixus]Rhodnius prolixus transposon Ginger2, complete sequence.
NODE_2697_length_326_cov_2.50958	emb|BV179152|BV179152.1 [Homo sapiens]sqnm104081 Human DNA (Sequenom) Homo sapiens STS genomic, sequence tagged site.	emb|AC160204|AC160204.2 [Bos taurus]Bos taurus clone CH240-82N6, WORKING DRAFT SEQUENCE, 5 unordered pieces.	rs|XM_007972177|XM_007972177.1 [Chlorocebus sabaeus]PREDICTED: Chlorocebus sabaeus programmed cell death 10 (PDCD10), transcript variant X2, mRNA.	ug|GE858992.3262|Pan.3262 1112869989307 BABEVCEREB-C-01-1-7KB Papio anubis cDNA clone 1061056077734 3' similar to H. sapiens PDCD10 (UniProtKB	emb|MI457348|MI457348.1 [unidentified]Sequence 1364 from patent US 9909185.	emb|AY609926|AY609926.1 [Sus scrofa]Sus scrofa clone Clu_4482.scr.msk.p1.Contig1, mRNA sequence.	emb|CG622183|CG622183.1 [Mus musculus]OST321445 Mus musculus 129Sv/Ev Mus musculus cDNA clone OST321445, genomic survey sequence.	emb|JK124566|JK124566.1 [Chlorocebus sabaeus]PP0ADA95YF20FM1 Chlorocebus sabaeus PBMCs EST Library Chlorocebus sabaeus cDNA, mRNA sequence.	emb|AB173172|AB173172.1 [Macaca fascicularis]Macaca fascicularis brain cDNA clone: QflA-21364, similar to human programmed cell death 10 (PDCD10), transcript variant 2, mRNA, RefSeq: NM_145859.1.
NODE_2700_length_325_cov_5866.7	#N/A	#N/A	rs|NC_036104|NC_036104.1 [mitochondrion Aethina tumida]Aethina tumida mitochondrion, complete genome.	ug|FF192892.3141|Cqu.3141 G809P19FN5.T0 Culex pipiens quinquefasciatus Filarial Worm Infected Library Culex pipiens quinquefasciatus cDNA, mRNA sequence	emb|HL819067|HL819067.1 [unidentified]Sequence 172 from patent US 9340797.	emb|AK283288|AK283288.1 [Gryllus bimaculatus]Gryllus bimaculatus mRNA, GBcontig30149.	#N/A	emb|DN952589|DN952589.1 [Stomoxys calcitrans]C12-SC-P1 Adult salivary gland cDNA library XWJRABMK Stomoxys calcitrans cDNA, mRNA sequence.	emb|JX412756|JX412756.1 [Pseudocolaspis sp. PSE01]Pseudocolaspis sp. PSE01 mitochondrion, partial genome.
NODE_2709_length_325_cov_15.2577	#N/A	#N/A	#N/A	#N/A	#N/A	#N/A	#N/A	#N/A	emb|CP017253|CP017253.2 [Clostridium taeniosporum]Clostridium taeniosporum strain 1/k chromosome, complete genome.
NODE_2715_length_325_cov_2.68077	#N/A	#N/A	#N/A	#N/A	emb|GV559403|GV559403.1 [unidentified]Sequence 11247 from patent US 6551795.	#N/A	emb|BZ578021|BZ578021.1 [Pseudomonas aeruginosa]msh2_5682.x1 msh Pseudomonas aeruginosa genomic clone msh2_5682, genomic survey sequence.	#N/A	emb|AY657952|AY657952.1 [synthetic construct]Synthetic construct Peudomonas aeruginosa clone FLH046053.01F PA1512 gene, partial cds.
NODE_2716_length_325_cov_1.93846	#N/A	emb|AC184321|AC184321.1 [Strongylocentrotus purpuratus]Strongylocentrotus purpuratus clone R3-4005K7, WORKING DRAFT SEQUENCE, 32 unordered pieces.	#N/A	#N/A	emb|AR871715|AR871715.1 [unidentified]Sequence 2051 from patent US 7041814.	#N/A	emb|ET646316|ET646316.1 [Allium cepa]JBVR988TR JBVR Allium cepa genomic clone JBVR8_R9_RA_RB1C_344_O8, genomic survey sequence.	emb|EG978697|EG978697.1 [Cyamopsis tetragonoloba]GLL056_H08_025 Cyamopsis tetragonoloba (L.) Taub seeds at late developmental stage Cyamopsis tetragonoloba cDNA, mRNA sequence.	emb|CP022532|CP022532.1 [Enterobacter cloacae]Enterobacter cloacae strain MS7884A chromosome, complete genome.
NODE_2718_length_325_cov_1.47692	#N/A	#N/A	#N/A	#N/A	emb|AR870493|AR870493.1 [unidentified]Sequence 829 from patent US 7041814.	#N/A	emb|ET640442|ET640442.1 [Allium cepa]JBVSC29TF JBVS Allium cepa genomic clone JBVSC_SD_SE_SF1C_105_E9, genomic survey sequence.	#N/A	emb|CP022532|CP022532.1 [Enterobacter cloacae]Enterobacter cloacae strain MS7884A chromosome, complete genome.
NODE_2720_length_324_cov_3901.12	#N/A	#N/A	#N/A	#N/A	#N/A	#N/A	#N/A	#N/A	emb|LK978264|LK978264.1 [Dracunculus medinensis]Dracunculus medinensis genome assembly, scaffold: DME_contig0000029
NODE_2727_length_324_cov_6.95753	#N/A	#N/A	#N/A	#N/A	#N/A	#N/A	#N/A	#N/A	emb|LN609528|LN609528.1 [Strongyloides ratti]Strongyloides ratti strain ED321 Heterogonic genome assembly, chromosome: 1
NODE_2729_length_324_cov_4.57143	#N/A	emb|AC184614|AC184614.1 [Strongylocentrotus purpuratus]Strongylocentrotus purpuratus clone R3-3093J13, WORKING DRAFT SEQUENCE, 15 unordered pieces.	rs|NR_103067|NR_103067.1 [Enterobacter cloacae subsp. cloacae]Enterobacter cloacae subsp. cloacae strain ATCC 13047 23S ribosomal RNA gene, complete sequence.	ug|HP459493.30387|Ame.30387 TSA: Apis mellifera isotig00055.Amelabd mRNA sequence	emb|DI122143|DI122143.1 [Mycoplasma salivarium]Oligonucleotide for detection of pathogenic microbial, diagnostickits and methods for detection of pathogenic microbial using theoligonucleotide.	emb|AK284816|AK284816.1 [Gryllus bimaculatus]Gryllus bimaculatus mRNA, GBcontig31677.	emb|CG746090|CG746090.1 [Pristionchus pacificus]P039-1-H06.za Ppa EcoRI BAC Library Pristionchus pacificus genomic, genomic survey sequence.	emb|ES276788|ES276788.1 [Aphanomyces cochlioides]AJAF-aaa09c10.g1 Aph cDNA-InfSeedling Aphanomyces cochlioides cDNA, mRNA sequence.	emb|CP026850|CP026850.1 [Enterobacter cloacae]Enterobacter cloacae strain AR_0072 chromosome, complete genome.
NODE_2730_length_324_cov_3.65637	#N/A	#N/A	rs|XR_001102053|XR_001102053.1 [Bombus impatiens]PREDICTED: Bombus impatiens uncharacterized LOC105680366 (LOC105680366), ncRNA.	#N/A	#N/A	#N/A	#N/A	#N/A	#N/A
NODE_2731_length_324_cov_1.83784	#N/A	#N/A	#N/A	#N/A	emb|AR873495|AR873495.1 [unidentified]Sequence 3831 from patent US 7041814.	#N/A	#N/A	#N/A	emb|CP022532|CP022532.1 [Enterobacter cloacae]Enterobacter cloacae strain MS7884A chromosome, complete genome.
NODE_274_length_1191_cov_2.66696	#N/A	#N/A	#N/A	#N/A	emb|DI497680|DI497680.1 [Pseudomonas mandelii JR-1]KR 1020150008352-A/72: Pseudomonas mandelii JR-1 strain and its genome sequence.	#N/A	emb|BZ559434|BZ559434.1 [Pseudomonas aeruginosa]pacs2-164_1514.x1 pacs2-164 Pseudomonas aeruginosa genomic clone pacs2-164_1514, genomic survey sequence.	emb|BE074202|BE074202.1 [Homo sapiens]RC1-BT0567-301299-011-h01 BT0567 Homo sapiens cDNA, mRNA sequence.	emb|CP026333|CP026333.1 [Pseudomonas sp. XWY-1]Pseudomonas sp. XWY-1 plasmid, complete genome.
NODE_2766_length_322_cov_2.49027	#N/A	#N/A	#N/A	#N/A	#N/A	#N/A	#N/A	#N/A	emb|LL999052|LL999052.1 [Strongyloides stercoralis]Strongyloides stercoralis strain PV0001 genome assembly, scaffold: SSTP_contig0000003
NODE_2769_length_322_cov_1.63424	#N/A	emb|CU539089|CU539089.1 [human gut metagenome]human distal ileum metagenome sequence.	rs|NR_076194|NR_076194.1 [Porphyromonas gingivalis]Porphyromonas gingivalis strain W83 23S ribosomal RNA gene, complete sequence.	ug|JT360359.76728|Ipu.76728 TSA: Ictalurus punctatus clc_296586 mRNA sequence	emb|AR227583|AR227583.1 [unidentified]Sequence 1043 from patent US 6444799.	emb|AK276325|AK276325.1 [Gryllus bimaculatus]Gryllus bimaculatus mRNA, GBcontig23186.	emb|FI580452|FI580452.1 [human gut metagenome]5550-j_00044c Viral Genomic Survey of Stool from South East Asian Children with Acute Flaccid Paralysis human gut metagenome genomic, genomic survey sequence.	emb|JK442681|JK442681.1 [Coptotermes formosanus]CTFIY82TU Termite Coptotermes formosanus metatranscriptomic library Coptotermes formosanus cDNA clone CTFI 3', mRNA sequence.	emb|LT608328|LT608328.1 [Petrimonas mucosa]Petrimonas mucosa isolate ING2-E5A genome assembly, chromosome: I
NODE_2770_length_322_cov_1.30739	#N/A	emb|AC184280|AC184280.1 [Strongylocentrotus purpuratus]Strongylocentrotus purpuratus clone R3-32K14, WORKING DRAFT SEQUENCE, 32 unordered pieces.	#N/A	#N/A	emb|AR874061|AR874061.1 [unidentified]Sequence 4397 from patent US 7041814.	#N/A	emb|CL654667|CL654667.1 [Pristionchus pacificus]PRI0121a_G06 - PRI0121a.B21 (805) Mixed stage fosmid library of P. pacificus var. California Pristionchus pacificus genomic, genomic survey sequence.	emb|GO344368|GO344368.1 [Salmonella enterica subsp. enterica serovar Typhi]StyR-265 cDNA library representing npcRNA from S. Typhi Salmonella enterica subsp. enterica serovar Typhi cDNA, mRNA sequence.	emb|LT840187|LT840187.1 [Enterobacter cloacae]Enterobacter cloacae strain DG6 genome assembly, chromosome: I
NODE_2771_length_322_cov_0.996109	#N/A	emb|AC201603|AC201603.1 [Strongylocentrotus purpuratus]Strongylocentrotus purpuratus clone R3-51L1, WORKING DRAFT SEQUENCE, 32 unordered pieces.	#N/A	#N/A	emb|HL012463|HL012463.1 [unidentified]Sequence 103399 from patent US 9029636.	#N/A	#N/A	#N/A	emb|LT991956|LT991956.1 [Enterobacter hormaechei subsp. steigerwaltii]Enterobacter hormaechei subsp. steigerwaltii isolate C309 genome assembly, plasmid: pC309-p2
NODE_2772_length_322_cov_0.793774	#N/A	#N/A	#N/A	#N/A	emb|AR870073|AR870073.1 [unidentified]Sequence 409 from patent US 7041814.	#N/A	#N/A	#N/A	emb|LT840187|LT840187.1 [Enterobacter cloacae]Enterobacter cloacae strain DG6 genome assembly, chromosome: I
NODE_2773_length_322_cov_0.548638	#N/A	#N/A	#N/A	#N/A	emb|GV562872|GV562872.1 [unidentified]Sequence 14716 from patent US 6551795.	#N/A	emb|BZ577892|BZ577892.1 [Pseudomonas aeruginosa]msh2_5623.y2 msh Pseudomonas aeruginosa genomic clone msh2_5623, genomic survey sequence.	#N/A	emb|CP027174|CP027174.1 [Pseudomonas aeruginosa]Pseudomonas aeruginosa strain AR_0230 chromosome, complete genome.
NODE_2793_length_321_cov_1.53125	#N/A	#N/A	#N/A	#N/A	emb|GV564727|GV564727.1 [unidentified]Sequence 16571 from patent US 6551795.	#N/A	#N/A	#N/A	emb|CP015650|CP015650.1 [Pseudomonas aeruginosa]Pseudomonas aeruginosa strain Pb18 genome.
NODE_2794_length_321_cov_0.875	#N/A	#N/A	rs|XM_011505790|XM_011505790.1 [Ceratosolen solmsi marchali]PREDICTED: Ceratosolen solmsi marchali UDP-D-apiose/UDP-D-xylose synthase-like (LOC105367161), partial mRNA.	#N/A	#N/A	#N/A	#N/A	#N/A	emb|LT991954|LT991954.1 [Enterobacter hormaechei subsp. steigerwaltii]Enterobacter hormaechei subsp. steigerwaltii isolate C309 genome assembly, chromosome: C309
NODE_281_length_1161_cov_4.74635	#N/A	emb|AC184280|AC184280.1 [Strongylocentrotus purpuratus]Strongylocentrotus purpuratus clone R3-32K14, WORKING DRAFT SEQUENCE, 32 unordered pieces.	rs|NR_103061|NR_103061.1 [Edwardsiella tarda]Edwardsiella tarda strain EIB202 23S ribosomal RNA gene, complete sequence.	ug|HP459485.30078|Ame.30078 TSA: Apis mellifera isotig00047.Amelabd mRNA sequence	emb|HK769330|HK769330.1 [unidentified]Sequence 1 from patent US 9085765.	emb|AK283111|AK283111.1 [Gryllus bimaculatus]Gryllus bimaculatus mRNA, GBcontig29972.	emb|EK491596|EK491596.1 [marine metagenome]1095505089441 Global-Ocean-Sampling_GS-32-01-01-1P3-1P6KB marine metagenome genomic clone 1061005920098 5', genomic survey sequence.	emb|LM614078|LM614078.1 [Elaeis guineensis]Elaeis guineensis EST, clone (6lib)_isotig00126	emb|CP028813|CP028813.1 [Edwardsiella ictaluri]Edwardsiella ictaluri strain MS-17-156 chromosome, complete genome.
NODE_2817_length_320_cov_1.61961	#N/A	#N/A	#N/A	#N/A	emb|GV550604|GV550604.1 [unidentified]Sequence 2448 from patent US 6551795.	#N/A	emb|BZ567185|BZ567185.1 [Pseudomonas aeruginosa]pacs2-164_6816.y2 pacs2-164 Pseudomonas aeruginosa genomic clone pacs2-164_6816, genomic survey sequence.	#N/A	emb|AY657494|AY657494.1 [synthetic construct]Synthetic construct Peudomonas aeruginosa clone FLH040630.01F PA5507 gene, partial cds.
NODE_2818_length_320_cov_0.941176	#N/A	emb|CU459003|CU459003.1 [Magnetospirillum gryphiswaldense]Magnetospirillum gryphiswaldense complete chromosome, WORKING DRAFT SEQUENCE, 273 unordered pieces.	rs|XM_007451745|XM_007451745.1 [Lipotes vexillifer]PREDICTED: Lipotes vexillifer serine hydroxymethyltransferase 3, chloroplastic-like (LOC103077894), mRNA.	ug|EW789760.6322|Isc.6322 G893P514RM14.T0 Ixodes scapularis Pooled Non-infected Standard Library Ixodes scapularis cDNA, mRNA sequence	emb|HK518759|HK518759.1 [unidentified]Sequence 113 from patent US 8993838.	#N/A	emb|BZ571463|BZ571463.1 [Pseudomonas aeruginosa]msh2_190.y1 msh Pseudomonas aeruginosa genomic clone msh2_190, genomic survey sequence.	emb|HX156832|HX156832.1 [Triticum aestivum]Triticum aestivum cDNA, clone: whxs3086k23, 5' end sequence.	emb|CP028584|CP028584.1 [Pseudomonas aeruginosa]Pseudomonas aeruginosa strain WCHPA075019 chromosome, complete genome.
NODE_282_length_1160_cov_83.5507	#N/A	#N/A	#N/A	#N/A	#N/A	#N/A	#N/A	emb|CV626740|CV626740.1 [Histoplasma capsulatum]mdv96b08.g2 Hc7B_Y Ajellomyces capsulatus cDNA 5', mRNA sequence.	#N/A
NODE_2833_length_319_cov_1.2126	emb|BV191583|BV191583.1 [Homo sapiens]sqnm171238 Human DNA (Sequenom) Homo sapiens STS genomic, sequence tagged site.	emb|AL831785|AL831785.16 [Homo sapiens]Human DNA sequence *** SEQUENCING IN PROGRESS *** from clone XX-CHR_X-7340-2	rs|NG_012557|NG_012557.1 [Homo sapiens]Homo sapiens RALBP1 associated Eps domain containing 2 (REPS2), RefSeqGene on chromosome X.	ug|XR_159489.676517|Hs.676517 PREDICTED: Homo sapiens uncharacterized LOC100996798 (LOC100996798), misc_RNA	emb|KH555029|KH555029.1 [unidentified]Sequence 5523 from patent US 9567581.	emb|BC020593|BC020593.1 [Homo sapiens]Homo sapiens cDNA clone IMAGE:4428448, **** WARNING: chimeric clone ****.	emb|AG151394|AG151394.1 [Pan troglodytes]Pan troglodytes DNA, clone: RP43-014H21.TJ.	emb|HY236859|HY236859.1 [Homo sapiens]Homo sapiens cDNA, clone:H04D175K06, expressed in male testis RIKEN full-length enriched library, 3' end partial sequence.	emb|AL139090|AL139090.11 [Homo sapiens]Human DNA sequence from clone RP11-12B13 on chromosome 6
NODE_2834_length_319_cov_0.897638	emb|BV187177|BV187177.1 [Homo sapiens]sqnm153425 Human DNA (Sequenom) Homo sapiens STS genomic, sequence tagged site.	emb|AL139337|AL139337.12 [Homo sapiens]Human DNA sequence *** SEQUENCING CANCELLED *** from clone RP11-400P10	rs|NG_008107|NG_008107.1 [Homo sapiens]Homo sapiens coagulation factor XIII A chain (F13A1), RefSeqGene (LRG_549) on chromosome 6.	ug|AK128860.558364|Hs.558364 Homo sapiens cDNA FLJ46668 fis, clone TRACH3007995	emb|GC698798|GC698798.1 [unidentified]Sequence 14043 from patent US 6812339.	emb|AK154154|AK154154.1 [Mus musculus]Mus musculus NOD-derived CD11c +ve dendritic cells cDNA, RIKEN full-length enriched library, clone:F630005B03 product:unclassifiable, full insert sequence.	emb|CZ457285|CZ457285.1 [Homo sapiens]MCF740J09TR Human MCF7 breast cancer cell line library (MCF7_1) Homo sapiens genomic clone MCF7_40_J09, genomic survey sequence.	emb|AA507521|AA507521.1 [Homo sapiens]ng84h06.s1 NCI_CGAP_Pr6 Homo sapiens cDNA clone IMAGE:941531 similar to contains L1.b2 L1 repetitive element, mRNA sequence.	emb|BL000002|BL000002.1 [Homo sapiens]TPA: Homo sapiens chromosome 7.
NODE_2850_length_318_cov_1.32806	#N/A	emb|AC181479|AC181479.1 [Strongylocentrotus purpuratus]Strongylocentrotus purpuratus clone R3-51K19, WORKING DRAFT SEQUENCE, 42 unordered pieces.	#N/A	#N/A	emb|AR872324|AR872324.1 [unidentified]Sequence 2660 from patent US 7041814.	#N/A	#N/A	#N/A	emb|CP000783|CP000783.1 [Cronobacter sakazakii ATCC BAA-894]Cronobacter sakazakii ATCC BAA-894, complete genome.
NODE_2851_length_318_cov_1.20158	#N/A	#N/A	#N/A	#N/A	emb|HV223021|HV223021.1 [unidentified]JP 2003511015-A/23: HIGHLY CONSERVED GENES AND THEIR USE TO GENERATE SPECIES-SPECIFIC, GENUS-SPECIFIC, FAMILY-SPECIFIC, GROUP-SPECIFIC AND UNIVERSAL NUCLEIC ACID PROBES AND AMPLIFICATION PRIMERS TO RAPIDLY DETECT AND IDENTIFY ALGAL, ARCHAEAL, BACTERIAL, FUNGAL AND PARASITICAL MICROOR-GANISMS FROM CLINICAL SPECIMENS FOR DIAGNOSIS.	#N/A	emb|EJ475191|EJ475191.1 [marine metagenome]1095403438702 Global-Ocean-Sampling_GS-28-01-01-1P6-2P0KB marine metagenome genomic clone 1061005619833 5', genomic survey sequence.	#N/A	emb|KC905109|KC905109.1 [Riemerella anatipestifer]Riemerella anatipestifer strain RAf153 clone G0010 GTPase-translation elongation factor gene, complete cds.
NODE_2852_length_318_cov_1.01186	#N/A	#N/A	#N/A	#N/A	emb|AR873014|AR873014.1 [unidentified]Sequence 3350 from patent US 7041814.	#N/A	#N/A	#N/A	emb|LT991954|LT991954.1 [Enterobacter hormaechei subsp. steigerwaltii]Enterobacter hormaechei subsp. steigerwaltii isolate C309 genome assembly, chromosome: C309
NODE_286_length_1148_cov_26.4811	#N/A	#N/A	#N/A	#N/A	#N/A	#N/A	#N/A	#N/A	emb|LL999129|LL999129.1 [Strongyloides stercoralis]Strongyloides stercoralis strain PV0001 genome assembly, scaffold: SSTP_contig0000062
NODE_2867_length_317_cov_21.8571	#N/A	#N/A	rs|XM_020012534|XM_020012534.1 [Aethina tumida]PREDICTED: Aethina tumida tyrosine-protein kinase hopscotch (LOC109596930), mRNA.	#N/A	#N/A	#N/A	#N/A	#N/A	#N/A
NODE_2882_length_317_cov_1.66667	#N/A	#N/A	rs|NC_001803|NC_001803.1 [Respiratory syncytial virus]Respiratory syncytial virus, complete genome.	#N/A	emb|LQ021213|LQ021213.1 [Respiratory syncytial virus]Sequence 4 from Patent EP2970981.	#N/A	#N/A	#N/A	emb|U63644|U63644.1 [Human orthopneumovirus]Human respiratory syncytial virus, mutant cpts-248/404, complete genome.
NODE_2883_length_317_cov_1.39683	#N/A	emb|AM889138|AM889138.1 [Neisseria meningitidis alpha275]Neisseria meningitidis serogroup W135 alpha275, WORKING DRAFT SEQUENCE, 133 unordered, unoriented pieces.	rs|NR_121917|NR_121917.1 [Neisseria cinerea]Neisseria cinerea strain ATCC 14685 23S ribosomal RNA gene, complete sequence.	ug|HP459490.30386|Ame.30386 TSA: Apis mellifera isotig00052.Amelabd mRNA sequence	emb|HJ707430|HJ707430.1 [unidentified]Sequence 8313 from patent US 8642050.	#N/A	emb|BH380632|BH380632.1 [Anopheles gambiae]AG-ND-131J13.TF ND-TAM Anopheles gambiae genomic clone AG-ND-131J13, genomic survey sequence.	emb|FF681966|FF681966.1 [Heterorhabditis bacteriophora]HTAL-aaa04b06.b1 Heterorhabditis_bacteriophora_EST_L4+baggedworms_pSMART Heterorhabditis bacteriophora cDNA, mRNA sequence.	emb|KY847916|KY847916.1 [Neisseria animaloris]Neisseria animaloris strain ATCC 29858 16S ribosomal RNA gene, partial sequence.
NODE_2884_length_317_cov_1.26984	#N/A	#N/A	#N/A	#N/A	emb|AR871219|AR871219.1 [unidentified]Sequence 1555 from patent US 7041814.	#N/A	emb|ET641048|ET641048.1 [Allium cepa]JBVS320TR JBVS Allium cepa genomic clone JBVS0_S1_S2_S31C_88_D16, genomic survey sequence.	#N/A	emb|CP020053|CP020053.1 [Enterobacter cloacae]Enterobacter cloacae strain AR_0065, complete genome.
NODE_2886_length_316_cov_9710.47	#N/A	emb|JQ581040|JQ581040.1 [Diabrotica virgifera virgifera]Diabrotica virgifera virgifera clone 156M20, *** SEQUENCING IN PROGRESS ***, 6 unordered pieces.	rs|XR_001112972|XR_001112972.1 [Apis florea]PREDICTED: Apis florea uncharacterized LOC100866091 (LOC100866091), ncRNA.	ug|DT776517.16099|Tca.16099 127458808 TH1 Tribolium castaneum cDNA clone 124I9 3', mRNA sequence	emb|HL573402|HL573402.1 [unidentified]Sequence 16676 from patent US 9238822.	emb|JN413247|JN413247.1 [Reishia clavigera]UNVERIFIED: Reishia clavigera clone GS63 mRNA sequence.	emb|CG765854|CG765854.1 [Tribolium castaneum]TcB43.1_E12_T7 Tribolium BAC library Tribolium castaneum genomic, genomic survey sequence.	emb|DN200814|DN200814.1 [Diaprepes abbreviatus]USDA-FP_138878 Citrus root weevil whole body adult Diaprepes abbreviatus cDNA clone WHDRWI008_C02 5', mRNA sequence.	emb|KC966570|KC966570.1 [Aethina tumida]Aethina tumida voucher BYU CO352 18S ribosomal RNA gene, partial sequence.
NODE_290_length_1131_cov_2.60225	#N/A	#N/A	#N/A	#N/A	#N/A	#N/A	#N/A	#N/A	emb|FR904235|FR904235.1 [Serratia symbiotica SCt-VLC]Serratia symbiotica SCt-VLC genomic scaffold 06
NODE_2901_length_316_cov_1.55378	#N/A	emb|CU539089|CU539089.1 [human gut metagenome]human distal ileum metagenome sequence.	rs|NR_077042|NR_077042.1 [Flavobacterium branchiophilum FL-15]Flavobacterium branchiophilum strain FL-15 23S ribosomal RNA gene, complete sequence.	ug|JW185422.55496|Gmr.55496 TSA: Gadus morhua strain NEAC GmE100215i29139.GamoNEAC	emb|MI479620|MI479620.1 [unidentified]Sequence 1 from patent US 9920382.	emb|AK283013|AK283013.1 [Gryllus bimaculatus]Gryllus bimaculatus mRNA, GBcontig29874.	emb|EJ651893|EJ651893.1 [marine metagenome]1092954004168 Global-Ocean-Sampling_GS-30-02-01-1P0-1P3KB marine metagenome genomic clone 1061001819245 5', genomic survey sequence.	emb|GW323735|GW323735.1 [Ulva prolifera]empca1_0075_B06.ab1 Ulva prolifera responsible for green tide in China Ulva prolifera cDNA, mRNA sequence.	emb|DQ313088|DQ313088.1 [uncultured bacterium]Uncultured bacterium clone 3R4G 23S ribosomal RNA gene, partial sequence.
NODE_2902_length_316_cov_1.2988	#N/A	#N/A	#N/A	#N/A	emb|AR873993|AR873993.1 [unidentified]Sequence 4329 from patent US 7041814.	#N/A	#N/A	#N/A	emb|FP929040|FP929040.1 [Enterobacter cloacae subsp. cloacae NCTC 9394]Enterobacter cloacae subsp. cloacae NCTC 9394 draft genome.
NODE_2918_length_315_cov_2.872	emb|FO683949|FO683949.1 [marine metagenome]Metagenomic 16S rDNA Illumina Tags as a powerful alternative to amplicon sequencing.	emb|GU567961|GU567961.1 [uncultured myxobacterium HF0130_06F04]Uncultured myxobacterium HF0130_06F04 clone HF0130_06F04, *** SEQUENCING IN PROGRESS ***, 2 unordered pieces.	rs|NR_148855|NR_148855.1 [Apibacter mensalis]Apibacter mensalis strain LMG 28357 16S ribosomal RNA, partial sequence.	ug|JW177579.65184|Gmr.65184 TSA: Gadus morhua strain NEAC GmE100215i38877.GamoNEAC	emb|MI373266|MI373266.1 [unidentified]Sequence 1327 from patent US 9855303.	emb|AK284395|AK284395.1 [Gryllus bimaculatus]Gryllus bimaculatus mRNA, GBcontig31256.	emb|EK548029|EK548029.1 [marine metagenome]1095516103131 Global-Ocean-Sampling_GS-32-01-01-1P3-1P6KB marine metagenome genomic clone 1061005961312 5', genomic survey sequence.	emb|GO551123|GO551123.1 [Malus domestica]Mdfw2055G03_e18565.g1 Mdfw Malus x domestica cDNA 5', mRNA sequence.	emb|LN713847|LN713847.1 [Apibacter mensalis]Bacteroidetes bacterium LMG 28357 partial 16S rRNA gene, strain LMG 28357
NODE_2945_length_314_cov_2.17671	#N/A	#N/A	rs|XM_011568822|XM_011568822.1 [Plutella xylostella]PREDICTED: Plutella xylostella uncharacterized LOC105396815 (LOC105396815), mRNA.	#N/A	emb|AR871473|AR871473.1 [unidentified]Sequence 1809 from patent US 7041814.	#N/A	emb|ET639531|ET639531.1 [Allium cepa]JBVS146TF JBVS Allium cepa genomic clone JBVS0_S1_S2_S31C_164_G20, genomic survey sequence.	#N/A	emb|LT991954|LT991954.1 [Enterobacter hormaechei subsp. steigerwaltii]Enterobacter hormaechei subsp. steigerwaltii isolate C309 genome assembly, chromosome: C309
NODE_2966_length_313_cov_0.83871	#N/A	#N/A	#N/A	#N/A	emb|AR870557|AR870557.1 [unidentified]Sequence 893 from patent US 7041814.	#N/A	#N/A	#N/A	emb|FP929040|FP929040.1 [Enterobacter cloacae subsp. cloacae NCTC 9394]Enterobacter cloacae subsp. cloacae NCTC 9394 draft genome.
NODE_2968_length_312_cov_7523.74	#N/A	emb|JQ581040|JQ581040.1 [Diabrotica virgifera virgifera]Diabrotica virgifera virgifera clone 156M20, *** SEQUENCING IN PROGRESS ***, 6 unordered pieces.	rs|XR_001112972|XR_001112972.1 [Apis florea]PREDICTED: Apis florea uncharacterized LOC100866091 (LOC100866091), ncRNA.	ug|DT776517.16099|Tca.16099 127458808 TH1 Tribolium castaneum cDNA clone 124I9 3', mRNA sequence	emb|HL573402|HL573402.1 [unidentified]Sequence 16676 from patent US 9238822.	#N/A	emb|CG765854|CG765854.1 [Tribolium castaneum]TcB43.1_E12_T7 Tribolium BAC library Tribolium castaneum genomic, genomic survey sequence.	emb|DN200814|DN200814.1 [Diaprepes abbreviatus]USDA-FP_138878 Citrus root weevil whole body adult Diaprepes abbreviatus cDNA clone WHDRWI008_C02 5', mRNA sequence.	emb|KC966570|KC966570.1 [Aethina tumida]Aethina tumida voucher BYU CO352 18S ribosomal RNA gene, partial sequence.
NODE_2973_length_312_cov_174.441	#N/A	emb|AC017826|AC017826.1 [Drosophila melanogaster]Drosophila melanogaster, WORKING DRAFT SEQUENCE, in ordered pieces.	rs|XM_008553653|XM_008553653.2 [Microplitis demolitor]PREDICTED: Microplitis demolitor ATP-dependent DNA helicase PIF1-like (LOC103574245), mRNA.	ug|BY916909.6302|Bmo.6302 BY916909 NV12 Bombyx mori cDNA clone NV120750 5', mRNA sequence	#N/A	#N/A	emb|DE327035|DE327035.1 [Bombyx mori]Bombyx mori genomic DNA, BAC clone:BES_647_G03.	emb|BY916909|BY916909.1 [Bombyx mori]Bombyx mori cDNA, clone:NV120750, 5' end sequence.	emb|CP000219|CP000219.2 [Drosophila melanogaster]Drosophila melanogaster genomic scaffold 211000022280778.
NODE_2978_length_312_cov_31.8462	#N/A	#N/A	rs|XM_020017717|XM_020017717.1 [Aethina tumida]PREDICTED: Aethina tumida uncharacterized LOC109601471 (LOC109601471), mRNA.	#N/A	#N/A	#N/A	#N/A	#N/A	#N/A
NODE_2988_length_312_cov_4.76923	#N/A	emb|AC184570|AC184570.1 [Strongylocentrotus purpuratus]Strongylocentrotus purpuratus clone R3-3052J6, WORKING DRAFT SEQUENCE, 42 unordered pieces.	rs|NR_103067|NR_103067.1 [Enterobacter cloacae subsp. cloacae]Enterobacter cloacae subsp. cloacae strain ATCC 13047 23S ribosomal RNA gene, complete sequence.	ug|HP459493.30387|Ame.30387 TSA: Apis mellifera isotig00055.Amelabd mRNA sequence	emb|DI122884|DI122884.1 [unidentified]Oligonucleotide for detection of pathogenic microbial, diagnostickits and methods for detection of pathogenic microbial using theoligonucleotide.	emb|AK284816|AK284816.1 [Gryllus bimaculatus]Gryllus bimaculatus mRNA, GBcontig31677.	emb|EF998513|EF998513.1 [uncultured bacterium]Uncultured bacterium clone FAPB706.g1, genomic survey sequence.	emb|GR471220|GR471220.1 [Cajanus cajan]ICP7035_CS13_B07 Sterility mosaic disease (SMD) challenged (60 DAS) pigeonpea genotype ICP7035 leaf cDNA library Cajanus cajan cDNA clone ICP7035_CS13_B07 5', mRNA sequence.	emb|CP026850|CP026850.1 [Enterobacter cloacae]Enterobacter cloacae strain AR_0072 chromosome, complete genome.
NODE_2989_length_312_cov_1.14575	#N/A	#N/A	#N/A	#N/A	emb|AR385480|AR385480.1 [unidentified]Sequence 2209 from patent US 6610836.	#N/A	#N/A	#N/A	emb|FP929040|FP929040.1 [Enterobacter cloacae subsp. cloacae NCTC 9394]Enterobacter cloacae subsp. cloacae NCTC 9394 draft genome.
NODE_2990_length_312_cov_1.10526	#N/A	#N/A	rs|XM_002408435|XM_002408435.1 [Ixodes scapularis]Ixodes scapularis RNA polymerase II second largest subunit (RPB2), putative, mRNA.	#N/A	emb|AR409405|AR409405.1 [unidentified]Sequence 1 from patent US 6632935.	#N/A	emb|ER414018|ER414018.1 [marine metagenome]1095390068453 Global-Ocean-Sampling_GS-34-01-01-1P5-1P8KB marine metagenome genomic clone 1061005473215 3', genomic survey sequence.	#N/A	emb|CP002303|CP002303.1 [Buchnera aphidicola str. JF98]Buchnera aphidicola str. JF98 (Acyrthosiphon pisum), complete genome.
NODE_2991_length_312_cov_0.866397	#N/A	emb|AC073722|AC073722.1 [Mus musculus]Mus musculus clone RP23-210J18, WORKING DRAFT SEQUENCE, 51 unordered pieces.	rs|XM_015269956|XM_015269956.1 [Diachasma alloeum]PREDICTED: Diachasma alloeum DNA-directed RNA polymerase subunit beta' (LOC107047206), mRNA.	#N/A	emb|AR872231|AR872231.1 [unidentified]Sequence 2567 from patent US 7041814.	#N/A	emb|CL686333|CL686333.1 [Pristionchus pacificus]PRI0143d_G10_2 - PRI0143d.BR (827) Mixed stage fosmid library of P. pacificus var. California Pristionchus pacificus genomic, genomic survey sequence.	emb|CO777422|CO777422.1 [Penaeus monodon]LP-N-S01-EST0023 Lymphoid organ library Penaeus monodon cDNA clone LP-N-S01-0280-LF 5' similar to RNA polymerase beta subunit (EC 2.7.7.6) gi, mRNA sequence.	emb|FP929040|FP929040.1 [Enterobacter cloacae subsp. cloacae NCTC 9394]Enterobacter cloacae subsp. cloacae NCTC 9394 draft genome.
NODE_3004_length_311_cov_1.95122	#N/A	#N/A	#N/A	#N/A	emb|AR872967|AR872967.1 [unidentified]Sequence 3303 from patent US 7041814.	#N/A	emb|ET641804|ET641804.1 [Allium cepa]JBVSC49TR JBVS Allium cepa genomic clone JBVSC_SD_SE_SF1C_193_I1, genomic survey sequence.	#N/A	emb|LT991954|LT991954.1 [Enterobacter hormaechei subsp. steigerwaltii]Enterobacter hormaechei subsp. steigerwaltii isolate C309 genome assembly, chromosome: C309
NODE_3005_length_311_cov_1.04065	#N/A	#N/A	#N/A	#N/A	emb|AR870502|AR870502.1 [unidentified]Sequence 838 from patent US 7041814.	#N/A	emb|ET639553|ET639553.1 [Allium cepa]JBVS168TF JBVS Allium cepa genomic clone JBVS0_S1_S2_S31C_256_K16, genomic survey sequence.	#N/A	emb|KU647060|KU647060.1 [Enterobacter sp. E1010904]Enterobacter sp. E1010904 outer membrane protein C (ompC) gene, partial cds.
NODE_3007_length_310_cov_7028.68	#N/A	emb|AC269288|AC269288.1 [Hordeum vulgare subsp. vulgare]Hordeum vulgare subsp. vulgare clone BAC 0214E02, *** SEQUENCING IN PROGRESS ***, 33 unordered pieces.	rs|XM_001862685|XM_001862685.1 [Culex quinquefasciatus]Culex quinquefasciatus histone 2, mRNA.	ug|GW569882.19127|Ago.19127 Ic600569853R1 Aphis gossypii cDNA	emb|KH566254|KH566254.1 [unidentified]Sequence 3062 from patent US 9574200.	emb|AK224110|AK224110.1 [Oryza punctata]Oryza punctata cDNA, clone: BBS10G12, expressed in shoot apical meristem of BB genome.	emb|ER762656|ER762656.1 [Sorghum bicolor]SB_BBc139-C23.R SB_BBc Sorghum bicolor genomic 3', genomic survey sequence.	emb|CB335427|CB335427.1 [Tribolium castaneum]Tc006F02R Tribolium castaneum embryonic cDNA library Tribolium castaneum cDNA clone Tc006F02 5', mRNA sequence.	emb|LL629920|LL629920.1 [Diphyllobothrium latum]Diphyllobothrium latum genome assembly, scaffold: DILT_scaffold0054843
NODE_301_length_1110_cov_134.415	#N/A	emb|AC194681|AC194681.5 [Macaca mulatta]Macaca mulatta clone CH250-212N1, WORKING DRAFT SEQUENCE, 2 ordered pieces.	#N/A	#N/A	#N/A	#N/A	#N/A	#N/A	#N/A
NODE_3020_length_310_cov_36.4571	#N/A	#N/A	rs|XM_020022263|XM_020022263.1 [Aethina tumida]PREDICTED: Aethina tumida vacuolar protein sorting-associated protein 13A-like (LOC109605667), transcript variant X2, mRNA.	#N/A	#N/A	#N/A	#N/A	#N/A	#N/A
NODE_3023_length_310_cov_31.1469	#N/A	#N/A	rs|XM_022338497|XM_022338497.1 [Nilaparvata lugens]PREDICTED: Nilaparvata lugens uncharacterized LOC111051908 (LOC111051908), mRNA.	#N/A	#N/A	#N/A	#N/A	emb|HS475714|HS475714.1 [Nilaparvata lugens]BL-57880 Nilaparvata lugens illumina library Nilaparvata lugens cDNA 5', mRNA sequence.	emb|EU414005|EU414005.1 [Nemobius sylvestris]Nemobius sylvestris clone NSA119 microsatellite sequence.
NODE_3042_length_309_cov_7048.66	#N/A	emb|JQ581040|JQ581040.1 [Diabrotica virgifera virgifera]Diabrotica virgifera virgifera clone 156M20, *** SEQUENCING IN PROGRESS ***, 6 unordered pieces.	rs|XR_001112972|XR_001112972.1 [Apis florea]PREDICTED: Apis florea uncharacterized LOC100866091 (LOC100866091), ncRNA.	ug|DT776517.16099|Tca.16099 127458808 TH1 Tribolium castaneum cDNA clone 124I9 3', mRNA sequence	emb|HL573402|HL573402.1 [unidentified]Sequence 16676 from patent US 9238822.	#N/A	emb|CG765854|CG765854.1 [Tribolium castaneum]TcB43.1_E12_T7 Tribolium BAC library Tribolium castaneum genomic, genomic survey sequence.	emb|DN200814|DN200814.1 [Diaprepes abbreviatus]USDA-FP_138878 Citrus root weevil whole body adult Diaprepes abbreviatus cDNA clone WHDRWI008_C02 5', mRNA sequence.	emb|KC966570|KC966570.1 [Aethina tumida]Aethina tumida voucher BYU CO352 18S ribosomal RNA gene, partial sequence.
NODE_3043_length_309_cov_6855.73	#N/A	emb|JQ581040|JQ581040.1 [Diabrotica virgifera virgifera]Diabrotica virgifera virgifera clone 156M20, *** SEQUENCING IN PROGRESS ***, 6 unordered pieces.	rs|XR_001112972|XR_001112972.1 [Apis florea]PREDICTED: Apis florea uncharacterized LOC100866091 (LOC100866091), ncRNA.	ug|DT776517.16099|Tca.16099 127458808 TH1 Tribolium castaneum cDNA clone 124I9 3', mRNA sequence	emb|HL573402|HL573402.1 [unidentified]Sequence 16676 from patent US 9238822.	#N/A	emb|CG765854|CG765854.1 [Tribolium castaneum]TcB43.1_E12_T7 Tribolium BAC library Tribolium castaneum genomic, genomic survey sequence.	emb|DN200814|DN200814.1 [Diaprepes abbreviatus]USDA-FP_138878 Citrus root weevil whole body adult Diaprepes abbreviatus cDNA clone WHDRWI008_C02 5', mRNA sequence.	emb|KC966570|KC966570.1 [Aethina tumida]Aethina tumida voucher BYU CO352 18S ribosomal RNA gene, partial sequence.
NODE_3056_length_309_cov_1.2541	#N/A	#N/A	#N/A	#N/A	emb|GV551943|GV551943.1 [unidentified]Sequence 3787 from patent US 6551795.	#N/A	emb|BZ550592|BZ550592.1 [Pseudomonas aeruginosa]pacs1-60_2732.x1 pacs1-60 Pseudomonas aeruginosa genomic clone pacs1-60_2732, genomic survey sequence.	#N/A	emb|LT673656|LT673656.1 [Pseudomonas aeruginosa]Pseudomonas aeruginosa isolate PcyII-10 genome assembly, chromosome: PcyII-10
NODE_3057_length_309_cov_1.11066	#N/A	#N/A	rs|XM_011567992|XM_011567992.1 [Plutella xylostella]PREDICTED: Plutella xylostella aldose 1-epimerase-like (LOC105396007), mRNA.	#N/A	emb|AR870675|AR870675.1 [unidentified]Sequence 1011 from patent US 7041814.	#N/A	#N/A	#N/A	emb|FP929040|FP929040.1 [Enterobacter cloacae subsp. cloacae NCTC 9394]Enterobacter cloacae subsp. cloacae NCTC 9394 draft genome.
NODE_3069_length_308_cov_58.6543	#N/A	emb|CU896547|CU896547.4 [Sus scrofa]Pig DNA sequence *** SEQUENCING IN PROGRESS *** from clone CH242-516H5	#N/A	#N/A	#N/A	#N/A	#N/A	#N/A	#N/A
NODE_3076_length_308_cov_5.97531	#N/A	#N/A	#N/A	#N/A	#N/A	#N/A	#N/A	#N/A	emb|LM558098|LM558098.1 [Onchocerca flexuosa]Onchocerca flexuosa genome assembly, scaffold: OFLC_contig0016390
NODE_3082_length_308_cov_1.53086	emb|CR384094|CR384094.1 [Arabidopsis thaliana]Arabidopsis thaliana transposon insertion STS GT_5.10842	emb|Z81559|Z81559.1 [Caenorhabditis elegans]Caenorhabditis elegans cosmid K01F6	#N/A	ug|DN808031.27793|Spu.27793 74350422 Sea Urchin primary mesenchyme cell cDNA library Strongylocentrotus purpuratus cDNA clone I5 5', mRNA sequence	emb|AX800769|AX800769.1 [Plasmid pSC101]Sequence 37 from Patent WO03056021.	#N/A	emb|JS807597|JS807597.1 [uncultured prokaryote]TA12F-pCC2_F Honeybee gut microbiota metagenomic library uncultured prokaryote genomic clone TA12 similar to tetracycline resistance, genomic survey sequence.	emb|BJ682140|BJ682140.1 [Haplochromis chilotes]Haplochromis chilotes cDNA clone:no64h01.	emb|D45834|D45834.1 [Size marker plasmid pKF339]Size marker plasmid pKF339 DNA, complete sequence.
NODE_3083_length_308_cov_1.07819	#N/A	emb|AC176936|AC176936.1 [Strongylocentrotus purpuratus]Strongylocentrotus purpuratus clone R3-33L6, WORKING DRAFT SEQUENCE, 58 unordered pieces.	#N/A	#N/A	emb|AR068501|AR068501.1 [unidentified]Sequence 21 from patent US 5853998.	#N/A	#N/A	#N/A	emb|LT991956|LT991956.1 [Enterobacter hormaechei subsp. steigerwaltii]Enterobacter hormaechei subsp. steigerwaltii isolate C309 genome assembly, plasmid: pC309-p2
NODE_3084_length_308_cov_1.0535	#N/A	#N/A	rs|XM_011567195|XM_011567195.1 [Plutella xylostella]PREDICTED: Plutella xylostella uncharacterized LOC105395251 (LOC105395251), mRNA.	#N/A	emb|AR871080|AR871080.1 [unidentified]Sequence 1416 from patent US 7041814.	#N/A	emb|AL155128|AL155128.1 [Anopheles gambiae]Anopheles gambiae GSS SP6 end of clone 29C13 of NotreDame1 library from strain PEST of Anopheles gambiae (African malaria mosquito)	#N/A	emb|LT991954|LT991954.1 [Enterobacter hormaechei subsp. steigerwaltii]Enterobacter hormaechei subsp. steigerwaltii isolate C309 genome assembly, chromosome: C309
NODE_3097_length_307_cov_8.85124	#N/A	#N/A	#N/A	#N/A	#N/A	#N/A	#N/A	#N/A	emb|HG975515|HG975515.1 [Solanum lycopersicum]Solanum lycopersicum chromosome ch03, complete genome
NODE_31_length_3013_cov_911.211	#N/A	#N/A	rs|XM_017639377|XM_017639377.1 [Rhagoletis zephyria]PREDICTED: Rhagoletis zephyria uncharacterized LOC108383003 (LOC108383003), mRNA.	#N/A	#N/A	emb|AK282067|AK282067.1 [Gryllus bimaculatus]Gryllus bimaculatus mRNA, GBcontig28928.	#N/A	emb|DK291479|DK291479.1 [Drosophila auraria]Drosophila auraria mRNA, adult full-length cDNA clone: rdaua19o01, 3' end.	emb|PGFK01000001|PGFK01000001.1 [Timema cristinae]Timema cristinae isolate 15_0190+16_0359 chromosome LG1, whole genome shotgun sequence.
NODE_3112_length_306_cov_122.963	#N/A	emb|JQ581040|JQ581040.1 [Diabrotica virgifera virgifera]Diabrotica virgifera virgifera clone 156M20, *** SEQUENCING IN PROGRESS ***, 6 unordered pieces.	rs|XM_012493975|XM_012493975.1 [Apis florea]PREDICTED: Apis florea uncharacterized LOC100865248 (LOC100865248), mRNA.	ug|ES549582.18947|Tca.18947 TH1015E09T7 TH1 Tribolium castaneum cDNA, mRNA sequence	emb|HL558679|HL558679.1 [unidentified]Sequence 1953 from patent US 9238822.	emb|AK283406|AK283406.1 [Gryllus bimaculatus]Gryllus bimaculatus mRNA, GBcontig30267.	emb|ED522867|ED522867.1 [Brassica rapa subsp. pekinensis]KBrB110N23R KBrB, Brassica rapa BamHI BAC library Brassica rapa subsp. pekinensis genomic clone KBrB110N23, genomic survey sequence.	emb|ES554446|ES554446.1 [Tribolium castaneum]TO1009G06SP6 TO1 Tribolium castaneum cDNA, mRNA sequence.	emb|KC966618|KC966618.1 [Aethina tumida]Aethina tumida voucher BYU CO352 28S ribosomal RNA gene, partial sequence.
NODE_3120_length_306_cov_10.278	#N/A	#N/A	rs|XM_022338497|XM_022338497.1 [Nilaparvata lugens]PREDICTED: Nilaparvata lugens uncharacterized LOC111051908 (LOC111051908), mRNA.	#N/A	#N/A	#N/A	#N/A	emb|HS475714|HS475714.1 [Nilaparvata lugens]BL-57880 Nilaparvata lugens illumina library Nilaparvata lugens cDNA 5', mRNA sequence.	emb|EU414005|EU414005.1 [Nemobius sylvestris]Nemobius sylvestris clone NSA119 microsatellite sequence.
NODE_3123_length_306_cov_2.77178	emb|AL395320|AL395320.1 [Zygosaccharomyces rouxii]T7 end of clone AR0AA022H09 of library AR0AA from strain CBS 732 of Zygosaccharomyces rouxii	#N/A	#N/A	#N/A	#N/A	#N/A	emb|AL396902|AL396902.1 [Zygosaccharomyces rouxii]T3 end of clone XAR0AA001D10 of library XAR0AA from strain CBS 732 of Zygosaccharomyces rouxii	#N/A	emb|CP019500|CP019500.1 [Zygosaccharomyces parabailii]Zygosaccharomyces parabailii strain ATCC 60483 chromosome 11, complete sequence.
NODE_3125_length_306_cov_2.05809	#N/A	#N/A	#N/A	#N/A	emb|GV563330|GV563330.1 [unidentified]Sequence 15174 from patent US 6551795.	#N/A	emb|BZ577595|BZ577595.1 [Pseudomonas aeruginosa]msh2_5481.x1 msh Pseudomonas aeruginosa genomic clone msh2_5481, genomic survey sequence.	#N/A	emb|LT969520|LT969520.1 [Pseudomonas aeruginosa]Pseudomonas aeruginosa isolate RW109 genome assembly, chromosome: Main_chromosome
NODE_3127_length_306_cov_1.25726	#N/A	#N/A	#N/A	#N/A	emb|AR871923|AR871923.1 [unidentified]Sequence 2259 from patent US 7041814.	#N/A	#N/A	#N/A	emb|FP929040|FP929040.1 [Enterobacter cloacae subsp. cloacae NCTC 9394]Enterobacter cloacae subsp. cloacae NCTC 9394 draft genome.
NODE_3141_length_305_cov_24.2458	#N/A	#N/A	rs|XM_017212585|XM_017212585.1 [Drosophila eugracilis]PREDICTED: Drosophila eugracilis hemicentin-1 (LOC108105837), transcript variant X3, mRNA.	#N/A	#N/A	#N/A	#N/A	#N/A	#N/A
NODE_3146_length_305_cov_1.10417	#N/A	#N/A	#N/A	#N/A	emb|AR873593|AR873593.1 [unidentified]Sequence 3929 from patent US 7041814.	#N/A	#N/A	#N/A	emb|FP929040|FP929040.1 [Enterobacter cloacae subsp. cloacae NCTC 9394]Enterobacter cloacae subsp. cloacae NCTC 9394 draft genome.
NODE_3158_length_304_cov_20.1632	#N/A	#N/A	rs|XM_011158569|XM_011158569.1 [Solenopsis invicta]PREDICTED: Solenopsis invicta cytochrome P450 4C1-like (LOC105193889), transcript variant X2, mRNA.	#N/A	#N/A	#N/A	#N/A	#N/A	#N/A
NODE_3167_length_304_cov_2.87448	#N/A	emb|CU539089|CU539089.1 [human gut metagenome]human distal ileum metagenome sequence.	rs|NR_076259|NR_076259.1 [Bacteroides fragilis YCH46]Bacteroides fragilis strain YCH46 23S ribosomal RNA gene, complete sequence.	ug|JT261628.75602|Ipu.75602 TSA: Ictalurus punctatus clc_499843 mRNA sequence	emb|AR227583|AR227583.1 [unidentified]Sequence 1043 from patent US 6444799.	emb|AK262037|AK262037.1 [Gryllus bimaculatus]Gryllus bimaculatus mRNA, GBcontig08898.	emb|FI579914|FI579914.1 [human gut metagenome]2111-2111-L-con7a Viral Genomic Survey of Stool from South East Asian Children with Acute Flaccid Paralysis human gut metagenome genomic, genomic survey sequence.	emb|JK379988|JK379988.1 [Coptotermes formosanus]CTETU46SA Termite Coptotermes formosanus metatranscriptomic library Coptotermes formosanus cDNA clone CTET 5', mRNA sequence.	emb|LT605205|LT605205.1 [Proteiniphilum saccharofermentans]Proteiniphilum saccharofermentans isolate M3/6 genome assembly, chromosome: I
NODE_3168_length_304_cov_2.32218	#N/A	#N/A	#N/A	#N/A	emb|AR873189|AR873189.1 [unidentified]Sequence 3525 from patent US 7041814.	#N/A	#N/A	#N/A	emb|FP929040|FP929040.1 [Enterobacter cloacae subsp. cloacae NCTC 9394]Enterobacter cloacae subsp. cloacae NCTC 9394 draft genome.
NODE_3169_length_304_cov_2.31799	#N/A	#N/A	#N/A	#N/A	emb|AR873266|AR873266.1 [unidentified]Sequence 3602 from patent US 7041814.	#N/A	#N/A	#N/A	emb|FP929040|FP929040.1 [Enterobacter cloacae subsp. cloacae NCTC 9394]Enterobacter cloacae subsp. cloacae NCTC 9394 draft genome.
NODE_317_length_1085_cov_48.6078	#N/A	#N/A	rs|XM_018715013|XM_018715013.1 [Anoplophora glabripennis]PREDICTED: Anoplophora glabripennis neuronal calcium sensor 2 (LOC108910424), mRNA.	ug|DV324682.3099|Aae.3099 NABTL02TF Aedes aegypti infected with Plasmodium gallinaceum Aedes aegypti cDNA clone NABTL02, mRNA sequence	#N/A	#N/A	#N/A	emb|DV376770|DV376770.1 [Aedes aegypti]NACNB38TF Aedes aegypti infected with Plasmodium gallinaceum Aedes aegypti cDNA clone NACNB38, mRNA sequence.	#N/A
NODE_3170_length_304_cov_2.02929	#N/A	#N/A	#N/A	#N/A	emb|FW306005|FW306005.1 [Salmonella enterica subsp. enterica serovar Typhimurium]The method for presenting the biases of nucleic acid-constitutive bases.	#N/A	#N/A	#N/A	emb|CP026719|CP026719.1 [Enterobacter cloacae]Enterobacter cloacae strain AR_0060 chromosome, complete genome.
NODE_3171_length_304_cov_1.39331	emb|FO703365|FO703365.1 [marine metagenome]Metagenomic 16S rDNA Illumina Tags as a powerful alternative to amplicon sequencing.	emb|AC100833|AC100833.1 [Homo sapiens]Homo sapiens chromosome 17 clone CTD-3126C5 map 17, LOW-PASS SEQUENCE SAMPLING.	rs|NR_151914|NR_151914.1 [Dickeya fangzhongdai]Dickeya fangzhongdai strain JS5 16S ribosomal RNA, partial sequence.	ug|JW197057.57781|Gmr.57781 TSA: Gadus morhua strain NEAC GmE100215i04247.GamoNEAC	emb|HL809662|HL809662.1 [unidentified]Sequence 10274 from patent US 9334313.	emb|AK418307|AK418307.1 [Riptortus pedestris]Riptortus pedestris mRNA, putative 3'UTR of hypothetical protein, sequence id: Rped-0447, expressed in midgut.	emb|EF996667|EF996667.1 [uncultured bacterium]Uncultured bacterium clone BYUP936.b1, genomic survey sequence.	emb|HO450850|HO450850.1 [Klebsormidium flaccidum]klebsormidium_60434_c23681_c Klebsormidium flaccidum EST library Klebsormidium flaccidum cDNA 5', mRNA sequence.	emb|CP021749|CP021749.1 [Enterobacter cloacae]Enterobacter cloacae strain AR_0163, complete genome.
NODE_3172_length_304_cov_0.937238	#N/A	#N/A	#N/A	#N/A	#N/A	#N/A	emb|BZ578034|BZ578034.1 [Pseudomonas aeruginosa]msh2_5688.y2 msh Pseudomonas aeruginosa genomic clone msh2_5688, genomic survey sequence.	#N/A	emb|CP008864|CP008864.2 [Pseudomonas aeruginosa]Pseudomonas aeruginosa strain W60856, complete genome.
NODE_3184_length_303_cov_8.51681	#N/A	#N/A	#N/A	#N/A	#N/A	#N/A	#N/A	#N/A	emb|JX220989|JX220989.1 [Necydalis ulmi]Necydalis ulmi mitochondrion, partial genome.
NODE_3186_length_303_cov_1.71849	#N/A	#N/A	#N/A	#N/A	emb|AR874263|AR874263.1 [unidentified]Sequence 4599 from patent US 7041814.	#N/A	#N/A	#N/A	emb|LT840187|LT840187.1 [Enterobacter cloacae]Enterobacter cloacae strain DG6 genome assembly, chromosome: I
NODE_3187_length_303_cov_1.48739	#N/A	#N/A	#N/A	#N/A	emb|AR871501|AR871501.1 [unidentified]Sequence 1837 from patent US 7041814.	#N/A	#N/A	#N/A	emb|CP010376|CP010376.2 [Enterobacter hormaechei subsp. steigerwaltii]Enterobacter hormaechei subsp. steigerwaltii strain 34977, complete genome.
NODE_3189_length_303_cov_0.920168	#N/A	#N/A	#N/A	#N/A	#N/A	#N/A	#N/A	#N/A	emb|FP929040|FP929040.1 [Enterobacter cloacae subsp. cloacae NCTC 9394]Enterobacter cloacae subsp. cloacae NCTC 9394 draft genome.
NODE_3194_length_302_cov_133.759	#N/A	#N/A	rs|XM_019879087|XM_019879087.1 [Hippocampus comes]PREDICTED: Hippocampus comes solute carrier family 22 member 23-like (LOC109521298), mRNA.	#N/A	#N/A	#N/A	#N/A	#N/A	#N/A
NODE_32_length_2990_cov_102.102	#N/A	#N/A	rs|XM_023170860|XM_023170860.1 [Leptinotarsa decemlineata]PREDICTED: Leptinotarsa decemlineata SCAN domain-containing protein 3-like (LOC111514602), mRNA.	ug|BP120505.9160|Bmo.9160 BP120505 ceN- Bombyx mori cDNA clone ceN-2343, mRNA sequence	#N/A	#N/A	emb|AG934694|AG934694.1 [Drosophila ananassae]Drosophila ananassae DNA, clone: DNB1-001L18.F.fa, genomic survey sequence.	emb|DN248825|DN248825.2 [Hydra vulgaris]ACAE-aaa39a02.g1 Hydra EST UCI 5 Hydra magnipapillata cDNA 5', mRNA sequence.	emb|AC239118|AC239118.1 [Bicyclus anynana]Bicyclus anynana clone BA_Ba39L19, complete sequence.
NODE_3206_length_302_cov_1.4135	#N/A	#N/A	#N/A	#N/A	emb|GV562568|GV562568.1 [unidentified]Sequence 14412 from patent US 6551795.	#N/A	emb|BZ561272|BZ561272.1 [Pseudomonas aeruginosa]pacs2-164_3179.y3 pacs2-164 Pseudomonas aeruginosa genomic clone pacs2-164_3179, genomic survey sequence.	#N/A	emb|CP028584|CP028584.1 [Pseudomonas aeruginosa]Pseudomonas aeruginosa strain WCHPA075019 chromosome, complete genome.
NODE_3207_length_302_cov_1.38397	#N/A	#N/A	#N/A	#N/A	emb|GV549744|GV549744.1 [unidentified]Sequence 1588 from patent US 6551795.	#N/A	emb|BZ554324|BZ554324.1 [Pseudomonas aeruginosa]pacs1-60_4631.x1 pacs1-60 Pseudomonas aeruginosa genomic clone pacs1-60_4631, genomic survey sequence.	#N/A	emb|CP027174|CP027174.1 [Pseudomonas aeruginosa]Pseudomonas aeruginosa strain AR_0230 chromosome, complete genome.
NODE_3208_length_302_cov_1.12236	#N/A	#N/A	#N/A	#N/A	emb|AR872961|AR872961.1 [unidentified]Sequence 3297 from patent US 7041814.	#N/A	#N/A	#N/A	emb|LT840187|LT840187.1 [Enterobacter cloacae]Enterobacter cloacae strain DG6 genome assembly, chromosome: I
NODE_3222_length_301_cov_41.1525	#N/A	#N/A	rs|XR_002192241|XR_002192241.1 [Aethina tumida]PREDICTED: Aethina tumida uncharacterized LOC109608008 (LOC109608008), ncRNA.	#N/A	#N/A	#N/A	#N/A	#N/A	#N/A
NODE_3234_length_301_cov_7.75	#N/A	#N/A	#N/A	#N/A	#N/A	#N/A	emb|ED760553|ED760553.1 [Glycine max]GM_WBb0131B11.f GM_WBb Glycine max genomic clone GM_WBb0131B11 5', genomic survey sequence.	#N/A	#N/A
NODE_3238_length_301_cov_1.80932	#N/A	#N/A	#N/A	#N/A	emb|GV564648|GV564648.1 [unidentified]Sequence 16492 from patent US 6551795.	#N/A	emb|BZ561970|BZ561970.1 [Pseudomonas aeruginosa]pacs2-164_3527.x1 pacs2-164 Pseudomonas aeruginosa genomic clone pacs2-164_3527, genomic survey sequence.	#N/A	emb|CP027174|CP027174.1 [Pseudomonas aeruginosa]Pseudomonas aeruginosa strain AR_0230 chromosome, complete genome.
NODE_3239_length_301_cov_1.62712	#N/A	#N/A	#N/A	#N/A	emb|GV553256|GV553256.1 [unidentified]Sequence 5100 from patent US 6551795.	#N/A	emb|BZ548449|BZ548449.1 [Pseudomonas aeruginosa]pacs1-60_1121.s1 pacs1-60 Pseudomonas aeruginosa genomic clone pacs1-60_1121, genomic survey sequence.	#N/A	emb|CP008861|CP008861.1 [Pseudomonas aeruginosa]Pseudomonas aeruginosa strain H47921, complete genome.
NODE_324_length_1074_cov_14.3062	#N/A	#N/A	rs|XR_002572315|XR_002572315.1 [Helianthus annuus]PREDICTED: Helianthus annuus uncharacterized LOC110904024 (LOC110904024), transcript variant X10, ncRNA.	#N/A	#N/A	#N/A	#N/A	#N/A	#N/A
NODE_3240_length_301_cov_1.19915	#N/A	#N/A	#N/A	#N/A	#N/A	#N/A	#N/A	#N/A	emb|CP004141|CP004141.1 [Edwardsiella piscicida C07-087]Edwardsiella piscicida C07-087, complete genome.
NODE_3241_length_301_cov_1.15254	#N/A	#N/A	rs|XM_011505776|XM_011505776.1 [Ceratosolen solmsi marchali]PREDICTED: Ceratosolen solmsi marchali probable uroporphyrinogen-III C-methyltransferase (LOC105367149), partial mRNA.	#N/A	emb|AR871812|AR871812.1 [unidentified]Sequence 2148 from patent US 7041814.	#N/A	#N/A	#N/A	emb|FP929040|FP929040.1 [Enterobacter cloacae subsp. cloacae NCTC 9394]Enterobacter cloacae subsp. cloacae NCTC 9394 draft genome.
NODE_3244_length_300_cov_6736.1	#N/A	emb|JQ581040|JQ581040.1 [Diabrotica virgifera virgifera]Diabrotica virgifera virgifera clone 156M20, *** SEQUENCING IN PROGRESS ***, 6 unordered pieces.	rs|XR_001112972|XR_001112972.1 [Apis florea]PREDICTED: Apis florea uncharacterized LOC100866091 (LOC100866091), ncRNA.	ug|DT776517.16099|Tca.16099 127458808 TH1 Tribolium castaneum cDNA clone 124I9 3', mRNA sequence	emb|HL573402|HL573402.1 [unidentified]Sequence 16676 from patent US 9238822.	#N/A	emb|CG765854|CG765854.1 [Tribolium castaneum]TcB43.1_E12_T7 Tribolium BAC library Tribolium castaneum genomic, genomic survey sequence.	emb|DN200814|DN200814.1 [Diaprepes abbreviatus]USDA-FP_138878 Citrus root weevil whole body adult Diaprepes abbreviatus cDNA clone WHDRWI008_C02 5', mRNA sequence.	emb|KC966570|KC966570.1 [Aethina tumida]Aethina tumida voucher BYU CO352 18S ribosomal RNA gene, partial sequence.
NODE_3259_length_300_cov_1.49362	#N/A	#N/A	rs|XM_011568349|XM_011568349.1 [Plutella xylostella]PREDICTED: Plutella xylostella gamma-glutamyltranspeptidase 3-like (LOC105396353), mRNA.	#N/A	emb|AR872871|AR872871.1 [unidentified]Sequence 3207 from patent US 7041814.	#N/A	#N/A	#N/A	emb|CP026719|CP026719.1 [Enterobacter cloacae]Enterobacter cloacae strain AR_0060 chromosome, complete genome.
NODE_326_length_1072_cov_172.891	#N/A	#N/A	rs|XR_002307412|XR_002307412.1 [Ceratitis capitata]PREDICTED: Ceratitis capitata uncharacterized LOC110118918 (LOC110118918), transcript variant X3, ncRNA.	#N/A	#N/A	#N/A	#N/A	#N/A	#N/A
NODE_3260_length_300_cov_1.3617	#N/A	#N/A	#N/A	#N/A	#N/A	#N/A	#N/A	#N/A	emb|CP020528|CP020528.1 [Enterobacter cloacae]Enterobacter cloacae strain 174 chromosome, complete genome.
NODE_3261_length_300_cov_1.33191	#N/A	#N/A	#N/A	#N/A	#N/A	#N/A	emb|ER491734|ER491734.1 [marine metagenome]1093015330190 Global-Ocean-Sampling_GS-35-01-01-1P5KB marine metagenome genomic clone 1061002394791 3', genomic survey sequence.	#N/A	emb|CP028109|CP028109.1 [Fusobacterium nucleatum subsp. nucleatum ATCC 23726]Fusobacterium nucleatum subsp. nucleatum ATCC 23726 chromosome, complete genome.
NODE_3262_length_300_cov_1.30213	#N/A	#N/A	#N/A	#N/A	#N/A	#N/A	#N/A	#N/A	emb|LT991954|LT991954.1 [Enterobacter hormaechei subsp. steigerwaltii]Enterobacter hormaechei subsp. steigerwaltii isolate C309 genome assembly, chromosome: C309
NODE_3263_length_300_cov_1.2766	#N/A	emb|AC074148|AC074148.1 [Mus musculus]Mus musculus clone RP23-112N4, WORKING DRAFT SEQUENCE, 37 unordered pieces.	#N/A	#N/A	emb|AR872862|AR872862.1 [unidentified]Sequence 3198 from patent US 7041814.	emb|AK267611|AK267611.1 [Gryllus bimaculatus]Gryllus bimaculatus mRNA, GBcontig14472.	emb|AG007450|AG007450.1 [Homo sapiens]Homo sapiens genomic DNA, 21q region, clone: f1G6N15.	emb|EC416594|EC416594.1 [Puccinia triticina]PT0151.D05--PT0029d.G08.CPTR PTmix Puccinia triticina cDNA clone PT0151.D05.CPTR 5'-end, mRNA sequence.	emb|CP026850|CP026850.1 [Enterobacter cloacae]Enterobacter cloacae strain AR_0072 chromosome, complete genome.
NODE_3264_length_300_cov_1.22553	#N/A	emb|AC188398|AC188398.2 [Gossypium hirsutum]Gossypium hirsutum chromosome UNKNOWN clone ZMMBBb-226B18; ZMMBBb0226B18, 4 unordered pieces.	#N/A	#N/A	emb|AR873771|AR873771.1 [unidentified]Sequence 4107 from patent US 7041814.	#N/A	emb|EF996176|EF996176.1 [uncultured bacterium]Uncultured bacterium clone BYUP607.b1, genomic survey sequence.	#N/A	emb|CP026850|CP026850.1 [Enterobacter cloacae]Enterobacter cloacae strain AR_0072 chromosome, complete genome.
NODE_3265_length_300_cov_1.22128	#N/A	#N/A	#N/A	#N/A	#N/A	#N/A	emb|ER527083|ER527083.1 [marine metagenome]1093015693279 Global-Ocean-Sampling_GS-35-01-01-1P5KB marine metagenome genomic clone 1061002555858 5', genomic survey sequence.	#N/A	#N/A
NODE_3267_length_299_cov_9868.12	#N/A	emb|JQ581040|JQ581040.1 [Diabrotica virgifera virgifera]Diabrotica virgifera virgifera clone 156M20, *** SEQUENCING IN PROGRESS ***, 6 unordered pieces.	rs|XR_002606755|XR_002606755.1 [Nilaparvata lugens]PREDICTED: Nilaparvata lugens uncharacterized LOC111062003 (LOC111062003), transcript variant X2, ncRNA.	ug|GE372915.3672|Nvi.3672 292308291 Nasonia vitripennis Male Pupae Nasonia vitripennis cDNA clone 182O3 3', mRNA sequence	emb|HL569524|HL569524.1 [unidentified]Sequence 12798 from patent US 9238822.	emb|KJ124694|KJ124694.1 [Plectreurys tristis]UNVERIFIED: Plectreurys tristis clone 1380 transcribed RNA sequence.	emb|JM105639|JM105639.1 [Diabrotica virgifera virgifera]DvvBAC1_001016 Diabrotica virgifera virgifera BAC library 1, DvvBAC1 Diabrotica virgifera virgifera genomic clone DV-218_G05 similar to gamma 1, genomic survey sequence.	emb|ES552132|ES552132.1 [Tribolium castaneum]TL2006H12SP6 TL2 Tribolium castaneum cDNA, mRNA sequence.	emb|KC966570|KC966570.1 [Aethina tumida]Aethina tumida voucher BYU CO352 18S ribosomal RNA gene, partial sequence.
NODE_3286_length_299_cov_1.29915	#N/A	#N/A	#N/A	#N/A	emb|AR874161|AR874161.1 [unidentified]Sequence 4497 from patent US 7041814.	#N/A	#N/A	#N/A	emb|LT840187|LT840187.1 [Enterobacter cloacae]Enterobacter cloacae strain DG6 genome assembly, chromosome: I
NODE_3287_length_299_cov_1.16239	#N/A	#N/A	#N/A	#N/A	emb|LQ021322|LQ021322.1 [Histophilus somni]Sequence 5 from Patent WO2015148687.	#N/A	emb|KG573294|KG573294.1 [marine metagenome]FPPW3004.g1 FPPW marine metagenome genomic, genomic survey sequence.	#N/A	emb|CP018808|CP018808.1 [Histophilus somni]Histophilus somni strain USDA-ARS-USMARC-63374, complete genome.
NODE_33_length_2979_cov_30.0999	#N/A	#N/A	#N/A	#N/A	#N/A	#N/A	#N/A	#N/A	emb|LK996769|LK996769.1 [Syphacia muris]Syphacia muris strain Valencia genome assembly, scaffold: SMUV_scaffold0000696
NODE_330_length_1067_cov_5.12974	#N/A	#N/A	rs|NC_001803|NC_001803.1 [Respiratory syncytial virus]Respiratory syncytial virus, complete genome.	#N/A	emb|JC603429|JC603429.1 [Human orthopneumovirus]Sequence 4 from Patent WO2014124238.	#N/A	#N/A	#N/A	emb|KT992094|KT992094.1 [Human orthopneumovirus]Human respiratory syncytial virus strain A2, complete genome.
NODE_3308_length_298_cov_1.37339	#N/A	#N/A	#N/A	#N/A	#N/A	#N/A	#N/A	#N/A	emb|CP013113|CP013113.1 [Pseudomonas aeruginosa]Pseudomonas aeruginosa strain PAER4_119, complete genome.
NODE_3309_length_298_cov_1.24893	#N/A	#N/A	#N/A	#N/A	#N/A	#N/A	#N/A	#N/A	emb|CP026975|CP026975.1 [Enterobacter cloacae complex bacterium]Enterobacter cloacae complex bacterium strain FDAARGOS_77 chromosome, complete genome.
NODE_3310_length_298_cov_0.944206	#N/A	#N/A	rs|XM_011568738|XM_011568738.1 [Plutella xylostella]PREDICTED: Plutella xylostella uncharacterized LOC105396732 (LOC105396732), mRNA.	#N/A	emb|AR871990|AR871990.1 [unidentified]Sequence 2326 from patent US 7041814.	#N/A	#N/A	#N/A	emb|CP026719|CP026719.1 [Enterobacter cloacae]Enterobacter cloacae strain AR_0060 chromosome, complete genome.
NODE_3316_length_297_cov_11.6164	#N/A	#N/A	rs|XM_023157659|XM_023157659.1 [Leptinotarsa decemlineata]PREDICTED: Leptinotarsa decemlineata actin, cytoplasmic A3a (LOC111503369), transcript variant X2, mRNA.	ug|BJ429082.5701|Ddi.5701 BJ429082 Dictyostelium discoideum cDNA library, VF Dictyostelium discoideum cDNA clone ddv2f07 3', mRNA sequence	emb|MS795488|MS795488.1 [Psylliodes chrysocephalus]Sequence 641 from Patent EP3174982.	#N/A	#N/A	emb|JG660105|JG660105.1 [Atta laevigata]010_d09 Atta laevigata transcriptome Atta laevigata cDNA clone 010_d09, mRNA sequence.	emb|HQ605924|HQ605924.1 [Onthophagus nigriventris]Onthophagus nigriventris actin mRNA, complete cds.
NODE_3322_length_297_cov_2.13793	#N/A	emb|GU568023|GU568023.1 [uncultured Oceanospirillales bacterium HF4000_43P14]Uncultured Oceanospirillales bacterium HF4000_43P14 clone HF4000_43P14, *** SEQUENCING IN PROGRESS ***, 2 unordered pieces.	#N/A	#N/A	emb|DI015581|DI015581.1 [Bacteroides vulgatus]DNA Probe Derived from 23S rRNA Gene for Detection of InfectiousBacteria.	#N/A	emb|BH400944|BH400944.1 [Anopheles gambiae]AG-ND-158O22.TF ND-TAM Anopheles gambiae genomic clone AG-ND-158O22, genomic survey sequence.	emb|FC081594|FC081594.1 [Chlamydomonas reinhardtii]CACW1253.rev CACW Chlamydomonas reinhardtii Strain S1D2 normal Chlamydomonas reinhardtii cDNA clone CACW1253 3', mRNA sequence.	emb|AB198417|AB198417.1 [uncultured bacterium]Uncultured bacterium gene for 16S rRNA, ITS and 23S rRNA, clone: S27-1.
NODE_3323_length_297_cov_1.87069	#N/A	#N/A	rs|NC_001762|NC_001762.1 [mitochondrion Wickerhamomyces canadensis]Pichia canadensis mitochondrion, complete genome.	#N/A	#N/A	#N/A	#N/A	#N/A	emb|AJ229056|AJ229056.1 [Zygosaccharomyces bisporus]Zygosaccharomyces bisporus mitochondrial LSU rDNA group I intron and homing endonuclease gene
NODE_3324_length_297_cov_1.61638	#N/A	#N/A	#N/A	#N/A	emb|AR871699|AR871699.1 [unidentified]Sequence 2035 from patent US 7041814.	#N/A	#N/A	#N/A	emb|FP929040|FP929040.1 [Enterobacter cloacae subsp. cloacae NCTC 9394]Enterobacter cloacae subsp. cloacae NCTC 9394 draft genome.
NODE_3325_length_297_cov_1.44828	#N/A	#N/A	rs|XM_011568338|XM_011568338.1 [Plutella xylostella]PREDICTED: Plutella xylostella uncharacterized LOC105396341 (LOC105396341), mRNA.	#N/A	emb|AR873516|AR873516.1 [unidentified]Sequence 3852 from patent US 7041814.	emb|AK264595|AK264595.1 [Gryllus bimaculatus]Gryllus bimaculatus mRNA, GBcontig11456.	#N/A	#N/A	emb|LT991954|LT991954.1 [Enterobacter hormaechei subsp. steigerwaltii]Enterobacter hormaechei subsp. steigerwaltii isolate C309 genome assembly, chromosome: C309
NODE_3326_length_297_cov_1.10345	emb|AL393021|AL393021.1 [Zygosaccharomyces rouxii]T7 end of clone AR0AA008C08 of library AR0AA from strain CBS 732 of Zygosaccharomyces rouxii	#N/A	rs|NC_027459|NC_027459.1 [mitochondrion Torulaspora globosa]Torulaspora globosa strain CBS 2947 mitochondrion, complete genome.	#N/A	#N/A	#N/A	emb|AZ929954|AZ929954.1 [Lachancea kluyveri]479.dil57a04.s1 Saccharomyces kluyveri Saccharomyces kluyveri genomic clone 479.dil57a04.s1, DNA sequence.	#N/A	emb|CP019506|CP019506.1 [Zygosaccharomyces parabailii]Zygosaccharomyces parabailii strain ATCC 60483 mitochondrion, complete genome.
NODE_3328_length_297_cov_0.758621	#N/A	emb|AC184391|AC184391.1 [Strongylocentrotus purpuratus]Strongylocentrotus purpuratus clone R3-3099P21, WORKING DRAFT SEQUENCE, 29 unordered pieces.	#N/A	#N/A	emb|FW306005|FW306005.1 [Salmonella enterica subsp. enterica serovar Typhimurium]The method for presenting the biases of nucleic acid-constitutive bases.	#N/A	emb|CL668852|CL668852.1 [Pristionchus pacificus]PRI0158d_E03 - PRI0158d.B21 (707) Mixed stage fosmid library of P. pacificus var. California Pristionchus pacificus genomic, genomic survey sequence.	emb|AM834044|AM834044.1 [Nicotiana tabacum]Nicotiana tabacum EST, clone nt002306075	emb|LT840187|LT840187.1 [Enterobacter cloacae]Enterobacter cloacae strain DG6 genome assembly, chromosome: I
NODE_333_length_1059_cov_66.5473	#N/A	#N/A	#N/A	#N/A	#N/A	#N/A	emb|JY744563|JY744563.1 [Phaseolus vulgaris]VUK307B05.F VUK Phaseolus vulgaris genomic 5', genomic survey sequence.	#N/A	#N/A
NODE_335_length_1056_cov_57.8789	#N/A	#N/A	#N/A	ug|DN571883.6391|Spu.6391 92292438 Sea Urchin primary mesenchyme cell cDNA library Strongylocentrotus purpuratus cDNA clone PMCSPR2-166B14 3', mRNA sequence	#N/A	#N/A	#N/A	emb|DN571883|DN571883.1 [Strongylocentrotus purpuratus]92292438 Sea Urchin primary mesenchyme cell cDNA library Strongylocentrotus purpuratus cDNA clone PMCSPR2-166B14 3', mRNA sequence.	#N/A
NODE_3352_length_296_cov_1.66234	#N/A	#N/A	#N/A	#N/A	#N/A	#N/A	#N/A	#N/A	emb|CP026719|CP026719.1 [Enterobacter cloacae]Enterobacter cloacae strain AR_0060 chromosome, complete genome.
NODE_3353_length_296_cov_1.38528	#N/A	#N/A	#N/A	#N/A	emb|GV550548|GV550548.1 [unidentified]Sequence 2392 from patent US 6551795.	#N/A	emb|BZ569913|BZ569913.1 [Pseudomonas aeruginosa]msh2_1076.y2 msh Pseudomonas aeruginosa genomic clone msh2_1076, genomic survey sequence.	#N/A	emb|LN871187|LN871187.1 [Pseudomonas aeruginosa]Pseudomonas aeruginosa strain PAO1_Orsay genome assembly, chromosome: I
NODE_3354_length_296_cov_0.904762	#N/A	#N/A	#N/A	#N/A	#N/A	#N/A	emb|KG251024|KG251024.1 [marine metagenome]GOUG2879.b1 GOUG marine metagenome genomic, genomic survey sequence.	#N/A	emb|KT149272|KT149272.1 [Apibacter adventoris]Apibacter adventoris strain wkB301 DNA-directed RNA polymerase beta subunit (rpoB) gene, complete cds.
NODE_3355_length_296_cov_0.831169	#N/A	emb|GU799579|GU799579.1 [Carica papaya]Carica papaya clone BAC PH95I24, *** SEQUENCING IN PROGRESS ***, 25 unordered pieces.	#N/A	#N/A	emb|AR872430|AR872430.1 [unidentified]Sequence 2766 from patent US 7041814.	#N/A	emb|ET640352|ET640352.1 [Allium cepa]JBVSB27TF JBVS Allium cepa genomic clone JBVS8_S9_SA_SB1C_126_F6, genomic survey sequence.	#N/A	emb|FP929040|FP929040.1 [Enterobacter cloacae subsp. cloacae NCTC 9394]Enterobacter cloacae subsp. cloacae NCTC 9394 draft genome.
NODE_3372_length_295_cov_1.97391	#N/A	#N/A	#N/A	#N/A	emb|AR871109|AR871109.1 [unidentified]Sequence 1445 from patent US 7041814.	#N/A	emb|CL657080|CL657080.1 [Pristionchus pacificus]PRI0128b_G11 - PRI0128b.B21 (801) Mixed stage fosmid library of P. pacificus var. California Pristionchus pacificus genomic, genomic survey sequence.	#N/A	emb|FP929040|FP929040.1 [Enterobacter cloacae subsp. cloacae NCTC 9394]Enterobacter cloacae subsp. cloacae NCTC 9394 draft genome.
NODE_3373_length_295_cov_1.03478	#N/A	emb|BX005324|BX005324.2 [Mus musculus]Mouse DNA sequence *** SEQUENCING IN PROGRESS *** from clone RP24-377G24	#N/A	ug|JT263578.209051|Ipu.209051 TSA: Ictalurus punctatus clc_503106 mRNA sequence	emb|FU721143|FU721143.1 [Homo sapiens]Transcriptome Microarray Technology and Methods of Using the Same.	#N/A	emb|HR826088|HR826088.1 [Homo sapiens]Brady-HIV-SupT1-Mu-24hr-PCR1only-July09-F03SR3Q03DKWO5 Homo sapiens Mu Integration Site Library Homo sapiens genomic, genomic survey sequence.	emb|AW090604|AW090604.1 [Homo sapiens]xc94a04.x1 NCI_CGAP_Brn35 Homo sapiens cDNA clone IMAGE:2591886 3' similar to contains element MSR1 repetitive element, mRNA sequence.	emb|LM607401|LM607401.1 [Haemonchus placei]Haemonchus placei strain MHpl1 genome assembly, scaffold: HPLM_contig0015518
NODE_3389_length_294_cov_6.64629	#N/A	emb|AC184350|AC184350.1 [Strongylocentrotus purpuratus]Strongylocentrotus purpuratus clone R3-3111D12, WORKING DRAFT SEQUENCE, 29 unordered pieces.	rs|NC_000902|NC_000902.1 [Enterobacteria phage VT2-Sakai]Enterobacteria phage VT2-Sakai, complete genome.	#N/A	emb|FW306001|FW306001.1 [Shigella flexneri]The method for presenting the biases of nucleic acid-constitutive bases.	#N/A	emb|DQ988888|DQ988888.1 [Escherichia coli]DQ988888 Escherichia coli APEC O1 Escherichia coli genomic clone A6, genomic survey sequence.	#N/A	emb|CP026811|CP026811.1 [Shigella flexneri]Shigella flexneri strain 64-5500 chromosome, complete genome.
NODE_3393_length_294_cov_2.12227	#N/A	emb|AL499619|AL499619.1 [Leishmania major]Leishmania major Friedlin assembled shotgun reads from co-migrating chromosomes 16 and 17.	#N/A	ug|CF891659.698606|Hs.698606 UI-CF-FN0-aez-j-03-18-UI.s18 UI-CF-FN0 Homo sapiens cDNA clone UI-CF-FN0-aez-j-03-18-UI 3', mRNA sequence	emb|GV550502|GV550502.1 [unidentified]Sequence 2346 from patent US 6551795.	#N/A	emb|EJ013484|EJ013484.1 [marine metagenome]1095407092718 Global-Ocean-Sampling_GS-26-01-01-1P3-1P6KB marine metagenome genomic clone 1061005645910 5', genomic survey sequence.	emb|CF891659|CF891659.1 [Homo sapiens]UI-CF-FN0-aez-j-03-18-UI.s18 UI-CF-FN0 Homo sapiens cDNA clone UI-CF-FN0-aez-j-03-18-UI 3', mRNA sequence.	emb|CP027174|CP027174.1 [Pseudomonas aeruginosa]Pseudomonas aeruginosa strain AR_0230 chromosome, complete genome.
NODE_3397_length_294_cov_0.995633	#N/A	#N/A	#N/A	#N/A	emb|AR871863|AR871863.1 [unidentified]Sequence 2199 from patent US 7041814.	#N/A	#N/A	#N/A	emb|CP022532|CP022532.1 [Enterobacter cloacae]Enterobacter cloacae strain MS7884A chromosome, complete genome.
NODE_3398_length_294_cov_0.9869	#N/A	#N/A	rs|XM_011505812|XM_011505812.1 [Ceratosolen solmsi marchali]PREDICTED: Ceratosolen solmsi marchali acetylornithine aminotransferase, mitochondrial-like (LOC105367182), partial mRNA.	#N/A	emb|AR872146|AR872146.1 [unidentified]Sequence 2482 from patent US 7041814.	#N/A	#N/A	#N/A	emb|LT991954|LT991954.1 [Enterobacter hormaechei subsp. steigerwaltii]Enterobacter hormaechei subsp. steigerwaltii isolate C309 genome assembly, chromosome: C309
NODE_34_length_2957_cov_42.695	#N/A	#N/A	#N/A	#N/A	emb|GY939009|GY939009.1 [unidentified]Sequence 78512 from patent US 8088976.	#N/A	#N/A	#N/A	#N/A
NODE_3411_length_293_cov_3.94298	#N/A	#N/A	rs|XM_020023990|XM_020023990.1 [Aethina tumida]PREDICTED: Aethina tumida CCR4-NOT transcription complex subunit 2-like (LOC109607508), mRNA.	#N/A	#N/A	#N/A	#N/A	#N/A	#N/A
NODE_3412_length_293_cov_2.48246	#N/A	#N/A	#N/A	#N/A	emb|GV562070|GV562070.1 [unidentified]Sequence 13914 from patent US 6551795.	#N/A	emb|BZ577200|BZ577200.1 [Pseudomonas aeruginosa]msh2_5294.y2 msh Pseudomonas aeruginosa genomic clone msh2_5294, genomic survey sequence.	#N/A	emb|CP027172|CP027172.1 [Pseudomonas aeruginosa]Pseudomonas aeruginosa strain AR_0353 chromosome, complete genome.
NODE_3414_length_293_cov_2.27193	#N/A	#N/A	#N/A	#N/A	emb|KH945381|KH945381.1 [unidentified]Sequence 29 from patent US 9719117.	#N/A	emb|JS807597|JS807597.1 [uncultured prokaryote]TA12F-pCC2_F Honeybee gut microbiota metagenomic library uncultured prokaryote genomic clone TA12 similar to tetracycline resistance, genomic survey sequence.	#N/A	emb|M36272|M36272.1 [Plasmid pSC101]Plasmid pSC101 tetracycline resistance element repressor protein (tetR) gene, complete cds.
NODE_3415_length_293_cov_1.55702	#N/A	emb|AC176936|AC176936.1 [Strongylocentrotus purpuratus]Strongylocentrotus purpuratus clone R3-33L6, WORKING DRAFT SEQUENCE, 58 unordered pieces.	#N/A	#N/A	#N/A	#N/A	#N/A	#N/A	emb|MF957307|MF957307.1 [Enterobacter sp. HP19]Enterobacter sp. HP19 plasmid unnamed clone contig_2.
NODE_3416_length_293_cov_1.02632	#N/A	#N/A	#N/A	#N/A	emb|AR872184|AR872184.1 [unidentified]Sequence 2520 from patent US 7041814.	#N/A	#N/A	#N/A	emb|LT991954|LT991954.1 [Enterobacter hormaechei subsp. steigerwaltii]Enterobacter hormaechei subsp. steigerwaltii isolate C309 genome assembly, chromosome: C309
NODE_343_length_1045_cov_54.3327	#N/A	#N/A	rs|XM_002021183|XM_002021183.1 [Drosophila persimilis]Drosophila persimilis GL24929 (Dper\GL24929), mRNA.	#N/A	#N/A	#N/A	#N/A	#N/A	#N/A
NODE_3432_length_292_cov_20.8634	#N/A	#N/A	rs|XM_011272706|XM_011272706.1 [Wickerhamomyces ciferrii]Wickerhamomyces ciferrii Ras-specific guanine nucleotide-releasing factor 2 partial mRNA.	#N/A	#N/A	#N/A	#N/A	#N/A	#N/A
NODE_3434_length_292_cov_19.7004	#N/A	#N/A	#N/A	#N/A	#N/A	#N/A	#N/A	emb|FG278321|FG278321.1 [Gadus morhua]gmnlskic_0012f18.pDNRF2 Gadus morhua spleen and head kidney library (injected with polyriboinosinic polyribocytidylic acid) Gadus morhua cDNA, mRNA sequence.	#N/A
NODE_3439_length_292_cov_13.5507	#N/A	emb|AC202093|AC202093.6 [Zea mays]Zea mays chromosome 10 clone CH201-562M7, *** SEQUENCING IN PROGRESS ***, 10 unordered pieces.	#N/A	#N/A	#N/A	#N/A	#N/A	#N/A	#N/A
NODE_344_length_1038_cov_48.6927	#N/A	#N/A	rs|XM_017291457|XM_017291457.1 [Drosophila miranda]PREDICTED: Drosophila miranda ubiquitin carboxyl-terminal hydrolase 2 (LOC108158773), transcript variant X6, mRNA.	#N/A	#N/A	#N/A	#N/A	emb|DR135205|DR135205.1 [Drosophila pseudoobscura]49214553 Drosophila pseudoobscura embryonic cDNA library Drosophila pseudoobscura cDNA clone M7 5', mRNA sequence.	#N/A
NODE_3445_length_292_cov_2.07489	#N/A	#N/A	#N/A	#N/A	#N/A	#N/A	#N/A	#N/A	emb|CP019501|CP019501.1 [Zygosaccharomyces parabailii]Zygosaccharomyces parabailii strain ATCC 60483 chromosome 12, complete sequence.
NODE_3446_length_292_cov_1.48018	#N/A	emb|AC184630|AC184630.1 [Strongylocentrotus purpuratus]Strongylocentrotus purpuratus clone R3-1007M24, WORKING DRAFT SEQUENCE, 24 unordered pieces.	#N/A	#N/A	emb|AR870803|AR870803.1 [unidentified]Sequence 1139 from patent US 7041814.	#N/A	#N/A	#N/A	emb|LT991954|LT991954.1 [Enterobacter hormaechei subsp. steigerwaltii]Enterobacter hormaechei subsp. steigerwaltii isolate C309 genome assembly, chromosome: C309
NODE_3449_length_292_cov_1.29515	#N/A	#N/A	#N/A	#N/A	emb|GV564244|GV564244.1 [unidentified]Sequence 16088 from patent US 6551795.	#N/A	emb|BZ564220|BZ564220.1 [Pseudomonas aeruginosa]pacs2-164_4642.x1 pacs2-164 Pseudomonas aeruginosa genomic clone pacs2-164_4642, genomic survey sequence.	#N/A	emb|CP027174|CP027174.1 [Pseudomonas aeruginosa]Pseudomonas aeruginosa strain AR_0230 chromosome, complete genome.
NODE_3450_length_292_cov_1.12775	#N/A	#N/A	#N/A	#N/A	#N/A	#N/A	emb|EJ213425|EJ213425.1 [marine metagenome]1092351017577 Global-Ocean-Sampling_GS-27-01-01-1P8-2P0KB marine metagenome genomic clone 1061001538880 3', genomic survey sequence.	#N/A	#N/A
NODE_3452_length_292_cov_0.9163	#N/A	#N/A	#N/A	#N/A	#N/A	#N/A	#N/A	#N/A	emb|CP019099|CP019099.1 [Spirodela polyrhiza]Spirodela polyrhiza strain 9509 chromosome 7 sequence.
NODE_3455_length_291_cov_5931.5	emb|BV890154|BV890154.1 [Sus scrofa]pRRL2:Newb:20080411:269753 USMARC Pig Breed SNP Discovery Sus scrofa STS genomic, sequence tagged site.	emb|JQ581040|JQ581040.1 [Diabrotica virgifera virgifera]Diabrotica virgifera virgifera clone 156M20, *** SEQUENCING IN PROGRESS ***, 6 unordered pieces.	rs|XR_002606755|XR_002606755.1 [Nilaparvata lugens]PREDICTED: Nilaparvata lugens uncharacterized LOC111062003 (LOC111062003), transcript variant X2, ncRNA.	ug|AU003809.2324|Bmo.2324 AU003809 Bombyx mori p50(Daizo) Bombyx mori cDNA clone ws00607, mRNA sequence	emb|HL576810|HL576810.1 [unidentified]Sequence 20084 from patent US 9238822.	emb|KJ124712|KJ124712.1 [Plectreurys tristis]UNVERIFIED: Plectreurys tristis clone 1540 transcribed RNA sequence.	emb|CZ012619|CZ012619.1 [Tribolium castaneum]Tc_32.H06s Exelixis Tribolium castaneum BAC Library Tribolium castaneum genomic clone 32.H06 SP6, genomic survey sequence.	emb|DR109088|DR109088.1 [Anoplophora glabripennis]USDA-FP_166351 5th-instar Anoplophora glabripennis larva Anoplophora glabripennis cDNA clone WHALB005-53 5', mRNA sequence.	emb|KC966570|KC966570.1 [Aethina tumida]Aethina tumida voucher BYU CO352 18S ribosomal RNA gene, partial sequence.
NODE_3468_length_291_cov_18.4912	#N/A	#N/A	rs|XM_020009405|XM_020009405.1 [Aethina tumida]PREDICTED: Aethina tumida glutamyl-tRNA(Gln) amidotransferase subunit A, mitochondrial (LOC109594203), mRNA.	#N/A	#N/A	#N/A	#N/A	#N/A	#N/A
NODE_3475_length_291_cov_1.96018	#N/A	#N/A	#N/A	#N/A	#N/A	#N/A	emb|EK720331|EK720331.1 [marine metagenome]1092450100119 Global-Ocean-Sampling_GS-33-01-01-1P3-1P8KB marine metagenome genomic clone 1061001651444 3', genomic survey sequence.	#N/A	emb|CP010990|CP010990.1 [Pseudonocardia sp. EC080625-04]Pseudonocardia sp. EC080625-04 plasmid pFRP1-1, complete sequence.
NODE_3476_length_291_cov_1.61062	#N/A	#N/A	#N/A	#N/A	emb|AR869772|AR869772.1 [unidentified]Sequence 108 from patent US 7041814.	#N/A	#N/A	#N/A	emb|CP026850|CP026850.1 [Enterobacter cloacae]Enterobacter cloacae strain AR_0072 chromosome, complete genome.
NODE_3477_length_291_cov_1.55752	#N/A	#N/A	rs|NC_007805|NC_007805.1 [Pseudomonas phage F10]Pseudomonas phage F10, complete genome.	#N/A	#N/A	#N/A	#N/A	#N/A	emb|FM209186|FM209186.1 [Pseudomonas aeruginosa LESB58]Pseudomonas aeruginosa LESB58 complete genome sequence
NODE_3478_length_291_cov_1.54867	#N/A	#N/A	#N/A	#N/A	emb|AR872834|AR872834.1 [unidentified]Sequence 3170 from patent US 7041814.	#N/A	#N/A	#N/A	emb|CP026719|CP026719.1 [Enterobacter cloacae]Enterobacter cloacae strain AR_0060 chromosome, complete genome.
NODE_3480_length_291_cov_1.06195	#N/A	#N/A	#N/A	#N/A	emb|KH355722|KH355722.1 [unidentified]Sequence 19 from patent US 9492524.	#N/A	#N/A	#N/A	emb|CP022715|CP022715.1 [Actinobacillus pleuropneumoniae]Actinobacillus pleuropneumoniae strain KL 16 chromosome, complete genome.
NODE_3481_length_291_cov_1.06195	#N/A	emb|AC176936|AC176936.1 [Strongylocentrotus purpuratus]Strongylocentrotus purpuratus clone R3-33L6, WORKING DRAFT SEQUENCE, 58 unordered pieces.	#N/A	#N/A	#N/A	#N/A	#N/A	#N/A	emb|MF957307|MF957307.1 [Enterobacter sp. HP19]Enterobacter sp. HP19 plasmid unnamed clone contig_2.
NODE_3482_length_291_cov_0.920354	#N/A	emb|AC188398|AC188398.2 [Gossypium hirsutum]Gossypium hirsutum chromosome UNKNOWN clone ZMMBBb-226B18; ZMMBBb0226B18, 4 unordered pieces.	#N/A	#N/A	emb|AR872991|AR872991.1 [unidentified]Sequence 3327 from patent US 7041814.	#N/A	emb|ET641632|ET641632.1 [Allium cepa]JBVSA52TR JBVS Allium cepa genomic clone JBVS8_S9_SA_SB1C_223_J7, genomic survey sequence.	#N/A	emb|CP021749|CP021749.1 [Enterobacter cloacae]Enterobacter cloacae strain AR_0163, complete genome.
NODE_3505_length_290_cov_25.7244	#N/A	#N/A	rs|XR_002191879|XR_002191879.1 [Aethina tumida]PREDICTED: Aethina tumida uncharacterized LOC109604333 (LOC109604333), ncRNA.	#N/A	#N/A	#N/A	#N/A	#N/A	#N/A
NODE_3517_length_290_cov_1.49333	#N/A	#N/A	#N/A	#N/A	emb|GV551256|GV551256.1 [unidentified]Sequence 3100 from patent US 6551795.	#N/A	emb|BZ548989|BZ548989.1 [Pseudomonas aeruginosa]pacs1-60_1616.s2 pacs1-60 Pseudomonas aeruginosa genomic clone pacs1-60_1616, genomic survey sequence.	#N/A	emb|CP027172|CP027172.1 [Pseudomonas aeruginosa]Pseudomonas aeruginosa strain AR_0353 chromosome, complete genome.
NODE_3518_length_290_cov_1.44	#N/A	#N/A	rs|XM_006674684|XM_006674684.1 [Cordyceps militaris CM01]Cordyceps militaris CM01 glucan 1,4-alpha-maltohexaosidase precursor (CCM_09551), partial mRNA.	#N/A	emb|AR872177|AR872177.1 [unidentified]Sequence 2513 from patent US 7041814.	#N/A	emb|AG944815|AG944815.1 [Drosophila ananassae]Drosophila ananassae DNA, clone: DNB1-020C02.R.fa, genomic survey sequence.	#N/A	emb|CP021749|CP021749.1 [Enterobacter cloacae]Enterobacter cloacae strain AR_0163, complete genome.
NODE_3519_length_290_cov_1.34667	#N/A	#N/A	rs|XM_011567792|XM_011567792.1 [Plutella xylostella]PREDICTED: Plutella xylostella iron-sulfur assembly protein IscA, chloroplastic-like (LOC105395827), mRNA.	#N/A	emb|AR875033|AR875033.1 [unidentified]Sequence 5369 from patent US 7041814.	#N/A	#N/A	#N/A	emb|LT991954|LT991954.1 [Enterobacter hormaechei subsp. steigerwaltii]Enterobacter hormaechei subsp. steigerwaltii isolate C309 genome assembly, chromosome: C309
NODE_3520_length_290_cov_1.33333	#N/A	#N/A	#N/A	#N/A	emb|AR872944|AR872944.1 [unidentified]Sequence 3280 from patent US 7041814.	#N/A	emb|EF996243|EF996243.1 [uncultured bacterium]Uncultured bacterium clone BYUP651.g1, genomic survey sequence.	#N/A	emb|LT991954|LT991954.1 [Enterobacter hormaechei subsp. steigerwaltii]Enterobacter hormaechei subsp. steigerwaltii isolate C309 genome assembly, chromosome: C309
NODE_3521_length_290_cov_1.13778	#N/A	#N/A	rs|NC_014637|NC_014637.1 [Cafeteria roenbergensis virus BV-PW1]Cafeteria roenbergensis virus BV-PW1, complete genome.	#N/A	#N/A	#N/A	#N/A	#N/A	emb|GU244497|GU244497.1 [Cafeteria roenbergensis virus BV-PW1]Cafeteria roenbergensis virus BV-PW1, complete genome.
NODE_353_length_1020_cov_46.4639	#N/A	#N/A	#N/A	#N/A	#N/A	#N/A	#N/A	#N/A	emb|LL879263|LL879263.1 [Schistosoma margrebowiei]Schistosoma margrebowiei strain Zambia genome assembly, scaffold: SMRZ_scaffold0001525
NODE_3549_length_289_cov_2.875	#N/A	#N/A	#N/A	#N/A	#N/A	#N/A	#N/A	#N/A	emb|CP019493|CP019493.1 [Zygosaccharomyces parabailii]Zygosaccharomyces parabailii strain ATCC 60483 chromosome 4 sequence.
NODE_3550_length_289_cov_2.07143	#N/A	#N/A	#N/A	#N/A	emb|GV561729|GV561729.1 [unidentified]Sequence 13573 from patent US 6551795.	#N/A	emb|BZ569622|BZ569622.1 [Pseudomonas aeruginosa]pacs2-164_938.s2 pacs2-164 Pseudomonas aeruginosa genomic clone pacs2-164_938, genomic survey sequence.	#N/A	emb|CP008864|CP008864.2 [Pseudomonas aeruginosa]Pseudomonas aeruginosa strain W60856, complete genome.
NODE_3554_length_289_cov_1.41071	#N/A	#N/A	#N/A	#N/A	emb|AR871093|AR871093.1 [unidentified]Sequence 1429 from patent US 7041814.	#N/A	emb|CC846961|CC846961.1 [Aedes aegypti]NDL.55M22.T7 Notre Dame Liverpool Aedes aegypti genomic clone NotreDame Liverpool-55M22, genomic survey sequence.	#N/A	emb|LT991954|LT991954.1 [Enterobacter hormaechei subsp. steigerwaltii]Enterobacter hormaechei subsp. steigerwaltii isolate C309 genome assembly, chromosome: C309
NODE_3556_length_289_cov_0.928571	#N/A	#N/A	rs|XM_011568028|XM_011568028.1 [Plutella xylostella]PREDICTED: Plutella xylostella glycine dehydrogenase (decarboxylating), mitochondrial-like (LOC105396043), mRNA.	#N/A	emb|AR873209|AR873209.1 [unidentified]Sequence 3545 from patent US 7041814.	#N/A	emb|AL140950|AL140950.1 [Anopheles gambiae]Anopheles gambiae GSS SP6 end of clone 02O16 of NotreDame1 library from strain PEST of Anopheles gambiae (African malaria mosquito)	#N/A	emb|LT840187|LT840187.1 [Enterobacter cloacae]Enterobacter cloacae strain DG6 genome assembly, chromosome: I
NODE_3558_length_289_cov_0.665179	#N/A	#N/A	#N/A	#N/A	emb|FV536139|FV536139.1 [Fusobacterium nucleatum]Modified Microbial Nucleic Acid.	#N/A	emb|ER368587|ER368587.1 [marine metagenome]1093022153253 Global-Ocean-Sampling_GS-34-01-01-1P5-1P8KB marine metagenome genomic clone 1061002960318 3', genomic survey sequence.	#N/A	emb|CP009887|CP009887.1 [Cellulophaga baltica NN016038]Cellulophaga baltica NN016038, complete genome.
NODE_3581_length_287_cov_5625.86	emb|AL402044|AL402044.1 [Saccharomyces uvarum]T7 end of clone XAS0AA001E09 of library XAS0AA from strain CLIB 533 of Saccharomyces bayanus	emb|JQ581040|JQ581040.1 [Diabrotica virgifera virgifera]Diabrotica virgifera virgifera clone 156M20, *** SEQUENCING IN PROGRESS ***, 6 unordered pieces.	rs|XR_002606755|XR_002606755.1 [Nilaparvata lugens]PREDICTED: Nilaparvata lugens uncharacterized LOC111062003 (LOC111062003), transcript variant X2, ncRNA.	ug|ES549027.18927|Tca.18927 TH1012B01SP6 TH1 Tribolium castaneum cDNA, mRNA sequence	emb|HL572542|HL572542.1 [unidentified]Sequence 15816 from patent US 9238822.	emb|KJ124613|KJ124613.1 [Plectreurys tristis]UNVERIFIED: Plectreurys tristis clone 714 transcribed RNA sequence.	emb|CW946221|CW946221.1 [Tribolium castaneum]TcB28.4_E09_T7 Tribolium BAC library Tribolium castaneum genomic, genomic survey sequence.	emb|ES552132|ES552132.1 [Tribolium castaneum]TL2006H12SP6 TL2 Tribolium castaneum cDNA, mRNA sequence.	emb|KP762862|KP762862.1 [Longitarsus aeneus]Longitarsus aeneus voucher BMNH:849172 18S small subunit ribosomal RNA gene, partial sequence.
NODE_3596_length_287_cov_2.45045	#N/A	#N/A	#N/A	#N/A	emb|AR873447|AR873447.1 [unidentified]Sequence 3783 from patent US 7041814.	#N/A	emb|AL149318|AL149318.1 [Anopheles gambiae]Anopheles gambiae GSS T7 end of clone 18L19 of NotreDame1 library from strain PEST of Anopheles gambiae (African malaria mosquito)	#N/A	emb|LT840187|LT840187.1 [Enterobacter cloacae]Enterobacter cloacae strain DG6 genome assembly, chromosome: I
NODE_36_length_2937_cov_27.9687	#N/A	#N/A	#N/A	#N/A	emb|FV536069|FV536069.1 [Campylobacter jejuni]Modified Microbial Nucleic Acid.	#N/A	#N/A	#N/A	#N/A
NODE_360_length_1017_cov_20.5042	#N/A	#N/A	#N/A	#N/A	#N/A	#N/A	emb|JY373400|JY373400.1 [Beta vulgaris subsp. vulgaris]91-L109667-1033-169-E24-ccrv IGS-SCF-1033 Bvu-KWS2320 fosmid genomic library Beta vulgaris subsp. vulgaris genomic clone IGS-SCF-1033-169-E24 3', genomic survey sequence.	#N/A	#N/A
NODE_3626_length_286_cov_1.80995	#N/A	emb|AC106003|AC106003.1 [Homo sapiens]Homo sapiens chromosome 8 clone RP11-945D10 map 8, LOW-PASS SEQUENCE SAMPLING.	#N/A	#N/A	#N/A	#N/A	#N/A	#N/A	emb|CP009855|CP009855.1 [Enterobacter cloacae]Enterobacter cloacae strain ECNIH5 plasmid pENT-22e, complete sequence.
NODE_3628_length_286_cov_0.904977	#N/A	#N/A	#N/A	#N/A	#N/A	#N/A	#N/A	#N/A	emb|CP013690|CP013690.1 [Myroides odoratimimus]Myroides odoratimimus strain PR63039, complete genome.
NODE_3629_length_286_cov_0.642534	#N/A	#N/A	#N/A	#N/A	emb|GV552643|GV552643.1 [unidentified]Sequence 4487 from patent US 6551795.	#N/A	#N/A	#N/A	emb|AY657464|AY657464.1 [synthetic construct]Synthetic construct Peudomonas aeruginosa clone FLH042833.01F PA2816 gene, partial cds.
NODE_3633_length_285_cov_56.2864	#N/A	#N/A	rs|XM_022304476|XM_022304476.1 [Myzus persicae]PREDICTED: Myzus persicae uncharacterized LOC111026402 (LOC111026402), mRNA.	#N/A	#N/A	#N/A	emb|DE178192|DE178192.1 [Bombyx mori]Bombyx mori genomic DNA, Fosmid clone:RO0330-C15_F.	emb|DY226061|DY226061.1 [Acyrthosiphon pisum]ID0AAI7YG08RM1 ID0AEE Acyrthosiphon pisum cDNA clone ID0AAI7YG08 5', mRNA sequence.	#N/A
NODE_3635_length_285_cov_37.5727	#N/A	#N/A	rs|XM_020024637|XM_020024637.1 [Aethina tumida]PREDICTED: Aethina tumida cell wall protein DAN4-like (LOC109608225), mRNA.	#N/A	#N/A	#N/A	#N/A	#N/A	#N/A
NODE_3638_length_285_cov_23.3409	#N/A	#N/A	#N/A	#N/A	emb|FV536211|FV536211.1 [Rickettsia typhi]Modified Microbial Nucleic Acid.	#N/A	#N/A	#N/A	#N/A
NODE_3646_length_285_cov_1.53636	#N/A	emb|AC106003|AC106003.1 [Homo sapiens]Homo sapiens chromosome 8 clone RP11-945D10 map 8, LOW-PASS SEQUENCE SAMPLING.	#N/A	#N/A	#N/A	#N/A	#N/A	#N/A	emb|MF957308|MF957308.1 [Enterobacter sp. HP19]Enterobacter sp. HP19 plasmid unnamed clone contig_3.
NODE_3647_length_285_cov_1.43636	#N/A	#N/A	#N/A	#N/A	#N/A	#N/A	emb|ER547772|ER547772.1 [marine metagenome]1093016193631 Global-Ocean-Sampling_GS-35-01-01-1P5KB marine metagenome genomic clone 1061002541168 3', genomic survey sequence.	#N/A	#N/A
NODE_3649_length_285_cov_1.23636	#N/A	#N/A	#N/A	#N/A	emb|AR871771|AR871771.1 [unidentified]Sequence 2107 from patent US 7041814.	#N/A	#N/A	#N/A	emb|CP027142|CP027142.1 [Enterobacter cloacae complex 'Hoffmann cluster III']Enterobacter cloacae complex 'Hoffmann cluster III' strain AR_0365 chromosome, complete genome.
NODE_365_length_1008_cov_115.099	#N/A	#N/A	#N/A	#N/A	#N/A	#N/A	#N/A	#N/A	emb|AY519437|AY519437.1 [Myrmecocystus mimicus]Myrmecocystus mimicus isolate 6 cytochrome oxidase subunit I (COI) gene, partial cds; tRNA-Leu gene, complete sequence; and cytochrome oxidase subunit II (COII) gene, partial cds; mitochondrial.
NODE_3650_length_285_cov_1.23182	#N/A	#N/A	#N/A	#N/A	emb|GV557445|GV557445.1 [unidentified]Sequence 9289 from patent US 6551795.	#N/A	emb|BZ571271|BZ571271.1 [Pseudomonas aeruginosa]msh2_181.y1 msh Pseudomonas aeruginosa genomic clone msh2_181, genomic survey sequence.	#N/A	emb|CP027174|CP027174.1 [Pseudomonas aeruginosa]Pseudomonas aeruginosa strain AR_0230 chromosome, complete genome.
NODE_3662_length_284_cov_37.3242	#N/A	emb|JQ581040|JQ581040.1 [Diabrotica virgifera virgifera]Diabrotica virgifera virgifera clone 156M20, *** SEQUENCING IN PROGRESS ***, 6 unordered pieces.	rs|XM_012493974|XM_012493974.1 [Apis florea]PREDICTED: Apis florea uncharacterized LOC105736982 (LOC105736982), mRNA.	ug|ES549341.18963|Tca.18963 TH1014C08SP6 TH1 Tribolium castaneum cDNA, mRNA sequence	emb|KH839946|KH839946.1 [unidentified]Sequence 9 from patent US 9686995.	emb|DQ875275|DQ875275.1 [Helicoverpa armigera]Helicoverpa armigera cytochrome P450-like TBP mRNA, partial cds.	emb|CW958858|CW958858.1 [Tribolium castaneum]TcB54.4_C08_SP6 Tribolium BAC library Tribolium castaneum genomic, genomic survey sequence.	emb|ES550098|ES550098.1 [Tribolium castaneum]TH1019F06SP6 TH1 Tribolium castaneum cDNA, mRNA sequence.	emb|LL005379|LL005379.1 [Trichobilharzia regenti]Trichobilharzia regenti genome assembly, scaffold: TRE_scaffold0005379
NODE_367_length_1004_cov_26.82	#N/A	#N/A	#N/A	#N/A	#N/A	#N/A	emb|ER515276|ER515276.1 [marine metagenome]1093015498851 Global-Ocean-Sampling_GS-35-01-01-1P5KB marine metagenome genomic clone 1061002404826 5', genomic survey sequence.	#N/A	emb|CP027627|CP027627.1 [Linum usitatissimum]Linum usitatissimum chromosome Lu3.
NODE_3676_length_284_cov_2.56621	#N/A	emb|AC202034|AC202034.4 [Zea mays]Zea mays chromosome 4 clone CH201-163G22, *** SEQUENCING IN PROGRESS ***, 5 unordered pieces.	rs|NR_076276|NR_076276.1 [Porphyromonas gingivalis ATCC 33277]Porphyromonas gingivalis strain ATCC 33277 23S ribosomal RNA gene, complete sequence.	ug|JT223883.105589|Ipu.105589 TSA: Ictalurus punctatus clc_382511 mRNA sequence	emb|AR227583|AR227583.1 [unidentified]Sequence 1043 from patent US 6444799.	emb|AK282905|AK282905.1 [Gryllus bimaculatus]Gryllus bimaculatus mRNA, GBcontig29766.	emb|ER541019|ER541019.1 [marine metagenome]1093016045967 Global-Ocean-Sampling_GS-35-01-01-1P5KB marine metagenome genomic clone 1061002543076 3', genomic survey sequence.	emb|BF910461|BF910461.1 [Homo sapiens]PM4-UT0036-291000-001-c05 UT0036 Homo sapiens cDNA, mRNA sequence.	emb|LN515532|LN515532.1 [Fermentimonas caenicola]Fermentimonas caenicola genome assembly, chromosome: chrI
NODE_3679_length_284_cov_0.945205	#N/A	#N/A	#N/A	#N/A	#N/A	#N/A	#N/A	#N/A	emb|CP022154|CP022154.1 [Escherichia coli]Escherichia coli strain ABWA45 chromosome, complete genome.
NODE_3680_length_284_cov_0.748858	#N/A	#N/A	rs|XM_011569107|XM_011569107.1 [Plutella xylostella]PREDICTED: Plutella xylostella uncharacterized LOC105397100 (LOC105397100), mRNA.	#N/A	emb|AR869983|AR869983.1 [unidentified]Sequence 319 from patent US 7041814.	#N/A	#N/A	#N/A	emb|LT991954|LT991954.1 [Enterobacter hormaechei subsp. steigerwaltii]Enterobacter hormaechei subsp. steigerwaltii isolate C309 genome assembly, chromosome: C309
NODE_3689_length_283_cov_132.739	#N/A	#N/A	rs|XM_020024267|XM_020024267.1 [Aethina tumida]PREDICTED: Aethina tumida histone H2B (LOC109607803), mRNA.	#N/A	#N/A	#N/A	#N/A	#N/A	#N/A
NODE_37_length_2933_cov_18059.9	#N/A	emb|JQ581040|JQ581040.1 [Diabrotica virgifera virgifera]Diabrotica virgifera virgifera clone 156M20, *** SEQUENCING IN PROGRESS ***, 6 unordered pieces.	rs|XR_001345382|XR_001345382.1 [Microplitis demolitor]PREDICTED: Microplitis demolitor uncharacterized LOC106694144 (LOC106694144), ncRNA.	ug|DT773059.18954|Tca.18954 125258826 TH1 Tribolium castaneum cDNA clone 13E7 5', mRNA sequence	emb|HL564129|HL564129.1 [unidentified]Sequence 7403 from patent US 9238822.	emb|AK336480|AK336480.1 [Lotus japonicus]Lotus japonicus cDNA, clone: LjFL1-006-AD04, HTC.	emb|CW939172|CW939172.1 [Tribolium castaneum]TcB19.2_H01_SP6 Tribolium BAC library Tribolium castaneum genomic, genomic survey sequence.	emb|DT773059|DT773059.1 [Tribolium castaneum]125258826 TH1 Tribolium castaneum cDNA clone 13E7 5', mRNA sequence.	emb|KC928066|KC928066.1 [Blaps rhynchoptera]Blaps rhynchoptera internal transcribed spacer 1, partial sequence; 5.8S ribosomal RNA gene, complete sequence; and internal transcribed spacer 2, partial sequence.
NODE_370_length_1000_cov_5.78824	#N/A	#N/A	rs|XM_639425|XM_639425.1 [Dictyostelium discoideum AX4]Dictyostelium discoideum AX4 hypothetical protein (DDB_G0273801) mRNA, complete cds.	#N/A	#N/A	#N/A	#N/A	emb|BJ420803|BJ420803.1 [Dictyostelium discoideum]Dictyostelium discoideum cDNA clone:ddv40a18, 5' end, single read.	#N/A
NODE_3701_length_283_cov_1.61468	#N/A	#N/A	#N/A	#N/A	emb|AR872027|AR872027.1 [unidentified]Sequence 2363 from patent US 7041814.	#N/A	#N/A	#N/A	emb|CP026850|CP026850.1 [Enterobacter cloacae]Enterobacter cloacae strain AR_0072 chromosome, complete genome.
NODE_3702_length_283_cov_1.34862	#N/A	emb|GU474899|GU474899.1 [uncultured gamma proteobacterium HF4000_36I10]Uncultured gamma proteobacterium HF4000_36I10 clone HF4000_36I10, *** SEQUENCING IN PROGRESS ***, 2 unordered pieces.	rs|NR_076166|NR_076166.1 [Pseudomonas aeruginosa PAO1]Pseudomonas aeruginosa strain PAO1 23S ribosomal RNA gene, complete sequence.	ug|JO579513.38520|Chi.38520 TSA: Capra hircus Seqs8459.Cahispleen mRNA sequence	emb|DM167186|DM167186.1 [Staphylococcus aureus]METHOD FOR DETECTION OF MICRO-ORGANISMS AND ANTIBIOTIC RESISTANCE MARKERS AND NUCLEIC ACID OLIGONUCLEOTIDES THEREFOR.	emb|AK449557|AK449557.1 [Triticum aestivum]Triticum aestivum mRNA, clone: tplb0029g20, cultivar Chinese Spring.	emb|BZ574680|BZ574680.1 [Pseudomonas aeruginosa]msh2_3781.y2 msh Pseudomonas aeruginosa genomic clone msh2_3781, genomic survey sequence.	emb|CF844548|CF844548.1 [Phytophthora sojae]psHB028xJ08f USDA-IFAFS:Expression of Phytophthora sojae genes during infection and propagation_sHB Phytophthora sojae cDNA clone sHB028J08 5, mRNA sequence.	emb|CP027169|CP027169.1 [Pseudomonas aeruginosa]Pseudomonas aeruginosa strain AR_0356 chromosome, complete genome.
NODE_3703_length_283_cov_1.24771	#N/A	emb|AC024141|AC024141.8 [Mus musculus]Mus musculus clone RP23-185N5 strain C57BL6/J, WORKING DRAFT SEQUENCE, 35 unordered pieces.	#N/A	#N/A	emb|AR869779|AR869779.1 [unidentified]Sequence 115 from patent US 7041814.	#N/A	emb|CL682564|CL682564.1 [Pristionchus pacificus]PRI0134b_E07_2 - PRI0134b.BR (811) Mixed stage fosmid library of P. pacificus var. California Pristionchus pacificus genomic, genomic survey sequence.	emb|AI526015|AI526015.1 [Homo sapiens]pc3-2.H05.r PC-3 Homo sapiens cDNA 5', mRNA sequence.	emb|CP026850|CP026850.1 [Enterobacter cloacae]Enterobacter cloacae strain AR_0072 chromosome, complete genome.
NODE_3704_length_283_cov_0.807339	#N/A	emb|AC020796|AC020796.2 [Mus musculus]Mus musculus clone RG-MBAC_159M24, WORKING DRAFT SEQUENCE, 65 unordered pieces.	rs|XM_011567346|XM_011567346.1 [Plutella xylostella]PREDICTED: Plutella xylostella lysine-specific permease-like (LOC105395390), mRNA.	#N/A	emb|AR872775|AR872775.1 [unidentified]Sequence 3111 from patent US 7041814.	#N/A	emb|FI185137|FI185137.1 [Vibrio anguillarum]M3F33 Listonella anguillarum strain M3 fosmid library Listonella anguillarum genomic clone M3FR10F07 similar to proY, genomic survey sequence.	emb|CN586313|CN586313.1 [Acyrthosiphon pisum]USDA-FP_129385 Acyrthosiphon pisum, Pea Aphid Acyrthosiphon pisum cDNA clone WHAP084_A08, mRNA sequence.	emb|CP021749|CP021749.1 [Enterobacter cloacae]Enterobacter cloacae strain AR_0163, complete genome.
NODE_371_length_999_cov_2.57388	#N/A	#N/A	rs|NC_001803|NC_001803.1 [Respiratory syncytial virus]Respiratory syncytial virus, complete genome.	#N/A	emb|JC603428|JC603428.1 [Human orthopneumovirus]Sequence 3 from Patent WO2014124238.	#N/A	#N/A	#N/A	emb|KY418148|KY418148.1 [Human orthopneumovirus]Human respiratory syncytial virus strain RSVA/Homo sapiens/USA/SN1/XXXX, complete genome.
NODE_3714_length_282_cov_445.622	#N/A	#N/A	rs|NC_036104|NC_036104.1 [mitochondrion Aethina tumida]Aethina tumida mitochondrion, complete genome.	ug|CB251370.17361|Aae.17361 696 Aedes aegypti (Red) midgut cDNA library Aedes aegypti cDNA clone 550 5', mRNA sequence	#N/A	emb|AY432648|AY432648.1 [Aedes aegypti]Aedes aegypti ASAP ID: 34003 putative: cytochrome c oxidase subunit I mRNA sequence.	#N/A	emb|GW617647|GW617647.1 [Jatropha curcas]Jc2-025-C08-M13F.C08.ab1 Jatropha curcas flower and seed Jatropha curcas cDNA, mRNA sequence.	emb|GU217503|GU217503.1 [Stelidota sp. SDJB-2010]Stelidota sp. SDJB-2010 isolate S0112 cytochrome c oxidase subunit 1 (COI) gene, partial cds; mitochondrial.
NODE_3720_length_282_cov_23.7235	#N/A	#N/A	rs|XR_002191824|XR_002191824.1 [Aethina tumida]PREDICTED: Aethina tumida uncharacterized LOC109603628 (LOC109603628), ncRNA.	#N/A	#N/A	#N/A	#N/A	#N/A	#N/A
NODE_3723_length_282_cov_14.1106	#N/A	#N/A	rs|XM_020009850|XM_020009850.1 [Aethina tumida]PREDICTED: Aethina tumida glutaminyl-peptide cyclotransferase-like (LOC109594626), mRNA.	#N/A	#N/A	#N/A	#N/A	#N/A	#N/A
NODE_3730_length_282_cov_2.2765	#N/A	emb|AM889138|AM889138.1 [Neisseria meningitidis alpha275]Neisseria meningitidis serogroup W135 alpha275, WORKING DRAFT SEQUENCE, 133 unordered, unoriented pieces.	rs|NR_122017|NR_122017.1 [Snodgrassella alvi wkB2]Snodgrassella alvi strain wkB2 23S ribosomal RNA gene, complete sequence.	ug|HP459490.30386|Ame.30386 TSA: Apis mellifera isotig00052.Amelabd mRNA sequence	emb|HK783294|HK783294.1 [unidentified]Sequence 38833 from patent US 9067987.	emb|AK449557|AK449557.1 [Triticum aestivum]Triticum aestivum mRNA, clone: tplb0029g20, cultivar Chinese Spring.	emb|FM203816|FM203816.1 [Triticum aestivum]Triticum aestivum GSS, clone RD-18R_G08_A_056.ab1	emb|CD086844|CD086844.1 [Schistosoma mansoni]MC1-0032G-A079-F12-U.B MC1-0032 Schistosoma mansoni cDNA clone MC1-0032G-A079-F12.B, mRNA sequence.	emb|KY847891|KY847891.1 [Neisseria canis]Neisseria canis strain DSM 18000 23S ribosomal RNA gene, complete sequence.
NODE_3731_length_282_cov_2.1106	emb|AL403419|AL403419.1 [Kazachstania servazzii]T3 end of clone AT0AA008E08 of library AT0AA from strain CBS 4311 of Saccharomyces servazzii	emb|AC006763|AC006763.1 [Caenorhabditis elegans]Caenorhabditis elegans clone Y42H9, *** SEQUENCING IN PROGRESS ***, 14 unordered pieces.	rs|NR_138188|NR_138188.1 [Zygosaccharomyces bisporus]Zygosaccharomyces bisporus CBS 702 ITS region; from TYPE material.	ug|CU614029.15166|Tcc.15166 CU614029 TEGFERB_KZ0ACAH Theobroma cacao cDNA clone KZ0ACAH3YM02FM1, mRNA sequence	emb|MI162886|MI162886.1 [unidentified]Sequence 101 from patent US 9803250.	#N/A	emb|AQ876375|AQ876375.1 [Saccharomyces cerevisiae]V99A3 mTn-3xHA/lacZ Insertion Library, strain Y2278 Saccharomyces cerevisiae genomic 5', genomic survey sequence.	emb|T39104|T39104.1 [Saccharomyces cerevisiae]EST104675 S. cerevisiae strain X2180-1A Saccharomyces cerevisiae cDNA 3' end, mRNA sequence.	emb|KY106028|KY106028.1 [Zygosaccharomyces bisporus]Zygosaccharomyces bisporus culture CBS:702 small subunit ribosomal RNA gene, partial sequence; internal transcribed spacer 1, 5.8S ribosomal RNA gene, and internal transcribed spacer 2, complete sequence; and large subunit ribosomal RNA gene, partial sequence.
NODE_3732_length_282_cov_1.70968	#N/A	#N/A	#N/A	#N/A	emb|AR306445|AR306445.1 [unidentified]Sequence 23 from patent US 6548292.	#N/A	emb|BZ567475|BZ567475.1 [Pseudomonas aeruginosa]pacs2-164_7055.y2 pacs2-164 Pseudomonas aeruginosa genomic clone pacs2-164_7055, genomic survey sequence.	#N/A	emb|AY950444|AY950444.1 [Plasmid pMCBF1]Plasmid pMCBF1, complete sequence.
NODE_3733_length_282_cov_1.4424	#N/A	#N/A	rs|XM_011567753|XM_011567753.1 [Plutella xylostella]PREDICTED: Plutella xylostella dehydrogenase/reductase SDR family member 4-like (LOC105395791), mRNA.	#N/A	emb|AR873278|AR873278.1 [unidentified]Sequence 3614 from patent US 7041814.	#N/A	#N/A	#N/A	emb|LT991954|LT991954.1 [Enterobacter hormaechei subsp. steigerwaltii]Enterobacter hormaechei subsp. steigerwaltii isolate C309 genome assembly, chromosome: C309
NODE_3735_length_282_cov_1.32719	#N/A	#N/A	#N/A	#N/A	#N/A	#N/A	#N/A	#N/A	emb|CP027604|CP027604.1 [Enterobacter cloacae]Enterobacter cloacae strain AR_0093 chromosome, complete genome.
NODE_3736_length_282_cov_1.25346	#N/A	#N/A	#N/A	#N/A	emb|AR873164|AR873164.1 [unidentified]Sequence 3500 from patent US 7041814.	#N/A	#N/A	#N/A	emb|LT840187|LT840187.1 [Enterobacter cloacae]Enterobacter cloacae strain DG6 genome assembly, chromosome: I
NODE_3737_length_282_cov_1.03226	#N/A	#N/A	#N/A	#N/A	emb|DI497609|DI497609.1 [Pseudomonas mandelii JR-1]KR 1020150008352-A/1: Pseudomonas mandelii JR-1 strain and its genome sequence.	#N/A	#N/A	#N/A	emb|KX839207|KX839207.1 [Klebsiella pneumoniae]Klebsiella pneumoniae strain KP1814 plasmid pKP1814-1, complete sequence.
NODE_374_length_997_cov_99.22	#N/A	#N/A	#N/A	ug|AA529752.341243|Mm.341243 vi42g07.r1 Beddington mouse embryonic region Mus musculus cDNA clone IMAGE:906492 5' similar to TR:G603957 G603957 MRNA ;.	#N/A	#N/A	#N/A	emb|AA529752|AA529752.1 [Mus musculus]vi42g07.r1 Beddington mouse embryonic region Mus musculus cDNA clone IMAGE:906492 5' similar to TR:G603957 G603957 MRNA ;, mRNA sequence.	#N/A
NODE_3740_length_281_cov_6215.49	#N/A	emb|JQ581040|JQ581040.1 [Diabrotica virgifera virgifera]Diabrotica virgifera virgifera clone 156M20, *** SEQUENCING IN PROGRESS ***, 6 unordered pieces.	rs|XR_001112972|XR_001112972.1 [Apis florea]PREDICTED: Apis florea uncharacterized LOC100866091 (LOC100866091), ncRNA.	ug|DT776517.16099|Tca.16099 127458808 TH1 Tribolium castaneum cDNA clone 124I9 3', mRNA sequence	emb|HL573402|HL573402.1 [unidentified]Sequence 16676 from patent US 9238822.	#N/A	emb|CG765854|CG765854.1 [Tribolium castaneum]TcB43.1_E12_T7 Tribolium BAC library Tribolium castaneum genomic, genomic survey sequence.	emb|DN200814|DN200814.1 [Diaprepes abbreviatus]USDA-FP_138878 Citrus root weevil whole body adult Diaprepes abbreviatus cDNA clone WHDRWI008_C02 5', mRNA sequence.	emb|KC966570|KC966570.1 [Aethina tumida]Aethina tumida voucher BYU CO352 18S ribosomal RNA gene, partial sequence.
NODE_3750_length_281_cov_30.1204	#N/A	#N/A	rs|XR_002307412|XR_002307412.1 [Ceratitis capitata]PREDICTED: Ceratitis capitata uncharacterized LOC110118918 (LOC110118918), transcript variant X3, ncRNA.	#N/A	#N/A	#N/A	#N/A	#N/A	#N/A
NODE_3751_length_281_cov_23.912	#N/A	#N/A	rs|XM_020024003|XM_020024003.1 [Aethina tumida]PREDICTED: Aethina tumida uncharacterized LOC109607526 (LOC109607526), mRNA.	#N/A	#N/A	#N/A	#N/A	#N/A	#N/A
NODE_3753_length_281_cov_19.4676	#N/A	#N/A	rs|XM_020023151|XM_020023151.1 [Aethina tumida]PREDICTED: Aethina tumida UPF0553 protein C9orf64 (LOC109606615), mRNA.	#N/A	#N/A	#N/A	#N/A	#N/A	#N/A
NODE_3762_length_281_cov_2.2963	#N/A	#N/A	#N/A	#N/A	#N/A	#N/A	#N/A	#N/A	emb|LT991956|LT991956.1 [Enterobacter hormaechei subsp. steigerwaltii]Enterobacter hormaechei subsp. steigerwaltii isolate C309 genome assembly, plasmid: pC309-p2
NODE_3763_length_281_cov_1.48148	#N/A	#N/A	#N/A	#N/A	emb|GV564487|GV564487.1 [unidentified]Sequence 16331 from patent US 6551795.	#N/A	emb|BZ551817|BZ551817.1 [Pseudomonas aeruginosa]pacs1-60_3340.x1 pacs1-60 Pseudomonas aeruginosa genomic clone pacs1-60_3340, genomic survey sequence.	#N/A	emb|AY658838|AY658838.1 [synthetic construct]Synthetic construct Peudomonas aeruginosa clone FLH042134.01F PA4945 gene, partial cds.
NODE_3767_length_281_cov_1.24537	#N/A	emb|AC101272|AC101272.1 [Mus musculus]Mus musculus clone RP23-101J20, LOW-PASS SEQUENCE SAMPLING.	#N/A	#N/A	#N/A	#N/A	#N/A	#N/A	emb|MF957308|MF957308.1 [Enterobacter sp. HP19]Enterobacter sp. HP19 plasmid unnamed clone contig_3.
NODE_3768_length_281_cov_1.10648	#N/A	#N/A	#N/A	#N/A	emb|BD139005|BD139005.1 [Pseudomonas aeruginosa]Virulence-associated nucleic acid sequences and uses thereof.	#N/A	emb|BZ563517|BZ563517.1 [Pseudomonas aeruginosa]pacs2-164_4292.x1 pacs2-164 Pseudomonas aeruginosa genomic clone pacs2-164_4292, genomic survey sequence.	#N/A	emb|CP028584|CP028584.1 [Pseudomonas aeruginosa]Pseudomonas aeruginosa strain WCHPA075019 chromosome, complete genome.
NODE_3769_length_281_cov_1.08333	#N/A	#N/A	#N/A	#N/A	#N/A	#N/A	#N/A	#N/A	emb|CP003737|CP003737.1 [Enterobacter cloacae subsp. cloacae ENHKU01]Enterobacter cloacae subsp. cloacae ENHKU01, complete genome.
NODE_3770_length_281_cov_1.03241	#N/A	#N/A	#N/A	#N/A	emb|GV550310|GV550310.1 [unidentified]Sequence 2154 from patent US 6551795.	#N/A	emb|BZ554539|BZ554539.1 [Pseudomonas aeruginosa]pacs1-60_4737.y2 pacs1-60 Pseudomonas aeruginosa genomic clone pacs1-60_4737, genomic survey sequence.	#N/A	emb|LT969520|LT969520.1 [Pseudomonas aeruginosa]Pseudomonas aeruginosa isolate RW109 genome assembly, chromosome: Main_chromosome
NODE_3777_length_280_cov_6205.01	#N/A	emb|JQ581040|JQ581040.1 [Diabrotica virgifera virgifera]Diabrotica virgifera virgifera clone 156M20, *** SEQUENCING IN PROGRESS ***, 6 unordered pieces.	rs|XR_001112972|XR_001112972.1 [Apis florea]PREDICTED: Apis florea uncharacterized LOC100866091 (LOC100866091), ncRNA.	ug|DT776517.16099|Tca.16099 127458808 TH1 Tribolium castaneum cDNA clone 124I9 3', mRNA sequence	emb|HL573402|HL573402.1 [unidentified]Sequence 16676 from patent US 9238822.	#N/A	emb|CG765854|CG765854.1 [Tribolium castaneum]TcB43.1_E12_T7 Tribolium BAC library Tribolium castaneum genomic, genomic survey sequence.	emb|DN200814|DN200814.1 [Diaprepes abbreviatus]USDA-FP_138878 Citrus root weevil whole body adult Diaprepes abbreviatus cDNA clone WHDRWI008_C02 5', mRNA sequence.	emb|KC966570|KC966570.1 [Aethina tumida]Aethina tumida voucher BYU CO352 18S ribosomal RNA gene, partial sequence.
NODE_3778_length_280_cov_6204.72	#N/A	emb|JQ581040|JQ581040.1 [Diabrotica virgifera virgifera]Diabrotica virgifera virgifera clone 156M20, *** SEQUENCING IN PROGRESS ***, 6 unordered pieces.	rs|XR_001112972|XR_001112972.1 [Apis florea]PREDICTED: Apis florea uncharacterized LOC100866091 (LOC100866091), ncRNA.	ug|DT776517.16099|Tca.16099 127458808 TH1 Tribolium castaneum cDNA clone 124I9 3', mRNA sequence	emb|HL573402|HL573402.1 [unidentified]Sequence 16676 from patent US 9238822.	#N/A	emb|CG765854|CG765854.1 [Tribolium castaneum]TcB43.1_E12_T7 Tribolium BAC library Tribolium castaneum genomic, genomic survey sequence.	emb|DN200814|DN200814.1 [Diaprepes abbreviatus]USDA-FP_138878 Citrus root weevil whole body adult Diaprepes abbreviatus cDNA clone WHDRWI008_C02 5', mRNA sequence.	emb|KC966570|KC966570.1 [Aethina tumida]Aethina tumida voucher BYU CO352 18S ribosomal RNA gene, partial sequence.
NODE_38_length_2909_cov_65.8731	#N/A	#N/A	rs|XM_020019313|XM_020019313.1 [Aethina tumida]PREDICTED: Aethina tumida dihydroxyacetone phosphate acyltransferase (LOC109602862), mRNA.	#N/A	#N/A	#N/A	#N/A	#N/A	#N/A
NODE_3804_length_280_cov_1.33953	#N/A	#N/A	#N/A	#N/A	emb|GV559427|GV559427.1 [unidentified]Sequence 11271 from patent US 6551795.	#N/A	emb|BZ551259|BZ551259.1 [Pseudomonas aeruginosa]pacs1-60_3063.x1 pacs1-60 Pseudomonas aeruginosa genomic clone pacs1-60_3063, genomic survey sequence.	#N/A	emb|CP027174|CP027174.1 [Pseudomonas aeruginosa]Pseudomonas aeruginosa strain AR_0230 chromosome, complete genome.
NODE_3806_length_280_cov_0.818605	#N/A	#N/A	rs|XM_011567762|XM_011567762.1 [Plutella xylostella]PREDICTED: Plutella xylostella glycogen phosphorylase, liver form-like (LOC105395800), mRNA.	#N/A	emb|AR872867|AR872867.1 [unidentified]Sequence 3203 from patent US 7041814.	#N/A	#N/A	#N/A	emb|FP929040|FP929040.1 [Enterobacter cloacae subsp. cloacae NCTC 9394]Enterobacter cloacae subsp. cloacae NCTC 9394 draft genome.
NODE_3828_length_279_cov_2.24299	#N/A	emb|AC147965|AC147965.1 [Gallus gallus]Gallus gallus chromosome UNK clone CH261-157L4, *** SEQUENCING IN PROGRESS ***, 33 unordered pieces.	#N/A	#N/A	emb|FW306005|FW306005.1 [Salmonella enterica subsp. enterica serovar Typhimurium]The method for presenting the biases of nucleic acid-constitutive bases.	#N/A	emb|CL672989|CL672989.1 [Pristionchus pacificus]PRI018b_D08 - PRI018b.B21 (831) Mixed stage fosmid library of P. pacificus var. California Pristionchus pacificus genomic, genomic survey sequence.	#N/A	emb|CP026850|CP026850.1 [Enterobacter cloacae]Enterobacter cloacae strain AR_0072 chromosome, complete genome.
NODE_3829_length_279_cov_1.4486	#N/A	emb|AM889137|AM889137.1 [Neisseria meningitidis alpha153]Neisseria meningitidis serogroup 29E alpha153, WORKING DRAFT SEQUENCE, 87 unordered, unoriented pieces.	rs|NR_121917|NR_121917.1 [Neisseria cinerea]Neisseria cinerea strain ATCC 14685 23S ribosomal RNA gene, complete sequence.	ug|HP459490.30386|Ame.30386 TSA: Apis mellifera isotig00052.Amelabd mRNA sequence	emb|DI051822|DI051822.1 [Eikenella corrodens]DNA Probe Derived from 23S rRNA Gene for Detection of InfectiousBacteria.	emb|KF302551|KF302551.1 [Phaeodactylum tricornutum]Phaeodactylum tricornutum clone C76 hypothetical protein mRNA, partial cds.	emb|FI579962|FI579962.1 [human gut metagenome]5152-5152-L-19 Viral Genomic Survey of Stool from South East Asian Children with Acute Flaccid Paralysis human gut metagenome genomic, genomic survey sequence.	emb|CA581318|CA581318.1 [Paracoccidioides brasiliensis]EST000993 Mycelium and yeast cells from Paracoccidioides brasiliensis Paracoccidioides brasiliensis cDNA, mRNA sequence.	emb|KX022483|KX022483.1 [Neisseria arctica]Neisseria arctica strain KH2164 23S ribosomal RNA gene, partial sequence.
NODE_383_length_988_cov_19.7963	#N/A	emb|AC135746|AC135746.2 [Rattus norvegicus]Rattus norvegicus clone CH230-250K4, *** SEQUENCING IN PROGRESS ***, 4 unordered pieces.	rs|NM_001172373|NM_001172373.1 [Tribolium castaneum]Tribolium castaneum actin related protein 1 (Arp1), transcript variant 2, mRNA.	ug|DT803368.19480|Tca.19480 107627276 TL1 Tribolium castaneum cDNA clone 1A13 5', mRNA sequence	emb|MI467333|MI467333.1 [unidentified]Sequence 356 from patent US 9920316.	emb|BC089884|BC089884.1 [Rattus norvegicus]Rattus norvegicus cDNA clone IMAGE:7369891.	emb|CZ284911|CZ284911.1 [Candida parapsilosis]cp38c06.r Candida parapsilosis Random Genomic Library Candida parapsilosis genomic clone cp38c06, genomic survey sequence.	emb|FC818304|FC818304.1 [Strongyloides ratti]Sr_pAMT7_011j07_T7 S. ratti mixed stage pAMP Strongyloides ratti cDNA clone LIV_pAMP_11j07 similar to T04C12.6 CE13148 WBGene00000063 locus:act-1 actin status:Confirmed. Score = 120 bits (300), Expect = 1e-27, mRNA sequence.	emb|LM523162|LM523162.1 [Parastrongyloides trichosuri]Parastrongyloides trichosuri strain KNP genome assembly, scaffold: PTRK_scaffold0000005
NODE_3830_length_279_cov_1.27103	#N/A	#N/A	#N/A	#N/A	emb|EA478204|EA478204.1 [unidentified]Sequence 10 from patent US 7341856.	#N/A	emb|BZ573952|BZ573952.1 [Pseudomonas aeruginosa]msh2_344.y2 msh Pseudomonas aeruginosa genomic clone msh2_344, genomic survey sequence.	#N/A	emb|CP028584|CP028584.1 [Pseudomonas aeruginosa]Pseudomonas aeruginosa strain WCHPA075019 chromosome, complete genome.
NODE_3831_length_279_cov_1.16822	#N/A	#N/A	#N/A	#N/A	emb|HK439628|HK439628.1 [unidentified]Sequence 38315 from patent US 8952217.	#N/A	emb|BZ558401|BZ558401.1 [Pseudomonas aeruginosa]pacs1-60_994.s1 pacs1-60 Pseudomonas aeruginosa genomic clone pacs1-60_994, genomic survey sequence.	#N/A	emb|AY658219|AY658219.1 [synthetic construct]Synthetic construct Peudomonas aeruginosa clone FLH044494.01F PA3494 gene, partial cds.
NODE_3832_length_279_cov_1.11215	#N/A	emb|CU695121|CU695121.3 [Sus scrofa]Pig DNA sequence *** SEQUENCING IN PROGRESS *** from clone CH242-269L21	#N/A	#N/A	emb|GV558242|GV558242.1 [unidentified]Sequence 10086 from patent US 6551795.	#N/A	emb|BZ577567|BZ577567.1 [Pseudomonas aeruginosa]msh2_5469.x1 msh Pseudomonas aeruginosa genomic clone msh2_5469, genomic survey sequence.	#N/A	emb|CP027174|CP027174.1 [Pseudomonas aeruginosa]Pseudomonas aeruginosa strain AR_0230 chromosome, complete genome.
NODE_3833_length_279_cov_1.07477	#N/A	#N/A	#N/A	#N/A	#N/A	#N/A	#N/A	#N/A	emb|LT906459|LT906459.1 [Odoribacter splanchnicus]Odoribacter splanchnicus strain NCTC10825 genome assembly, chromosome: 1
NODE_384_length_984_cov_137.19	#N/A	#N/A	#N/A	#N/A	#N/A	#N/A	#N/A	#N/A	emb|AC133165|AC133165.3 [Mus musculus]Mus musculus BAC clone RP24-357P16 from chromosome 13, complete sequence.
NODE_3843_length_278_cov_55.385	#N/A	#N/A	#N/A	#N/A	#N/A	#N/A	emb|DE317249|DE317249.1 [Bombyx mori]Bombyx mori genomic DNA, BAC clone:BES_612_B08.	#N/A	#N/A
NODE_3846_length_278_cov_37.0798	#N/A	#N/A	#N/A	#N/A	#N/A	#N/A	#N/A	#N/A	emb|LM525012|LM525012.1 [Strongyloides venezuelensis]Strongyloides venezuelensis genome assembly, scaffold: SVE_contig0000003
NODE_385_length_983_cov_3.89978	#N/A	#N/A	#N/A	#N/A	#N/A	#N/A	#N/A	#N/A	emb|CP010521|CP010521.1 [Clostridium botulinum]Clostridium botulinum strain NCTC 8550, complete genome.
NODE_3854_length_278_cov_2.71362	#N/A	emb|AC184592|AC184592.1 [Strongylocentrotus purpuratus]Strongylocentrotus purpuratus clone R3-3110B11, WORKING DRAFT SEQUENCE, 20 unordered pieces.	rs|NR_103222|NR_103222.1 [Erwinia amylovora ATCC 49946]Erwinia amylovora ATCC 49946 strain ATCC 49946 5S ribosomal RNA, complete sequence.	ug|BX515845.137858|Mm.137858 BX515845 Knowles Solter mouse 2 cell Mus musculus cDNA clone IMAGp952J1036 ; IMAGE:779555, mRNA sequence	emb|HL809662|HL809662.1 [unidentified]Sequence 10274 from patent US 9334313.	emb|AK282862|AK282862.1 [Gryllus bimaculatus]Gryllus bimaculatus mRNA, GBcontig29723.	emb|ED505266|ED505266.1 [Sorghum bicolor]iy42h10.g1 Sub-library of four pooled sorghum BAC clones: 162g12 (sbb15540), 99b05 (sbb9425), 77C15, and 103O10 Sorghum bicolor genomic, genomic survey sequence.	emb|HO473531|HO473531.1 [Klebsormidium flaccidum]klebsormidium_60434_c33467_c Klebsormidium flaccidum EST library Klebsormidium flaccidum cDNA 5', mRNA sequence.	emb|CP022073|CP022073.2 [Citrobacter koseri]Citrobacter koseri strain FDAARGOS_287 chromosome, complete genome.
NODE_3856_length_278_cov_2.38498	#N/A	emb|GU567960|GU567960.1 [uncultured Oceanospirillales bacterium HF0130_06B06]Uncultured Oceanospirillales bacterium HF0130_06B06 clone HF0130_06B06, *** SEQUENCING IN PROGRESS ***, 2 unordered pieces.	rs|NR_076166|NR_076166.1 [Pseudomonas aeruginosa PAO1]Pseudomonas aeruginosa strain PAO1 23S ribosomal RNA gene, complete sequence.	ug|FD959610.27763|Rra.27763 RR1GD01JQ RR1(CS) Raphanus raphanistrum subsp. maritimus cDNA 3', mRNA sequence	emb|LV500569|LV500569.1 [Pseudomonas sp.]JP 2017000088-A/2: Microorganism having plant protective ability.	emb|KF302549|KF302549.1 [Phaeodactylum tricornutum]Phaeodactylum tricornutum clone C332 cell wall-associated hydrolase mRNA, partial cds.	emb|BZ579062|BZ579062.1 [Pseudomonas aeruginosa]msh2_6160.x1 msh Pseudomonas aeruginosa genomic clone msh2_6160, genomic survey sequence.	emb|DY224342|DY224342.1 [Acyrthosiphon pisum]ID0AAI2YM03RM1 ID0AEE Acyrthosiphon pisum cDNA clone ID0AAI2YM03 5', mRNA sequence.	emb|CP027174|CP027174.1 [Pseudomonas aeruginosa]Pseudomonas aeruginosa strain AR_0230 chromosome, complete genome.
NODE_3858_length_278_cov_1.75117	#N/A	#N/A	#N/A	#N/A	emb|AR306445|AR306445.1 [unidentified]Sequence 23 from patent US 6548292.	#N/A	emb|BZ561118|BZ561118.1 [Pseudomonas aeruginosa]pacs2-164_3106.x1 pacs2-164 Pseudomonas aeruginosa genomic clone pacs2-164_3106, genomic survey sequence.	#N/A	emb|AY950444|AY950444.1 [Plasmid pMCBF1]Plasmid pMCBF1, complete sequence.
NODE_3859_length_278_cov_1.35211	#N/A	#N/A	#N/A	#N/A	emb|GV550709|GV550709.1 [unidentified]Sequence 2553 from patent US 6551795.	#N/A	emb|BZ553205|BZ553205.1 [Pseudomonas aeruginosa]pacs1-60_403.s1 pacs1-60 Pseudomonas aeruginosa genomic clone pacs1-60_403, genomic survey sequence.	#N/A	emb|AY658631|AY658631.1 [synthetic construct]Synthetic construct Peudomonas aeruginosa clone FLH034060.01F PA5451 gene, partial cds.
NODE_3860_length_278_cov_1.34742	#N/A	#N/A	rs|XM_007454595|XM_007454595.1 [Lipotes vexillifer]PREDICTED: Lipotes vexillifer catalase-B-like (LOC103069928), mRNA.	ug|AV393002.14050|Cre.14050 AV393002 Chlamydomonas reinhardtii C9 Chlamydomonas reinhardtii cDNA clone CM093d09_r 5', mRNA sequence	emb|DL168229|DL168229.1 [Pseudomonas aeruginosa]Methods for Identifying the Target of a Compound which Inhibits Cellular Proliferation.	#N/A	emb|BZ551493|BZ551493.1 [Pseudomonas aeruginosa]pacs1-60_3178.y2 pacs1-60 Pseudomonas aeruginosa genomic clone pacs1-60_3178, genomic survey sequence.	emb|CF559499|CF559499.1 [Chlamydomonas reinhardtii]1115047H05.y1 C. reinhardtii CC-1690 (mt+), Stress III (normalized), Lambda Zap II Chlamydomonas reinhardtii cDNA 5', mRNA sequence.	emb|CP027172|CP027172.1 [Pseudomonas aeruginosa]Pseudomonas aeruginosa strain AR_0353 chromosome, complete genome.
NODE_3861_length_278_cov_1.13615	#N/A	#N/A	#N/A	#N/A	emb|GV550497|GV550497.1 [unidentified]Sequence 2341 from patent US 6551795.	#N/A	emb|BZ557379|BZ557379.1 [Pseudomonas aeruginosa]pacs1-60_6231.x1 pacs1-60 Pseudomonas aeruginosa genomic clone pacs1-60_6231, genomic survey sequence.	#N/A	emb|LT969520|LT969520.1 [Pseudomonas aeruginosa]Pseudomonas aeruginosa isolate RW109 genome assembly, chromosome: Main_chromosome
NODE_3863_length_278_cov_0.981221	#N/A	#N/A	rs|NC_019411|NC_019411.1 [Caulobacter virus Swift]Caulobacter phage CcrSwift, complete genome.	#N/A	emb|GV553309|GV553309.1 [unidentified]Sequence 5153 from patent US 6551795.	#N/A	emb|BZ555653|BZ555653.1 [Pseudomonas aeruginosa]pacs1-60_5289.x1 pacs1-60 Pseudomonas aeruginosa genomic clone pacs1-60_5289, genomic survey sequence.	#N/A	emb|CP027174|CP027174.1 [Pseudomonas aeruginosa]Pseudomonas aeruginosa strain AR_0230 chromosome, complete genome.
NODE_3864_length_278_cov_0.901408	#N/A	#N/A	#N/A	#N/A	emb|GV549206|GV549206.1 [unidentified]Sequence 1050 from patent US 6551795.	#N/A	emb|BZ568386|BZ568386.1 [Pseudomonas aeruginosa]pacs2-164_7508.y2 pacs2-164 Pseudomonas aeruginosa genomic clone pacs2-164_7508, genomic survey sequence.	#N/A	emb|CP027174|CP027174.1 [Pseudomonas aeruginosa]Pseudomonas aeruginosa strain AR_0230 chromosome, complete genome.
NODE_3865_length_278_cov_0.723005	#N/A	#N/A	rs|XM_011569471|XM_011569471.1 [Plutella xylostella]PREDICTED: Plutella xylostella urocanate hydratase-like (LOC105397448), mRNA.	#N/A	emb|GX104862|GX104862.1 [unidentified]Sequence 16889 from patent US 7696340.	#N/A	emb|EK842336|EK842336.1 [marine metagenome]1093017703346 Global-Ocean-Sampling_GS-33-01-01-1P3-1P8KB marine metagenome genomic clone 1061002887955 5', genomic survey sequence.	#N/A	emb|CP022073|CP022073.2 [Citrobacter koseri]Citrobacter koseri strain FDAARGOS_287 chromosome, complete genome.
NODE_3875_length_277_cov_34.7972	#N/A	#N/A	rs|XM_007154033|XM_007154033.1 [Phaseolus vulgaris]Phaseolus vulgaris hypothetical protein (PHAVU_003G090100g) mRNA, complete cds.	ug|DV960297.524|Tgu.524 SB03047A1D10.f1 Normalized subtracted Keck-Tagu Library SB03 Taeniopygia guttata cDNA clone SB03047A1D10.f1 5, mRNA sequence	#N/A	#N/A	emb|CL221467|CL221467.1 [Zea mays subsp. mays]ZMMBBc0523K07r ZMMBBc Zea mays subsp. mays genomic clone ZMMBBc0523K07 3', genomic survey sequence.	emb|HX685905|HX685905.1 [Plutella xylostella]Plutella xylostella mRNA, clone: E_ET_pxe-_26_E17_F_0.	emb|GU248666|GU248666.1 [Libnotes sp. MPMB-0031]Libnotes sp. MPMB-0031 28S ribosomal RNA gene, partial sequence.
NODE_3883_length_277_cov_14.8349	#N/A	#N/A	rs|XM_020023321|XM_020023321.1 [Aethina tumida]PREDICTED: Aethina tumida choline transporter-like protein 1 (LOC109606780), mRNA.	#N/A	#N/A	#N/A	#N/A	#N/A	#N/A
NODE_3889_length_277_cov_2.89623	#N/A	emb|AM889138|AM889138.1 [Neisseria meningitidis alpha275]Neisseria meningitidis serogroup W135 alpha275, WORKING DRAFT SEQUENCE, 133 unordered, unoriented pieces.	rs|NR_103163|NR_103163.2 [[Haemophilus] parasuis]Haemophilus parasuis strain SH0165 23S ribosomal RNA, complete sequence.	ug|EY508859.4194|Lsl.4194 EST_lsal_cop_799934 lsalcop whole Lepeophtheirus salmonis (Pacific) cDNA Lepeophtheirus salmonis cDNA clone lsal_cop_4_254_rev 5', mRNA sequence	emb|KH730052|KH730052.1 [unidentified]Sequence 8 from patent US 9631211.	emb|AK284816|AK284816.1 [Gryllus bimaculatus]Gryllus bimaculatus mRNA, GBcontig31677.	emb|FI580487|FI580487.1 [human gut metagenome]5550-j_00087c Viral Genomic Survey of Stool from South East Asian Children with Acute Flaccid Paralysis human gut metagenome genomic, genomic survey sequence.	emb|EY508859|EY508859.1 [Lepeophtheirus salmonis]EST_lsal_cop_799934 lsalcop whole Lepeophtheirus salmonis (Pacific) cDNA Lepeophtheirus salmonis cDNA clone lsal_cop_4_254_rev 5', mRNA sequence.	emb|LT906448|LT906448.1 [Pasteurella dagmatis]Pasteurella dagmatis strain NCTC11617 genome assembly, chromosome: 1
NODE_3890_length_277_cov_2.88208	#N/A	#N/A	#N/A	#N/A	emb|GV560686|GV560686.1 [unidentified]Sequence 12530 from patent US 6551795.	#N/A	emb|BZ564005|BZ564005.1 [Pseudomonas aeruginosa]pacs2-164_449.s1 pacs2-164 Pseudomonas aeruginosa genomic clone pacs2-164_449, genomic survey sequence.	#N/A	emb|CP008864|CP008864.2 [Pseudomonas aeruginosa]Pseudomonas aeruginosa strain W60856, complete genome.
NODE_3891_length_277_cov_1.65566	#N/A	#N/A	#N/A	#N/A	emb|GV549526|GV549526.1 [unidentified]Sequence 1370 from patent US 6551795.	#N/A	emb|BZ571451|BZ571451.1 [Pseudomonas aeruginosa]msh2_1891.y2 msh Pseudomonas aeruginosa genomic clone msh2_1891, genomic survey sequence.	#N/A	emb|CP027174|CP027174.1 [Pseudomonas aeruginosa]Pseudomonas aeruginosa strain AR_0230 chromosome, complete genome.
NODE_3899_length_276_cov_29.6019	#N/A	#N/A	rs|XM_020014134|XM_020014134.1 [Aethina tumida]PREDICTED: Aethina tumida uncharacterized LOC109598260 (LOC109598260), mRNA.	#N/A	#N/A	#N/A	#N/A	#N/A	#N/A
NODE_3908_length_276_cov_4.27962	#N/A	#N/A	#N/A	#N/A	#N/A	#N/A	#N/A	#N/A	emb|CP001185|CP001185.1 [Thermosipho africanus TCF52B]Thermosipho africanus TCF52B, complete genome.
NODE_3911_length_276_cov_2.26066	#N/A	#N/A	#N/A	#N/A	#N/A	#N/A	#N/A	#N/A	emb|GU971376|GU971376.1 [Zygosaccharomyces bailii]Zygosaccharomyces bailii strain ATCC 60483 25S ribosomal RNA gene, partial sequence; external transcribed spacer 2, 5S ribosomal RNA gene, and external transcribed spacer 1, complete sequence; and 18S ribosomal RNA gene, partial sequence.
NODE_3914_length_276_cov_1.36967	#N/A	emb|AC101272|AC101272.1 [Mus musculus]Mus musculus clone RP23-101J20, LOW-PASS SEQUENCE SAMPLING.	#N/A	#N/A	emb|AR870524|AR870524.1 [unidentified]Sequence 860 from patent US 7041814.	#N/A	emb|CC113276|CC113276.1 [Aedes aegypti]NDL.24H1.SP6 Notre Dame Liverpool Aedes aegypti genomic clone NDL.24H1, genomic survey sequence.	#N/A	emb|CP020525|CP020525.1 [Enterobacter cloacae]Enterobacter cloacae strain 109 chromosome, complete genome.
NODE_3915_length_276_cov_1.35071	#N/A	#N/A	#N/A	#N/A	#N/A	#N/A	emb|EJ067017|EJ067017.1 [marine metagenome]1095458050002 Global-Ocean-Sampling_GS-26-01-01-1P3-1P6KB marine metagenome genomic clone 1061005667171 5', genomic survey sequence.	#N/A	emb|LT906448|LT906448.1 [Pasteurella dagmatis]Pasteurella dagmatis strain NCTC11617 genome assembly, chromosome: 1
NODE_3917_length_276_cov_0.933649	#N/A	#N/A	rs|XM_017578718|XM_017578718.1 [Vigna angularis]PREDICTED: Vigna angularis CO(2)-response secreted protease-like (LOC108341093), transcript variant X2, mRNA.	#N/A	#N/A	#N/A	#N/A	#N/A	emb|AP015035|AP015035.1 [Vigna angularis var. angularis]Vigna angularis var. angularis DNA, chromosome 2, almost complete sequence, cultivar: Shumari.
NODE_3944_length_275_cov_1.07143	#N/A	#N/A	#N/A	#N/A	emb|GV550190|GV550190.1 [unidentified]Sequence 2034 from patent US 6551795.	#N/A	emb|BZ568380|BZ568380.1 [Pseudomonas aeruginosa]pacs2-164_7505.y2 pacs2-164 Pseudomonas aeruginosa genomic clone pacs2-164_7505, genomic survey sequence.	#N/A	emb|CP027172|CP027172.1 [Pseudomonas aeruginosa]Pseudomonas aeruginosa strain AR_0353 chromosome, complete genome.
NODE_3945_length_275_cov_1.06667	#N/A	#N/A	#N/A	#N/A	emb|AR872718|AR872718.1 [unidentified]Sequence 3054 from patent US 7041814.	#N/A	#N/A	#N/A	emb|CP026719|CP026719.1 [Enterobacter cloacae]Enterobacter cloacae strain AR_0060 chromosome, complete genome.
NODE_3955_length_274_cov_2280.66	#N/A	#N/A	rs|NC_036104|NC_036104.1 [mitochondrion Aethina tumida]Aethina tumida mitochondrion, complete genome.	#N/A	#N/A	emb|AK283288|AK283288.1 [Gryllus bimaculatus]Gryllus bimaculatus mRNA, GBcontig30149.	#N/A	emb|JK634738|JK634738.1 [Lutzomyia longipalpis]RAAPBAR028001D01 BAR Lutzomyia longipalpis cDNA, mRNA sequence.	emb|AB126005|AB126005.1 [Orthetrum melania]Orthetrum triangulare melania mitochondrial DNA, nearly complete genome except some genes.
NODE_3974_length_274_cov_2.06699	#N/A	#N/A	#N/A	#N/A	emb|AR869843|AR869843.1 [unidentified]Sequence 179 from patent US 7041814.	#N/A	#N/A	#N/A	emb|FP929040|FP929040.1 [Enterobacter cloacae subsp. cloacae NCTC 9394]Enterobacter cloacae subsp. cloacae NCTC 9394 draft genome.
NODE_3975_length_274_cov_1.76077	#N/A	#N/A	#N/A	#N/A	emb|GV561384|GV561384.1 [unidentified]Sequence 13228 from patent US 6551795.	#N/A	emb|BZ553836|BZ553836.1 [Pseudomonas aeruginosa]pacs1-60_4379.y2 pacs1-60 Pseudomonas aeruginosa genomic clone pacs1-60_4379, genomic survey sequence.	#N/A	emb|CP027174|CP027174.1 [Pseudomonas aeruginosa]Pseudomonas aeruginosa strain AR_0230 chromosome, complete genome.
NODE_3976_length_274_cov_1.73684	#N/A	#N/A	#N/A	#N/A	emb|GV563734|GV563734.1 [unidentified]Sequence 15578 from patent US 6551795.	#N/A	emb|BZ577838|BZ577838.1 [Pseudomonas aeruginosa]msh2_5595.y2 msh Pseudomonas aeruginosa genomic clone msh2_5595, genomic survey sequence.	#N/A	emb|CP027174|CP027174.1 [Pseudomonas aeruginosa]Pseudomonas aeruginosa strain AR_0230 chromosome, complete genome.
NODE_3977_length_274_cov_1.67943	#N/A	#N/A	#N/A	#N/A	emb|AR871762|AR871762.1 [unidentified]Sequence 2098 from patent US 7041814.	#N/A	emb|EJ077840|EJ077840.1 [marine metagenome]1095458137251 Global-Ocean-Sampling_GS-26-01-01-1P3-1P6KB marine metagenome genomic clone 1061005626278 5', genomic survey sequence.	#N/A	emb|FP929040|FP929040.1 [Enterobacter cloacae subsp. cloacae NCTC 9394]Enterobacter cloacae subsp. cloacae NCTC 9394 draft genome.
NODE_3979_length_274_cov_1.30622	#N/A	#N/A	#N/A	#N/A	emb|AR872756|AR872756.1 [unidentified]Sequence 3092 from patent US 7041814.	#N/A	#N/A	#N/A	emb|CP022532|CP022532.1 [Enterobacter cloacae]Enterobacter cloacae strain MS7884A chromosome, complete genome.
NODE_3980_length_274_cov_1.29187	#N/A	#N/A	#N/A	#N/A	emb|AR871343|AR871343.1 [unidentified]Sequence 1679 from patent US 7041814.	#N/A	#N/A	#N/A	emb|LT991954|LT991954.1 [Enterobacter hormaechei subsp. steigerwaltii]Enterobacter hormaechei subsp. steigerwaltii isolate C309 genome assembly, chromosome: C309
NODE_3981_length_274_cov_1.14833	#N/A	#N/A	rs|XM_011568824|XM_011568824.1 [Plutella xylostella]PREDICTED: Plutella xylostella 3-hydroxybutyrate dehydrogenase type 2-like (LOC105396818), mRNA.	#N/A	emb|HK912894|HK912894.1 [unidentified]Sequence 3831 from patent US 9029636.	#N/A	#N/A	#N/A	emb|LT991954|LT991954.1 [Enterobacter hormaechei subsp. steigerwaltii]Enterobacter hormaechei subsp. steigerwaltii isolate C309 genome assembly, chromosome: C309
NODE_399_length_962_cov_23.5195	#N/A	#N/A	#N/A	#N/A	#N/A	#N/A	#N/A	#N/A	emb|HG975451|HG975451.1 [Solanum pennellii]Solanum pennellii chromosome ch12, complete genome
NODE_3993_length_273_cov_108.856	#N/A	#N/A	rs|XM_017922042|XM_017922042.1 [Nicrophorus vespilloides]PREDICTED: Nicrophorus vespilloides protein FAM200A-like (LOC108563383), partial mRNA.	#N/A	#N/A	#N/A	#N/A	emb|BW641172|BW641172.1 [Dugesia ryukyuensis]Dugesia ryukyuensis mRNA, clone: Dr_sW_020_H17, 5' mRNA sequence.	#N/A
NODE_3999_length_273_cov_15.9471	#N/A	#N/A	#N/A	#N/A	#N/A	#N/A	#N/A	#N/A	emb|LM000408|LM000408.1 [Wuchereria bancrofti]Wuchereria bancrofti genome assembly, scaffold: WBA_contig0000223
NODE_4_length_4611_cov_35.5781	#N/A	#N/A	rs|XM_018718880|XM_018718880.1 [Anoplophora glabripennis]PREDICTED: Anoplophora glabripennis titin (LOC108913340), mRNA.	ug|XM_964248.12606|Tca.12606 PREDICTED: Tribolium castaneum similar to AGAP009638-PA (LOC657813), mRNA	emb|HL569923|HL569923.1 [unidentified]Sequence 13197 from patent US 9238822.	#N/A	emb|CG771848|CG771848.1 [Tribolium castaneum]TcB43.1_F07_T7 Tribolium BAC library Tribolium castaneum genomic, genomic survey sequence.	emb|JK144497|JK144497.1 [Helicoverpa armigera]HA-GLN-52-libF_P17 Har-GLN norm Helicoverpa armigera cDNA, mRNA sequence.	#N/A
NODE_4005_length_273_cov_1.75	#N/A	#N/A	#N/A	#N/A	emb|AR871198|AR871198.1 [unidentified]Sequence 1534 from patent US 7041814.	#N/A	#N/A	#N/A	emb|LT991954|LT991954.1 [Enterobacter hormaechei subsp. steigerwaltii]Enterobacter hormaechei subsp. steigerwaltii isolate C309 genome assembly, chromosome: C309
NODE_4006_length_273_cov_1.69231	#N/A	#N/A	#N/A	#N/A	emb|AR872462|AR872462.1 [unidentified]Sequence 2798 from patent US 7041814.	#N/A	emb|CL688304|CL688304.1 [Pristionchus pacificus]PRI0149a_E10_2 - PRI0149a.BR (914) Mixed stage fosmid library of P. pacificus var. California Pristionchus pacificus genomic, genomic survey sequence.	emb|CA092981|CA092981.1 [Saccharum hybrid cultivar]SCCCCL1002D04.b CL1 Saccharum hybrid cultivar cDNA clone SCCCCL1002D04 3', mRNA sequence.	emb|FP929040|FP929040.1 [Enterobacter cloacae subsp. cloacae NCTC 9394]Enterobacter cloacae subsp. cloacae NCTC 9394 draft genome.
NODE_4007_length_273_cov_1.61538	#N/A	emb|AC184313|AC184313.1 [Strongylocentrotus purpuratus]Strongylocentrotus purpuratus clone R3-3093M3, WORKING DRAFT SEQUENCE, 16 unordered pieces.	#N/A	#N/A	emb|GC487379|GC487379.1 [unidentified]Sequence 138 from patent US 7390623.	emb|AK224085|AK224085.1 [Oryza punctata]Oryza punctata cDNA, clone: BBS09E09, expressed in shoot apical meristem of BB genome.	emb|ED495993|ED495993.1 [Sorghum bicolor]ix12a03.g1 Sub-library of four pooled sorghum BAC clones: 233a02 (sbb22274), 79A15, c0041P07, and c0007N23 Sorghum bicolor genomic, genomic survey sequence.	emb|HO420861|HO420861.1 [Chlorokybus atmophyticus]chlorokybus_71836.3_c7710_c Chlorokybus atmophyticus EST library Chlorokybus atmophyticus cDNA 5', mRNA sequence.	emb|CP026850|CP026850.1 [Enterobacter cloacae]Enterobacter cloacae strain AR_0072 chromosome, complete genome.
NODE_4010_length_273_cov_1.28365	emb|FO699142|FO699142.1 [marine metagenome]Metagenomic 16S rDNA Illumina Tags as a powerful alternative to amplicon sequencing.	emb|GQ387492|GQ387492.1 [uncultured actinobacterium]Uncultured actinobacterium clone BAC K004, *** SEQUENCING IN PROGRESS ***, 2 unordered pieces.	rs|NR_040847|NR_040847.1 [Cutibacterium acnes]Cutibacterium acnes strain ATCC 6919 16S ribosomal RNA, partial sequence.	ug|JW071902.61849|Can.61849 TSA: Capsicum annuum MGMT_Contig21658	emb|MI373517|MI373517.1 [unidentified]Sequence 1578 from patent US 9855303.	#N/A	emb|ER234906|ER234906.1 [marine metagenome]1095526050229 Global-Ocean-Sampling_GS-33-01-01-1P3-1P8KB marine metagenome genomic clone 1061006205147 5', genomic survey sequence.	emb|CB990869|CB990869.1 [Homo sapiens]AGENCOURT_13620403 NIH_MGC_148 Homo sapiens cDNA clone IMAGE:30338309 5', mRNA sequence.	emb|CP023676|CP023676.1 [Cutibacterium acnes]Cutibacterium acnes strain ATCC 6919 chromosome, complete genome.
NODE_4011_length_273_cov_1.16346	#N/A	#N/A	#N/A	#N/A	emb|AR870545|AR870545.1 [unidentified]Sequence 881 from patent US 7041814.	#N/A	#N/A	#N/A	emb|CP022532|CP022532.1 [Enterobacter cloacae]Enterobacter cloacae strain MS7884A chromosome, complete genome.
NODE_4012_length_273_cov_1.125	#N/A	#N/A	#N/A	#N/A	#N/A	#N/A	#N/A	#N/A	emb|LT629740|LT629740.1 [Mucilaginibacter mallensis]Mucilaginibacter mallensis strain MP1X4 genome assembly, chromosome: I
NODE_4013_length_273_cov_1.07692	#N/A	#N/A	#N/A	#N/A	emb|AR870054|AR870054.1 [unidentified]Sequence 390 from patent US 7041814.	#N/A	#N/A	#N/A	emb|LT840187|LT840187.1 [Enterobacter cloacae]Enterobacter cloacae strain DG6 genome assembly, chromosome: I
NODE_4015_length_273_cov_1	#N/A	emb|AC181680|AC181680.1 [Strongylocentrotus purpuratus]Strongylocentrotus purpuratus clone R3-3090M22, WORKING DRAFT SEQUENCE, 25 unordered pieces.	#N/A	#N/A	emb|AR871362|AR871362.1 [unidentified]Sequence 1698 from patent US 7041814.	#N/A	emb|EF991944|EF991944.1 [uncultured bacterium]Uncultured bacterium clone BTNI1831.b1, genomic survey sequence.	#N/A	emb|CP026851|CP026851.1 [Enterobacter cloacae]Enterobacter cloacae strain AR_0072 plasmid unnamed1.
NODE_4016_length_273_cov_0.923077	#N/A	#N/A	#N/A	#N/A	emb|AR874079|AR874079.1 [unidentified]Sequence 4415 from patent US 7041814.	#N/A	emb|ET639880|ET639880.1 [Allium cepa]JBVS549TF JBVS Allium cepa genomic clone JBVS4_S5_S6_S71C_194_I2, genomic survey sequence.	#N/A	emb|CP027142|CP027142.1 [Enterobacter cloacae complex 'Hoffmann cluster III']Enterobacter cloacae complex 'Hoffmann cluster III' strain AR_0365 chromosome, complete genome.
NODE_4020_length_272_cov_1576.34	#N/A	emb|JQ581040|JQ581040.1 [Diabrotica virgifera virgifera]Diabrotica virgifera virgifera clone 156M20, *** SEQUENCING IN PROGRESS ***, 6 unordered pieces.	rs|XM_012493975|XM_012493975.1 [Apis florea]PREDICTED: Apis florea uncharacterized LOC100865248 (LOC100865248), mRNA.	ug|ES552989.19078|Tca.19078 TO1001A11T7 TO1 Tribolium castaneum cDNA, mRNA sequence	emb|HL575778|HL575778.1 [unidentified]Sequence 19052 from patent US 9238822.	emb|AK405815|AK405815.1 [Bombyx mori]Bombyx mori mRNA, clone: fwd-02H12.	emb|DX043355|DX043355.1 [Brassica rapa subsp. pekinensis]KBrB044A06R KBrB, Brassica rapa BamHI BAC library Brassica rapa subsp. pekinensis genomic clone KBrB044A06, genomic survey sequence.	emb|ES554446|ES554446.1 [Tribolium castaneum]TO1009G06SP6 TO1 Tribolium castaneum cDNA, mRNA sequence.	emb|KC966618|KC966618.1 [Aethina tumida]Aethina tumida voucher BYU CO352 28S ribosomal RNA gene, partial sequence.
NODE_4033_length_272_cov_10.9517	#N/A	#N/A	rs|XM_018475080|XM_018475080.1 [Agrilus planipennis]PREDICTED: Agrilus planipennis retinal homeobox protein Rax (LOC108740676), mRNA.	#N/A	#N/A	#N/A	#N/A	#N/A	#N/A
NODE_404_length_954_cov_14.8673	#N/A	#N/A	#N/A	#N/A	emb|FV536305|FV536305.1 [Streptococcus pneumoniae]Modified Microbial Nucleic Acid.	#N/A	#N/A	#N/A	#N/A
NODE_4042_length_272_cov_2.00966	#N/A	#N/A	#N/A	#N/A	emb|GV558823|GV558823.1 [unidentified]Sequence 10667 from patent US 6551795.	#N/A	emb|BZ560095|BZ560095.1 [Pseudomonas aeruginosa]pacs2-164_2140.x1 pacs2-164 Pseudomonas aeruginosa genomic clone pacs2-164_2140, genomic survey sequence.	#N/A	emb|LT969520|LT969520.1 [Pseudomonas aeruginosa]Pseudomonas aeruginosa isolate RW109 genome assembly, chromosome: Main_chromosome
NODE_4043_length_272_cov_1.77778	#N/A	#N/A	#N/A	#N/A	#N/A	#N/A	#N/A	#N/A	emb|CP011657|CP011657.1 [Citrobacter freundii]Citrobacter freundii strain CAV1741, complete genome.
NODE_4044_length_272_cov_1.54589	#N/A	#N/A	rs|XM_011568102|XM_011568102.1 [Plutella xylostella]PREDICTED: Plutella xylostella probable UDP-3-O-[3-hydroxymyristoyl] N-acetylglucosamine deacetylase 2 (LOC105396118), mRNA.	#N/A	emb|AR873455|AR873455.1 [unidentified]Sequence 3791 from patent US 7041814.	#N/A	emb|ET639988|ET639988.1 [Allium cepa]JBVS692TF JBVS Allium cepa genomic clone JBVS4_S5_S6_S71C_375_P15, genomic survey sequence.	#N/A	emb|CP026850|CP026850.1 [Enterobacter cloacae]Enterobacter cloacae strain AR_0072 chromosome, complete genome.
NODE_4046_length_272_cov_1.34783	#N/A	#N/A	#N/A	#N/A	emb|KH945381|KH945381.1 [unidentified]Sequence 29 from patent US 9719117.	#N/A	#N/A	#N/A	emb|CP019898|CP019898.1 [Salmonella enterica subsp. enterica serovar Anatum str.]Salmonella enterica subsp. enterica serovar Anatum str. USDA-ARS-USMARC-1175 plasmid pSAN1-1175, complete sequence.
NODE_4047_length_272_cov_1.26087	#N/A	#N/A	#N/A	#N/A	emb|GV555005|GV555005.1 [unidentified]Sequence 6849 from patent US 6551795.	#N/A	emb|BZ568005|BZ568005.1 [Pseudomonas aeruginosa]pacs2-164_7319.y2 pacs2-164 Pseudomonas aeruginosa genomic clone pacs2-164_7319, genomic survey sequence.	#N/A	emb|CP028584|CP028584.1 [Pseudomonas aeruginosa]Pseudomonas aeruginosa strain WCHPA075019 chromosome, complete genome.
NODE_4048_length_272_cov_1.14493	#N/A	#N/A	#N/A	#N/A	#N/A	#N/A	emb|BZ568854|BZ568854.1 [Pseudomonas aeruginosa]pacs2-164_8121.y2 pacs2-164 Pseudomonas aeruginosa genomic clone pacs2-164_8121, genomic survey sequence.	#N/A	emb|LT629801|LT629801.1 [Pseudomonas rhodesiae]Pseudomonas rhodesiae strain BS2777 genome assembly, chromosome: I
NODE_4049_length_272_cov_1.03865	#N/A	#N/A	#N/A	#N/A	emb|AR872085|AR872085.1 [unidentified]Sequence 2421 from patent US 7041814.	#N/A	#N/A	#N/A	emb|LT991954|LT991954.1 [Enterobacter hormaechei subsp. steigerwaltii]Enterobacter hormaechei subsp. steigerwaltii isolate C309 genome assembly, chromosome: C309
NODE_4050_length_272_cov_1.03382	#N/A	#N/A	#N/A	#N/A	emb|AR873181|AR873181.1 [unidentified]Sequence 3517 from patent US 7041814.	#N/A	#N/A	#N/A	emb|FP929040|FP929040.1 [Enterobacter cloacae subsp. cloacae NCTC 9394]Enterobacter cloacae subsp. cloacae NCTC 9394 draft genome.
NODE_4052_length_272_cov_0.845411	emb|G17764|G17764.1 [Homo sapiens]human STS SHGC-12084 clone pG-5823.	emb|AC248928|AC248928.1 [Hordeum vulgare subsp. vulgare]Hordeum vulgare subsp. vulgare clone HVVMRXALLhA0636I18, *** SEQUENCING IN PROGRESS ***, 79 unordered pieces.	#N/A	ug|AM797242.14013|Nta.14013 AM797242 DL, diurnal library Nicotiana tabacum cDNA clone nt005228034, mRNA sequence	emb|DD174207|DD174207.1 [Homo sapiens]METHODS OF DIAGNOSIS OF BLADDER CANCER, COMPOSITIONS AND METHODS OF SCREENING FOR MODULATORS OF BLADDER CANCER.	#N/A	emb|EI738246|EI738246.1 [Homo sapiens]CHORI5142N05TF BAC library from the primary breast tumor sample s104 Homo sapiens genomic clone CHORI514_2_N05, genomic survey sequence.	emb|AI204995|AI204995.1 [Homo sapiens]an03c03.x1 Stratagene schizo brain S11 Homo sapiens cDNA clone IMAGE:1684516 3' similar to contains element TAR1 TAR1 repetitive element ;, mRNA sequence.	emb|M38481|M38481.1 [Homo sapiens]Homo sapiens alphoid repeat sequence.
NODE_406_length_952_cov_2.66065	#N/A	emb|AC023186|AC023186.2 [Homo sapiens]Homo sapiens chromosome 11 clone RP11-49A8 map 11, WORKING DRAFT SEQUENCE, 18 unordered pieces.	#N/A	ug|JT273280.205731|Ipu.205731 TSA: Ictalurus punctatus clc_529943 mRNA sequence	emb|HK247130|HK247130.1 [unidentified]Sequence 709 from patent US 8907067.	#N/A	emb|EI722346|EI722346.1 [Homo sapiens]2B421017M07TF BAC library from breast tumor sample B421 Homo sapiens genomic clone 2B421_017_M07, genomic survey sequence.	emb|GD263518|GD263518.1 [Homo sapiens]de0_007278 SARS-Cov infected lung tissue Homo sapiens cDNA clone de0_007278 5', mRNA sequence.	emb|AC079934|AC079934.3 [Homo sapiens]Homo sapiens BAC clone RP11-327C24 from UL, complete sequence.
NODE_4081_length_271_cov_2	#N/A	#N/A	#N/A	#N/A	emb|AR872702|AR872702.1 [unidentified]Sequence 3038 from patent US 7041814.	#N/A	#N/A	#N/A	emb|FP929040|FP929040.1 [Enterobacter cloacae subsp. cloacae NCTC 9394]Enterobacter cloacae subsp. cloacae NCTC 9394 draft genome.
NODE_4082_length_271_cov_1.94175	#N/A	#N/A	#N/A	#N/A	emb|AR874060|AR874060.1 [unidentified]Sequence 4396 from patent US 7041814.	#N/A	#N/A	#N/A	emb|LT991954|LT991954.1 [Enterobacter hormaechei subsp. steigerwaltii]Enterobacter hormaechei subsp. steigerwaltii isolate C309 genome assembly, chromosome: C309
NODE_4083_length_271_cov_1.93204	#N/A	#N/A	#N/A	#N/A	emb|GV557099|GV557099.1 [unidentified]Sequence 8943 from patent US 6551795.	#N/A	emb|BZ564462|BZ564462.1 [Pseudomonas aeruginosa]pacs2-164_4761.x1 pacs2-164 Pseudomonas aeruginosa genomic clone pacs2-164_4761, genomic survey sequence.	#N/A	emb|CP027174|CP027174.1 [Pseudomonas aeruginosa]Pseudomonas aeruginosa strain AR_0230 chromosome, complete genome.
NODE_4084_length_271_cov_1.47573	#N/A	#N/A	#N/A	#N/A	emb|FW305999|FW305999.1 [Escherichia coli]The method for presenting the biases of nucleic acid-constitutive bases.	#N/A	emb|CL651310|CL651310.1 [Pristionchus pacificus]PRI0111d_D04 - PRI0111d.B21 (860) Mixed stage fosmid library of P. pacificus var. California Pristionchus pacificus genomic, genomic survey sequence.	#N/A	emb|LT991954|LT991954.1 [Enterobacter hormaechei subsp. steigerwaltii]Enterobacter hormaechei subsp. steigerwaltii isolate C309 genome assembly, chromosome: C309
NODE_4086_length_271_cov_1.23301	#N/A	#N/A	rs|NC_001803|NC_001803.1 [Respiratory syncytial virus]Respiratory syncytial virus, complete genome.	#N/A	emb|LQ021213|LQ021213.1 [Respiratory syncytial virus]Sequence 4 from Patent EP2970981.	#N/A	#N/A	#N/A	emb|U63644|U63644.1 [Human orthopneumovirus]Human respiratory syncytial virus, mutant cpts-248/404, complete genome.
NODE_4088_length_271_cov_1.19417	#N/A	#N/A	#N/A	#N/A	emb|AR873720|AR873720.1 [unidentified]Sequence 4056 from patent US 7041814.	#N/A	#N/A	#N/A	emb|LT991954|LT991954.1 [Enterobacter hormaechei subsp. steigerwaltii]Enterobacter hormaechei subsp. steigerwaltii isolate C309 genome assembly, chromosome: C309
NODE_409_length_948_cov_654.172	#N/A	#N/A	rs|XM_020023939|XM_020023939.1 [Aethina tumida]PREDICTED: Aethina tumida uncharacterized LOC109607458 (LOC109607458), mRNA.	#N/A	#N/A	#N/A	#N/A	#N/A	#N/A
NODE_411_length_944_cov_34.4653	#N/A	#N/A	rs|XM_012422719|XM_012422719.1 [Orussus abietinus]PREDICTED: Orussus abietinus neuronal acetylcholine receptor subunit alpha-7 (LOC105698447), transcript variant X3, mRNA.	ug|EU143806.18091|Tca.18091 Tribolium castaneum nicotinic acetylcholine receptor alpha 7 subunit mRNA, complete cds	emb|AR706977|AR706977.1 [unidentified]Sequence 3 from patent US 6933131.	#N/A	emb|DE588588|DE588588.1 [Bombyx mori]Bombyx mori genomic DNA, Fosmid clone:GBMFno241_j03.g1.	#N/A	emb|KM884875|KM884875.1 [Helicoverpa armigera]Helicoverpa armigera nicotinic acetylcholine receptor subunit alpha 7 mRNA, complete cds.
NODE_4117_length_270_cov_7.6878	#N/A	#N/A	#N/A	#N/A	#N/A	#N/A	emb|BZ008063|BZ008063.1 [Brassica oleracea]oei57c06.b1 B.oleracea002 Brassica oleracea genomic, DNA sequence.	#N/A	#N/A
NODE_4124_length_270_cov_1.90732	#N/A	#N/A	#N/A	#N/A	emb|GV564329|GV564329.1 [unidentified]Sequence 16173 from patent US 6551795.	#N/A	emb|BZ566437|BZ566437.1 [Pseudomonas aeruginosa]pacs2-164_6071.y2 pacs2-164 Pseudomonas aeruginosa genomic clone pacs2-164_6071, genomic survey sequence.	#N/A	emb|AY658466|AY658466.1 [synthetic construct]Synthetic construct Peudomonas aeruginosa clone FLH052247.01F PA4987 gene, partial cds.
NODE_4125_length_270_cov_1.26829	#N/A	#N/A	#N/A	#N/A	emb|AR409405|AR409405.1 [unidentified]Sequence 1 from patent US 6632935.	#N/A	emb|EJ002180|EJ002180.1 [marine metagenome]1091120922123 Global-Ocean-Sampling_GS-26-01-01-1P3-1P6KB marine metagenome genomic clone 1061000302792 3', genomic survey sequence.	#N/A	emb|LSYQ01000540|LSYQ01000540.1 [Triticum dicoccoides]Triticum dicoccoides isolate Atlit2015 scaffold753, whole genome shotgun sequence.
NODE_4126_length_270_cov_1.17073	#N/A	#N/A	#N/A	#N/A	emb|AR873829|AR873829.1 [unidentified]Sequence 4165 from patent US 7041814.	#N/A	#N/A	#N/A	emb|CP021749|CP021749.1 [Enterobacter cloacae]Enterobacter cloacae strain AR_0163, complete genome.
NODE_4127_length_270_cov_1.17073	#N/A	#N/A	#N/A	#N/A	emb|MS917091|MS917091.1 [synthetic construct]Sequence 365 from Patent WO2017021529.	#N/A	#N/A	#N/A	emb|CP022532|CP022532.1 [Enterobacter cloacae]Enterobacter cloacae strain MS7884A chromosome, complete genome.
NODE_413_length_941_cov_50.7751	#N/A	#N/A	rs|XM_003652442|XM_003652442.1 [Thielavia terrestris NRRL 8126]Thielavia terrestris NRRL 8126 hypothetical protein mRNA.	#N/A	#N/A	#N/A	#N/A	#N/A	emb|CP003010|CP003010.1 [Thielavia terrestris NRRL 8126]Thielavia terrestris NRRL 8126 chromosome 2, complete sequence.
NODE_4152_length_269_cov_4.05882	#N/A	emb|AC141818|AC141818.1 [Apis mellifera]Apis mellifera clone CH224-62B21, *** SEQUENCING IN PROGRESS ***, 47 unordered pieces.	rs|XR_001706258|XR_001706258.1 [Apis mellifera]PREDICTED: Apis mellifera uncharacterized LOC107965808 (LOC107965808), ncRNA.	ug|HP568858.22164|Ame.22164 TSA: Apis mellifera isotig16436.Amelova mRNA sequence	#N/A	#N/A	emb|BH816619|BH816619.1 [Apis mellifera]AM__Ba0021O04r Apis mellifera Apis mellifera genomic clone AM__Ba0021O04r, genomic survey sequence.	#N/A	emb|X57427|X57427.1 [Apis mellifera]A.mellifera Alu I monomer
NODE_4154_length_269_cov_1.4902	#N/A	emb|AC176936|AC176936.1 [Strongylocentrotus purpuratus]Strongylocentrotus purpuratus clone R3-33L6, WORKING DRAFT SEQUENCE, 58 unordered pieces.	#N/A	#N/A	emb|FW306003|FW306003.1 [Salmonella enterica]The method for presenting the biases of nucleic acid-constitutive bases.	#N/A	#N/A	#N/A	emb|LT991956|LT991956.1 [Enterobacter hormaechei subsp. steigerwaltii]Enterobacter hormaechei subsp. steigerwaltii isolate C309 genome assembly, plasmid: pC309-p2
NODE_4156_length_269_cov_1.41176	#N/A	#N/A	#N/A	#N/A	emb|AR869798|AR869798.1 [unidentified]Sequence 134 from patent US 7041814.	#N/A	#N/A	#N/A	emb|LT840187|LT840187.1 [Enterobacter cloacae]Enterobacter cloacae strain DG6 genome assembly, chromosome: I
NODE_4157_length_269_cov_1.33333	#N/A	#N/A	#N/A	#N/A	emb|AR871688|AR871688.1 [unidentified]Sequence 2024 from patent US 7041814.	#N/A	#N/A	#N/A	emb|LT991954|LT991954.1 [Enterobacter hormaechei subsp. steigerwaltii]Enterobacter hormaechei subsp. steigerwaltii isolate C309 genome assembly, chromosome: C309
NODE_4158_length_269_cov_1.30882	#N/A	#N/A	#N/A	#N/A	emb|GV552646|GV552646.1 [unidentified]Sequence 4490 from patent US 6551795.	#N/A	emb|BZ573632|BZ573632.1 [Pseudomonas aeruginosa]msh2_3287.y2 msh Pseudomonas aeruginosa genomic clone msh2_3287, genomic survey sequence.	#N/A	emb|CP027172|CP027172.1 [Pseudomonas aeruginosa]Pseudomonas aeruginosa strain AR_0353 chromosome, complete genome.
NODE_4159_length_269_cov_1.17647	#N/A	emb|AC176936|AC176936.1 [Strongylocentrotus purpuratus]Strongylocentrotus purpuratus clone R3-33L6, WORKING DRAFT SEQUENCE, 58 unordered pieces.	#N/A	#N/A	emb|FW306001|FW306001.1 [Shigella flexneri]The method for presenting the biases of nucleic acid-constitutive bases.	#N/A	emb|AL152839|AL152839.1 [Anopheles gambiae]Anopheles gambiae GSS T7 end of clone 25B23 of NotreDame1 library from strain PEST of Anopheles gambiae (African malaria mosquito)	#N/A	emb|MF957307|MF957307.1 [Enterobacter sp. HP19]Enterobacter sp. HP19 plasmid unnamed clone contig_2.
NODE_416_length_937_cov_51.57	#N/A	emb|AC135385|AC135385.2 [Rattus norvegicus]Rattus norvegicus clone CH230-496L5, WORKING DRAFT SEQUENCE, 1 ordered piece.	#N/A	#N/A	#N/A	#N/A	#N/A	#N/A	#N/A
NODE_4160_length_269_cov_0.901961	#N/A	#N/A	#N/A	#N/A	emb|AR871798|AR871798.1 [unidentified]Sequence 2134 from patent US 7041814.	#N/A	emb|AL145842|AL145842.1 [Anopheles gambiae]Anopheles gambiae GSS SP6 end of clone 11D20 of NotreDame1 library from strain PEST of Anopheles gambiae (African malaria mosquito)	#N/A	emb|LT991954|LT991954.1 [Enterobacter hormaechei subsp. steigerwaltii]Enterobacter hormaechei subsp. steigerwaltii isolate C309 genome assembly, chromosome: C309
NODE_4161_length_269_cov_0.862745	#N/A	#N/A	#N/A	#N/A	emb|AR870422|AR870422.1 [unidentified]Sequence 758 from patent US 7041814.	#N/A	#N/A	#N/A	emb|CP021749|CP021749.1 [Enterobacter cloacae]Enterobacter cloacae strain AR_0163, complete genome.
NODE_4163_length_269_cov_0.661765	#N/A	#N/A	#N/A	#N/A	emb|AR870870|AR870870.1 [unidentified]Sequence 1206 from patent US 7041814.	#N/A	emb|ET639475|ET639475.1 [Allium cepa]JBVS080TF JBVS Allium cepa genomic clone JBVS0_S1_S2_S31C_303_M15, genomic survey sequence.	#N/A	emb|LT991954|LT991954.1 [Enterobacter hormaechei subsp. steigerwaltii]Enterobacter hormaechei subsp. steigerwaltii isolate C309 genome assembly, chromosome: C309
NODE_4170_length_268_cov_105.128	#N/A	#N/A	rs|XM_014932415|XM_014932415.1 [Octopus bimaculoides]PREDICTED: Octopus bimaculoides DBH-like monooxygenase protein 1 homolog (LOC106881890), mRNA.	#N/A	#N/A	#N/A	#N/A	#N/A	#N/A
NODE_4174_length_268_cov_63.1823	#N/A	#N/A	#N/A	#N/A	#N/A	#N/A	#N/A	#N/A	emb|LL999185|LL999185.1 [Strongyloides stercoralis]Strongyloides stercoralis strain PV0001 genome assembly, scaffold: SSTP_contig0000111
NODE_4184_length_268_cov_1.60591	#N/A	emb|AC188398|AC188398.2 [Gossypium hirsutum]Gossypium hirsutum chromosome UNKNOWN clone ZMMBBb-226B18; ZMMBBb0226B18, 4 unordered pieces.	#N/A	#N/A	emb|AR871941|AR871941.1 [unidentified]Sequence 2277 from patent US 7041814.	#N/A	emb|AL146510|AL146510.1 [Anopheles gambiae]Anopheles gambiae GSS SP6 end of clone 12H20 of NotreDame1 library from strain PEST of Anopheles gambiae (African malaria mosquito)	#N/A	emb|FP929040|FP929040.1 [Enterobacter cloacae subsp. cloacae NCTC 9394]Enterobacter cloacae subsp. cloacae NCTC 9394 draft genome.
NODE_4185_length_268_cov_1.57635	#N/A	#N/A	#N/A	#N/A	emb|AR874545|AR874545.1 [unidentified]Sequence 4881 from patent US 7041814.	#N/A	#N/A	#N/A	emb|CP026850|CP026850.1 [Enterobacter cloacae]Enterobacter cloacae strain AR_0072 chromosome, complete genome.
NODE_4190_length_268_cov_0.788177	#N/A	#N/A	#N/A	#N/A	#N/A	#N/A	emb|EJ004449|EJ004449.1 [marine metagenome]1091138001654 Global-Ocean-Sampling_GS-26-01-01-1P3-1P6KB marine metagenome genomic clone 1061000344157 3', genomic survey sequence.	#N/A	#N/A
NODE_4191_length_267_cov_19497.8	#N/A	#N/A	#N/A	#N/A	#N/A	#N/A	#N/A	#N/A	emb|EU179482|EU179482.1 [Aethina tumida]Aethina tumida clone Atum02B microsatellite sequence.
NODE_42_length_2844_cov_54.2958	#N/A	#N/A	rs|XM_020020063|XM_020020063.1 [Aethina tumida]PREDICTED: Aethina tumida proteoglycan Cow (LOC109603577), transcript variant X2, mRNA.	#N/A	#N/A	#N/A	#N/A	#N/A	#N/A
NODE_4215_length_267_cov_2.57921	emb|FO685504|FO685504.1 [marine metagenome]Metagenomic 16S rDNA Illumina Tags as a powerful alternative to amplicon sequencing.	emb|GU474864|GU474864.1 [uncultured Rhodospirillales bacterium HF0070_31K06]Uncultured Rhodospirillales bacterium HF0070_31K06 clone HF0070_31K06, *** SEQUENCING IN PROGRESS ***, 2 unordered pieces.	rs|NR_104718|NR_104718.1 [Bergeyella zoohelcum]Bergeyella zoohelcum strain D658 16S ribosomal RNA gene, partial sequence.	ug|JP921786.110634|Ta.110634 TSA: Triticum aestivum cultivar Kukri KukriC15567_1 mRNA sequence	emb|CS600356|CS600356.1 [Bergeyella zoohelcum]Sequence 17 from Patent WO2006050479.	emb|AK284068|AK284068.1 [Gryllus bimaculatus]Gryllus bimaculatus mRNA, GBcontig30929.	emb|FI579974|FI579974.1 [human gut metagenome]5152-5152-L-43 Viral Genomic Survey of Stool from South East Asian Children with Acute Flaccid Paralysis human gut metagenome genomic, genomic survey sequence.	emb|EX216180|EX216180.1 [Anopheles stephensi]AsAmIn100E11.b Plasmodium-infected mosquito midgut cDNA Library Anopheles stephensi cDNA 5', mRNA sequence.	emb|KM500492|KM500492.1 [uncultured bacterium]Uncultured bacterium clone B114_380 small subunit ribosomal RNA gene, partial sequence.
NODE_4220_length_267_cov_1.58416	#N/A	#N/A	#N/A	#N/A	emb|AR306445|AR306445.1 [unidentified]Sequence 23 from patent US 6548292.	#N/A	emb|BZ569131|BZ569131.1 [Pseudomonas aeruginosa]pacs2-164_8257.y2 pacs2-164 Pseudomonas aeruginosa genomic clone pacs2-164_8257, genomic survey sequence.	#N/A	emb|AY950444|AY950444.1 [Plasmid pMCBF1]Plasmid pMCBF1, complete sequence.
NODE_4222_length_267_cov_1.31188	#N/A	#N/A	#N/A	#N/A	emb|AR871049|AR871049.1 [unidentified]Sequence 1385 from patent US 7041814.	#N/A	#N/A	#N/A	emb|CP020053|CP020053.1 [Enterobacter cloacae]Enterobacter cloacae strain AR_0065, complete genome.
NODE_4223_length_267_cov_1.04455	#N/A	emb|AC184879|AC184879.1 [Strongylocentrotus purpuratus]Strongylocentrotus purpuratus clone R3-49J13, WORKING DRAFT SEQUENCE, 53 unordered pieces.	#N/A	#N/A	emb|AR874722|AR874722.1 [unidentified]Sequence 5058 from patent US 7041814.	#N/A	emb|FT675124|FT675124.1 [Oryza glaberrima]Oryza glaberrima DNA, clone: W0001-9-B02-26F10R1, left end.	emb|AI777980|AI777980.1 [Solanum lycopersicum]EST258859 tomato susceptible, Cornell Lycopersicon esculentum cDNA clone cLES3J3, mRNA sequence.	emb|FP929040|FP929040.1 [Enterobacter cloacae subsp. cloacae NCTC 9394]Enterobacter cloacae subsp. cloacae NCTC 9394 draft genome.
NODE_4224_length_267_cov_1.0198	#N/A	#N/A	#N/A	#N/A	emb|GV549773|GV549773.1 [unidentified]Sequence 1617 from patent US 6551795.	#N/A	emb|BZ548886|BZ548886.1 [Pseudomonas aeruginosa]pacs1-60_1533.s1 pacs1-60 Pseudomonas aeruginosa genomic clone pacs1-60_1533, genomic survey sequence.	#N/A	emb|LN870292|LN870292.1 [Pseudomonas aeruginosa DK1]Pseudomonas aeruginosa DK1 genome assembly, chromosome: I
NODE_424_length_927_cov_41.6299	#N/A	#N/A	#N/A	#N/A	#N/A	#N/A	emb|EK131234|EK131234.1 [marine metagenome]1093009673805 Global-Ocean-Sampling_GS-31-01-01-1P3-1P8KB marine metagenome genomic clone 1061002114170 5', genomic survey sequence.	#N/A	#N/A
NODE_425_length_926_cov_44.1208	#N/A	#N/A	#N/A	#N/A	#N/A	#N/A	emb|EI386259|EI386259.1 [Solanum tuberosum]POTBH47TR Solanum tuberosum RHPOTKEY BAC ends Solanum tuberosum genomic clone RHPOTKEY014_G22, genomic survey sequence.	#N/A	#N/A
NODE_4252_length_266_cov_5.20896	#N/A	emb|AC184638|AC184638.1 [Strongylocentrotus purpuratus]Strongylocentrotus purpuratus clone R3-4015H3, WORKING DRAFT SEQUENCE, 44 unordered pieces.	rs|NR_076170|NR_076170.1 [Shigella flexneri 2a]Shigella flexneri 2a strain 301 23S ribosomal RNA gene, complete sequence.	ug|JW069771.86108|Can.86108 TSA: Capsicum annuum MGMT_Contig19527	emb|JB061470|JB061470.1 [Zea mays]Sequence 6449 from Patent EP2561074.	emb|AK283111|AK283111.1 [Gryllus bimaculatus]Gryllus bimaculatus mRNA, GBcontig29972.	emb|CW185089|CW185089.1 [Sorghum bicolor]104_602_11165877_116_36689_085 Sorghum methylation filtered library (LibID: 104) Sorghum bicolor genomic clone 11165877, genomic survey sequence.	emb|CN586292|CN586292.1 [Acyrthosiphon pisum]USDA-FP_129364 Acyrthosiphon pisum, Pea Aphid Acyrthosiphon pisum cDNA clone WHAP083_G10, mRNA sequence.	emb|LK094878|LK094878.1 [Apteryx australis mantelli]Apteryx australis mantelli genome assembly, scaffold: scaffold30309
NODE_4258_length_266_cov_1.72139	#N/A	#N/A	#N/A	#N/A	emb|AR637510|AR637510.1 [unidentified]Sequence 57 from patent US 6855814.	#N/A	#N/A	#N/A	emb|CP026975|CP026975.1 [Enterobacter cloacae complex bacterium]Enterobacter cloacae complex bacterium strain FDAARGOS_77 chromosome, complete genome.
NODE_4259_length_266_cov_1.26866	#N/A	#N/A	#N/A	#N/A	#N/A	#N/A	#N/A	#N/A	emb|CP009855|CP009855.1 [Enterobacter cloacae]Enterobacter cloacae strain ECNIH5 plasmid pENT-22e, complete sequence.
NODE_426_length_926_cov_17.5726	#N/A	#N/A	#N/A	#N/A	#N/A	#N/A	emb|DE311775|DE311775.1 [Bombyx mori]Bombyx mori genomic DNA, BAC clone:BES_090_O10.	#N/A	#N/A
NODE_4260_length_266_cov_1.21393	#N/A	#N/A	#N/A	#N/A	#N/A	#N/A	#N/A	#N/A	emb|CP008823|CP008823.1 [Enterobacter cloacae ECNIH2]Enterobacter cloacae ECNIH2, complete genome.
NODE_4261_length_266_cov_1.00498	#N/A	emb|AC020825|AC020825.2 [Mus musculus]Mus musculus chromosome 18 clone RG-MBAC_340N18, LOW-PASS SEQUENCE SAMPLING.	#N/A	#N/A	emb|AR871628|AR871628.1 [unidentified]Sequence 1964 from patent US 7041814.	#N/A	emb|CL672651|CL672651.1 [Pristionchus pacificus]PRI017b_G12 - PRI017b.B21 (817) Mixed stage fosmid library of P. pacificus var. California Pristionchus pacificus genomic, genomic survey sequence.	#N/A	emb|CP022532|CP022532.1 [Enterobacter cloacae]Enterobacter cloacae strain MS7884A chromosome, complete genome.
NODE_4262_length_266_cov_0.875622	#N/A	#N/A	rs|XM_017622358|XM_017622358.1 [Rhagoletis zephyria]PREDICTED: Rhagoletis zephyria metalloprotease TldD-like (LOC108367679), mRNA.	#N/A	#N/A	#N/A	emb|EJ137398|EJ137398.1 [marine metagenome]1092343613373 Global-Ocean-Sampling_GS-27-01-01-1P8-2P0KB marine metagenome genomic clone 1061001444319 5', genomic survey sequence.	#N/A	emb|CP015510|CP015510.1 [Wolbachia endosymbiont of Folsomia candida]Wolbachia endosymbiont of Folsomia candida strain Berlin, complete genome.
NODE_4264_length_266_cov_0.825871	#N/A	#N/A	#N/A	#N/A	emb|AR869681|AR869681.1 [unidentified]Sequence 17 from patent US 7041814.	#N/A	#N/A	#N/A	emb|FP929040|FP929040.1 [Enterobacter cloacae subsp. cloacae NCTC 9394]Enterobacter cloacae subsp. cloacae NCTC 9394 draft genome.
NODE_4265_length_266_cov_0.791045	#N/A	emb|AC073687|AC073687.1 [Mus musculus]Mus musculus clone RP23-138B15, WORKING DRAFT SEQUENCE, 36 unordered pieces.	rs|XM_005967154|XM_005967154.1 [Pantholops hodgsonii]PREDICTED: Pantholops hodgsonii 3-oxoacyl-[acyl-carrier-protein] synthase, mitochondrial-like (LOC102335486), mRNA.	#N/A	emb|GV557484|GV557484.1 [unidentified]Sequence 9328 from patent US 6551795.	emb|KX395892|KX395892.1 [Gambierdiscus excentricus]Gambierdiscus excentricus isolate contig_54739 type I polyketide synthase, precursor RNA, complete cds.	emb|BZ556852|BZ556852.1 [Pseudomonas aeruginosa]pacs1-60_5882.y2 pacs1-60 Pseudomonas aeruginosa genomic clone pacs1-60_5882, genomic survey sequence.	emb|GO240120|GO240120.1 [Loa loa]AKLLL3DFT3-27-C08 UI95AK-LlL3 Loa loa cDNA, mRNA sequence.	emb|CP027172|CP027172.1 [Pseudomonas aeruginosa]Pseudomonas aeruginosa strain AR_0353 chromosome, complete genome.
NODE_4266_length_266_cov_0.716418	#N/A	emb|AC020970|AC020970.1 [Mus musculus]Mus musculus clone RP23-252M21, WORKING DRAFT SEQUENCE, 144 unordered pieces.	#N/A	#N/A	emb|AR872115|AR872115.1 [unidentified]Sequence 2451 from patent US 7041814.	emb|AK458470|AK458470.1 [Triticum aestivum]Triticum aestivum mRNA, clone: tplb0021n20, cultivar Chinese Spring.	emb|AL142730|AL142730.1 [Anopheles gambiae]Anopheles gambiae GSS SP6 end of clone 06C06 of NotreDame1 library from strain PEST of Anopheles gambiae (African malaria mosquito)	#N/A	emb|LT991954|LT991954.1 [Enterobacter hormaechei subsp. steigerwaltii]Enterobacter hormaechei subsp. steigerwaltii isolate C309 genome assembly, chromosome: C309
NODE_4289_length_265_cov_2.16	#N/A	#N/A	#N/A	#N/A	#N/A	#N/A	#N/A	#N/A	emb|CP009870|CP009870.1 [Pantoea sp. PSNIH2]Pantoea sp. PSNIH2 plasmid pPSP-b98, complete sequence.
NODE_4290_length_265_cov_1.845	#N/A	#N/A	#N/A	#N/A	emb|AR871619|AR871619.1 [unidentified]Sequence 1955 from patent US 7041814.	#N/A	#N/A	#N/A	emb|FP929040|FP929040.1 [Enterobacter cloacae subsp. cloacae NCTC 9394]Enterobacter cloacae subsp. cloacae NCTC 9394 draft genome.
NODE_4291_length_265_cov_1.815	emb|G01989|G01989.1 [Homo sapiens]human STS SHGC4-1714 clone 873D5R1.	emb|Z81469|Z81469.1 [Caenorhabditis elegans]Caenorhabditis elegans DNA *** SEQUENCING IN PROGRESS *** from clone C13F7	#N/A	ug|AM587876.6136|Pli.6136 AM587876 RZPD MPMGp1173 Paracentrotus lividus GASPLU Paracentrotus lividus cDNA clone MPMGp1173F0747Q 5', mRNA sequence	emb|MI460053|MI460053.1 [unidentified]Sequence 37 from patent US 9913918.	#N/A	emb|CG804998|CG804998.1 [Zea mays]1118056B12.1EL_x1 1118 - RescueMu Grid S Zea mays genomic, genomic survey sequence.	emb|FD447269|FD447269.1 [Rana chensinensis]frog_4017 Chinese forest frog skin cDNA library Rana chensinensis cDNA 5', mRNA sequence.	emb|D45834|D45834.1 [Size marker plasmid pKF339]Size marker plasmid pKF339 DNA, complete sequence.
NODE_4293_length_265_cov_1.44	#N/A	#N/A	#N/A	#N/A	emb|AR873649|AR873649.1 [unidentified]Sequence 3985 from patent US 7041814.	#N/A	#N/A	#N/A	emb|CP020053|CP020053.1 [Enterobacter cloacae]Enterobacter cloacae strain AR_0065, complete genome.
NODE_4294_length_265_cov_1.34	#N/A	#N/A	#N/A	#N/A	emb|AR870493|AR870493.1 [unidentified]Sequence 829 from patent US 7041814.	#N/A	emb|ET641788|ET641788.1 [Allium cepa]JBVSC29TR JBVS Allium cepa genomic clone JBVSC_SD_SE_SF1C_105_E9, genomic survey sequence.	#N/A	emb|LT840187|LT840187.1 [Enterobacter cloacae]Enterobacter cloacae strain DG6 genome assembly, chromosome: I
NODE_4295_length_265_cov_1.28	#N/A	#N/A	#N/A	#N/A	emb|AR871014|AR871014.1 [unidentified]Sequence 1350 from patent US 7041814.	#N/A	emb|ET640720|ET640720.1 [Allium cepa]JBVSF62TF JBVS Allium cepa genomic clone JBVSC_SD_SE_SF1C_268_L4, genomic survey sequence.	#N/A	emb|LT991954|LT991954.1 [Enterobacter hormaechei subsp. steigerwaltii]Enterobacter hormaechei subsp. steigerwaltii isolate C309 genome assembly, chromosome: C309
NODE_4296_length_265_cov_1.12	#N/A	#N/A	#N/A	#N/A	emb|AR874317|AR874317.1 [unidentified]Sequence 4653 from patent US 7041814.	#N/A	#N/A	#N/A	emb|CP011662|CP011662.1 [Enterobacter hormaechei]Enterobacter hormaechei strain CAV1176, complete genome.
NODE_4298_length_265_cov_0.93	#N/A	#N/A	#N/A	#N/A	emb|AR871425|AR871425.1 [unidentified]Sequence 1761 from patent US 7041814.	#N/A	#N/A	#N/A	emb|CP026719|CP026719.1 [Enterobacter cloacae]Enterobacter cloacae strain AR_0060 chromosome, complete genome.
NODE_4299_length_265_cov_0.88	#N/A	emb|AC020885|AC020885.2 [Mus musculus]Mus musculus clone RP23-464I1, LOW-PASS SEQUENCE SAMPLING.	#N/A	#N/A	emb|AR870436|AR870436.1 [unidentified]Sequence 772 from patent US 7041814.	#N/A	emb|BH380200|BH380200.1 [Anopheles gambiae]AG-ND-173F22.TR ND-TAM Anopheles gambiae genomic clone AG-ND-173F22, genomic survey sequence.	emb|DB610297|DB610297.1 [Halocynthia roretzi]Halocynthia roretzi cDNA clone:mae21i13, 5' end.	emb|LT991954|LT991954.1 [Enterobacter hormaechei subsp. steigerwaltii]Enterobacter hormaechei subsp. steigerwaltii isolate C309 genome assembly, chromosome: C309
NODE_4300_length_265_cov_0.79	#N/A	#N/A	#N/A	#N/A	emb|GV558899|GV558899.1 [unidentified]Sequence 10743 from patent US 6551795.	#N/A	emb|BZ566742|BZ566742.1 [Pseudomonas aeruginosa]pacs2-164_6548.y2 pacs2-164 Pseudomonas aeruginosa genomic clone pacs2-164_6548, genomic survey sequence.	#N/A	emb|CP028584|CP028584.1 [Pseudomonas aeruginosa]Pseudomonas aeruginosa strain WCHPA075019 chromosome, complete genome.
NODE_431_length_920_cov_8795.94	#N/A	#N/A	#N/A	#N/A	#N/A	#N/A	emb|KO218542|KO218542.1 [Gossypium hirsutum]GH_TBb106L18f Gossypium hirsutum TM-1 BAC library Gossypium hirsutum genomic, genomic survey sequence.	#N/A	emb|CP023743|CP023743.1 [Gossypium hirsutum]Gossypium hirsutum cultivar TM1 chromosome A11.
NODE_4334_length_264_cov_2.11055	#N/A	#N/A	#N/A	#N/A	emb|GV549290|GV549290.1 [unidentified]Sequence 1134 from patent US 6551795.	#N/A	emb|BZ580212|BZ580212.1 [Pseudomonas aeruginosa]msh2_993.y2 msh Pseudomonas aeruginosa genomic clone msh2_993, genomic survey sequence.	#N/A	emb|CP008864|CP008864.2 [Pseudomonas aeruginosa]Pseudomonas aeruginosa strain W60856, complete genome.
NODE_4336_length_264_cov_1.84925	#N/A	#N/A	rs|XM_011567272|XM_011567272.1 [Plutella xylostella]PREDICTED: Plutella xylostella cysteine sulfinic acid decarboxylase-like (LOC105395323), partial mRNA.	#N/A	emb|AR870868|AR870868.1 [unidentified]Sequence 1204 from patent US 7041814.	#N/A	emb|ET641021|ET641021.1 [Allium cepa]JBVS288TR JBVS Allium cepa genomic clone JBVS0_S1_S2_S31C_367_P7, genomic survey sequence.	#N/A	emb|LT991954|LT991954.1 [Enterobacter hormaechei subsp. steigerwaltii]Enterobacter hormaechei subsp. steigerwaltii isolate C309 genome assembly, chromosome: C309
NODE_4338_length_264_cov_1.34673	#N/A	#N/A	#N/A	#N/A	#N/A	#N/A	emb|EJ467117|EJ467117.1 [marine metagenome]1095403373614 Global-Ocean-Sampling_GS-28-01-01-1P6-2P0KB marine metagenome genomic clone 1061005563382 3', genomic survey sequence.	#N/A	emb|AP010872|AP010872.1 [Candidatus Ishikawaella capsulata Mpkobe]Candidatus Ishikawaella capsulata Mpkobe DNA, complete genome.
NODE_4340_length_264_cov_1.28643	#N/A	#N/A	#N/A	#N/A	emb|GV553997|GV553997.1 [unidentified]Sequence 5841 from patent US 6551795.	#N/A	emb|BZ575489|BZ575489.1 [Pseudomonas aeruginosa]msh2_4484.x1 msh Pseudomonas aeruginosa genomic clone msh2_4484, genomic survey sequence.	#N/A	emb|CP027174|CP027174.1 [Pseudomonas aeruginosa]Pseudomonas aeruginosa strain AR_0230 chromosome, complete genome.
NODE_4341_length_264_cov_1.20603	#N/A	#N/A	#N/A	#N/A	#N/A	#N/A	#N/A	#N/A	emb|LT906456|LT906456.1 [Actinobacillus suis]Actinobacillus suis strain NCTC12996 genome assembly, chromosome: 1
NODE_4342_length_264_cov_1.20603	#N/A	#N/A	#N/A	#N/A	#N/A	#N/A	#N/A	#N/A	emb|CP018308|CP018308.1 [Vibrio shilonii]Vibro shilonii strain QT6D1 chromosome 1, complete sequence.
NODE_4358_length_263_cov_15.0657	#N/A	emb|AC098206|AC098206.7 [Rattus norvegicus]Rattus norvegicus clone CH230-148N16, *** SEQUENCING IN PROGRESS ***, 7 unordered pieces.	rs|XM_022252128|XM_022252128.1 [Acanthaster planci]PREDICTED: Acanthaster planci ataxin-10-like (LOC110988523), transcript variant X5, mRNA.	ug|FM071466.166336|Rn.166336 FM071466 etnoaor Rattus norvegicus cDNA clone etnoaorP0010I19 3', mRNA sequence	emb|JC664457|JC664457.1 [Ricinus communis]Sequence 50238 from Patent EP2761003.	#N/A	emb|FN517304|FN517304.1 [Dicentrarchus labrax]Dicentrarchus labrax BAC clone bassbac-6c18, forward end	emb|FM071467|FM071467.1 [Rattus norvegicus]Rattus norvegicus EST, 3'-end sequence, clone etnoaorP0010I19, strain BN/SsNHsd/Mcwi	emb|CU210932|CU210932.14 [Mus musculus]Mouse DNA sequence from clone DN-106G2 on chromosome 4
NODE_4366_length_263_cov_8.69192	#N/A	#N/A	#N/A	#N/A	#N/A	#N/A	emb|HN921036|HN921036.1 [Glycine cyrtoloba]GC_Bb138L04.F GC_Bb Glycine cyrtoloba genomic 5', genomic survey sequence.	#N/A	#N/A
NODE_4375_length_263_cov_3.74242	emb|AL402045|AL402045.1 [Saccharomyces uvarum]T3 end of clone XAS0AA001E09 of library XAS0AA from strain CLIB 533 of Saccharomyces bayanus	emb|AC006763|AC006763.1 [Caenorhabditis elegans]Caenorhabditis elegans clone Y42H9, *** SEQUENCING IN PROGRESS ***, 14 unordered pieces.	rs|NR_138188|NR_138188.1 [Zygosaccharomyces bisporus]Zygosaccharomyces bisporus CBS 702 ITS region; from TYPE material.	ug|CU538652.15166|Tcc.15166 CU538652 TISCIVS_KZ0AAQ Theobroma cacao cDNA clone KZ0AAQ6YB12FM1, mRNA sequence	emb|AR167941|AR167941.1 [unidentified]Sequence 3 from patent US 6287779.	#N/A	emb|BZ296472|BZ296472.1 [[Candida] glabrata]CG2071.r1 Candida glabrata Random Genomic Library Candida glabrata genomic clone CG2071, genomic survey sequence.	emb|CU613466|CU613466.1 [Theobroma cacao]Theobroma cacao, mRNA sequence (KZ0ACAH4YL12FM1).	emb|KC881074|KC881074.1 [Zygosaccharomyces bisporus]Zygosaccharomyces bisporus strain ATCC 34890 18S ribosomal RNA gene, partial sequence; internal transcribed spacer 1, 5.8S ribosomal RNA gene, and internal transcribed spacer 2, complete sequence; and 26S ribosomal RNA gene, partial sequence.
NODE_4378_length_263_cov_2.60606	#N/A	#N/A	#N/A	#N/A	emb|GV557608|GV557608.1 [unidentified]Sequence 9452 from patent US 6551795.	#N/A	emb|BZ573765|BZ573765.1 [Pseudomonas aeruginosa]msh2_3351.x1 msh Pseudomonas aeruginosa genomic clone msh2_3351, genomic survey sequence.	#N/A	emb|CP027174|CP027174.1 [Pseudomonas aeruginosa]Pseudomonas aeruginosa strain AR_0230 chromosome, complete genome.
NODE_438_length_907_cov_8847.92	#N/A	#N/A	#N/A	ug|EZ770482.8477|Omy.8477 TSA: Oncorhynchus mykiss 7148.Onmycontig	#N/A	#N/A	#N/A	#N/A	emb|CP020394|CP020394.1 [Burkholderia vietnamiensis]Burkholderia vietnamiensis strain FDAARGOS_239 chromosome 1, complete sequence.
NODE_4380_length_263_cov_2.10101	#N/A	#N/A	#N/A	#N/A	emb|HJ468687|HJ468687.1 [unidentified]Sequence 88935 from patent US 8541208.	#N/A	emb|BZ566651|BZ566651.1 [Pseudomonas aeruginosa]pacs2-164_6505.x1 pacs2-164 Pseudomonas aeruginosa genomic clone pacs2-164_6505, genomic survey sequence.	#N/A	emb|CP027174|CP027174.1 [Pseudomonas aeruginosa]Pseudomonas aeruginosa strain AR_0230 chromosome, complete genome.
NODE_4383_length_263_cov_1.29293	#N/A	#N/A	#N/A	#N/A	#N/A	#N/A	emb|EK105441|EK105441.1 [marine metagenome]1092963045050 Global-Ocean-Sampling_GS-31-01-01-1P3-1P8KB marine metagenome genomic clone 1061002052339 3', genomic survey sequence.	#N/A	emb|CP022515|CP022515.1 [Arenibacter algicola]Arenibacter algicola strain SMS7 chromosome, complete genome.
NODE_4385_length_263_cov_1.0303	#N/A	#N/A	#N/A	#N/A	#N/A	#N/A	emb|EJ388221|EJ388221.1 [marine metagenome]1092963844131 Global-Ocean-Sampling_GS-28-01-01-1P6-2P0KB marine metagenome genomic clone 1061002320272 3', genomic survey sequence.	#N/A	emb|CP010427|CP010427.1 [Allofrancisella guangzhouensis]Allofrancisella guangzhouensis strain 08HL01032 chromosome, complete genome.
NODE_4386_length_263_cov_0.934343	#N/A	#N/A	#N/A	#N/A	emb|GV561407|GV561407.1 [unidentified]Sequence 13251 from patent US 6551795.	#N/A	emb|BZ571445|BZ571445.1 [Pseudomonas aeruginosa]msh2_1889.y2 msh Pseudomonas aeruginosa genomic clone msh2_1889, genomic survey sequence.	#N/A	emb|CP017353|CP017353.1 [Pseudomonas aeruginosa]Pseudomonas aeruginosa strain FA-HZ1, complete genome.
NODE_4387_length_263_cov_0.909091	#N/A	#N/A	#N/A	#N/A	emb|HK440410|HK440410.1 [unidentified]Sequence 39889 from patent US 8952217.	#N/A	#N/A	#N/A	emb|CP017267|CP017267.1 [Vagococcus teuberi]Vagococcus teuberi strain DSM 21459, complete genome.
NODE_4389_length_263_cov_0.808081	emb|AL403424|AL403424.1 [Kazachstania servazzii]T7 end of clone AT0AA008E11 of library AT0AA from strain CBS 4311 of Saccharomyces servazzii	#N/A	rs|NC_018056|NC_018056.1 [mitochondrion Lachancea kluyveri]Lachancea kluyveri mitochondrion, complete genome.	#N/A	emb|HV446160|HV446160.1 [unidentified]WO 1998010073-A/53: Material and method for detecting fungi.	#N/A	emb|AL403954|AL403954.1 [Kazachstania servazzii]T3 end of clone AT0AA012A11 of library AT0AA from strain CBS 4311 of Saccharomyces servazzii	#N/A	emb|CP019506|CP019506.1 [Zygosaccharomyces parabailii]Zygosaccharomyces parabailii strain ATCC 60483 mitochondrion, complete genome.
NODE_439_length_907_cov_757.773	#N/A	#N/A	rs|XM_014238291|XM_014238291.1 [Bactrocera oleae]PREDICTED: Bactrocera oleae uncharacterized LOC106619946 (LOC106619946), mRNA.	#N/A	#N/A	#N/A	emb|EI211803|EI211803.1 [Drosophila repleta]DR__Ba0001A23.r DR__Ba Drosophila repleta genomic clone DR__Ba0001A23 3', genomic survey sequence.	emb|DK272419|DK272419.1 [Drosophila auraria]Drosophila auraria mRNA, adult full-length cDNA clone: daua19o01, 5' end.	emb|PGFK01000001|PGFK01000001.1 [Timema cristinae]Timema cristinae isolate 15_0190+16_0359 chromosome LG1, whole genome shotgun sequence.
NODE_4390_length_263_cov_0.727273	#N/A	#N/A	#N/A	#N/A	emb|GV557643|GV557643.1 [unidentified]Sequence 9487 from patent US 6551795.	#N/A	emb|BZ564193|BZ564193.1 [Pseudomonas aeruginosa]pacs2-164_4629.y2 pacs2-164 Pseudomonas aeruginosa genomic clone pacs2-164_4629, genomic survey sequence.	#N/A	emb|LT883143|LT883143.1 [Pseudomonas aeruginosa C-NN2]Pseudomonas aeruginosa C-NN2 isolate early isolate NN2 (clone C) genome assembly, chromosome: I
NODE_440_length_907_cov_78.6164	#N/A	#N/A	#N/A	#N/A	emb|GZ544836|GZ544836.1 [unidentified]Sequence 71 from patent US 8298762.	#N/A	#N/A	#N/A	#N/A
NODE_4409_length_262_cov_11.3959	#N/A	#N/A	#N/A	#N/A	#N/A	#N/A	#N/A	emb|FO006702|FO006702.1 [Acyrthosiphon kondoi]Whole body Acyrthosiphon kondoi cDNA, mRNA sequence.	#N/A
NODE_4416_length_262_cov_6.08629	#N/A	#N/A	#N/A	#N/A	#N/A	#N/A	#N/A	#N/A	emb|CP012523|CP012523.1 [Drosophila busckii]Drosophila busckii chromosome 2L sequence.
NODE_4419_length_262_cov_2.5736	#N/A	#N/A	#N/A	#N/A	emb|AR873088|AR873088.1 [unidentified]Sequence 3424 from patent US 7041814.	#N/A	#N/A	#N/A	emb|LT991954|LT991954.1 [Enterobacter hormaechei subsp. steigerwaltii]Enterobacter hormaechei subsp. steigerwaltii isolate C309 genome assembly, chromosome: C309
NODE_4420_length_262_cov_2.07107	#N/A	#N/A	rs|XM_011568770|XM_011568770.1 [Plutella xylostella]PREDICTED: Plutella xylostella ribonuclease E/G-like protein, chloroplastic (LOC105396762), partial mRNA.	ug|GO373461.250|Les.250 ctsb4p15 Tomato Seed Library [B] Solanum lycopersicum cDNA clone cTSB-4-P15 5', mRNA sequence	emb|AR872574|AR872574.1 [unidentified]Sequence 2910 from patent US 7041814.	#N/A	emb|ET648121|ET648121.1 [Allium cepa]JBVRT67TR JBVR Allium cepa genomic clone JBVRS_RT_RU_RV1C_254_K14, genomic survey sequence.	emb|GR505240|GR505240.1 [Puccinia triticina]PTDH_P008.B10.f1 PTDH Puccinia triticina cDNA clone PTDH_P008.B10.f1 5'-end, mRNA sequence.	emb|CP026850|CP026850.1 [Enterobacter cloacae]Enterobacter cloacae strain AR_0072 chromosome, complete genome.
NODE_4423_length_262_cov_1.41117	#N/A	#N/A	#N/A	#N/A	emb|GV551577|GV551577.1 [unidentified]Sequence 3421 from patent US 6551795.	#N/A	emb|BZ569543|BZ569543.1 [Pseudomonas aeruginosa]pacs2-164_893.s2 pacs2-164 Pseudomonas aeruginosa genomic clone pacs2-164_893, genomic survey sequence.	#N/A	emb|CP027538|CP027538.1 [Pseudomonas aeruginosa]Pseudomonas aeruginosa strain AR_0095 chromosome, complete genome.
NODE_4424_length_262_cov_1.38071	#N/A	#N/A	#N/A	#N/A	emb|FW306004|FW306004.1 [Salmonella enterica]The method for presenting the biases of nucleic acid-constitutive bases.	#N/A	#N/A	#N/A	emb|CP020053|CP020053.1 [Enterobacter cloacae]Enterobacter cloacae strain AR_0065, complete genome.
NODE_4425_length_262_cov_1.21827	#N/A	#N/A	#N/A	#N/A	emb|GV551287|GV551287.1 [unidentified]Sequence 3131 from patent US 6551795.	#N/A	emb|BZ556913|BZ556913.1 [Pseudomonas aeruginosa]pacs1-60_5929.x1 pacs1-60 Pseudomonas aeruginosa genomic clone pacs1-60_5929, genomic survey sequence.	#N/A	emb|CP027174|CP027174.1 [Pseudomonas aeruginosa]Pseudomonas aeruginosa strain AR_0230 chromosome, complete genome.
NODE_444_length_905_cov_15.0583	#N/A	#N/A	#N/A	#N/A	#N/A	#N/A	#N/A	#N/A	emb|LK905705|LK905705.1 [Brugia timori]Brugia timori genome assembly, scaffold: BTMF_contig0000124
NODE_4453_length_261_cov_3.5102	#N/A	emb|CR381628|CR381628.8 [Danio rerio]Zebrafish DNA sequence *** SEQUENCING CANCELLED *** from clone CH211-284A15	#N/A	#N/A	#N/A	#N/A	#N/A	emb|AW184255|AW184255.1 [Danio rerio]fj11c08.y1 Zebrafish adult olfactory Danio rerio cDNA 5', mRNA sequence.	emb|CR392367|CR392367.6 [Danio rerio]Zebrafish DNA sequence from clone CH211-144A4 in linkage group 24
NODE_4455_length_261_cov_2.53571	#N/A	#N/A	#N/A	#N/A	emb|DI497609|DI497609.1 [Pseudomonas mandelii JR-1]KR 1020150008352-A/1: Pseudomonas mandelii JR-1 strain and its genome sequence.	#N/A	#N/A	#N/A	emb|CP026406|CP026406.1 [Aeromonas sp. ASNIH2]Aeromonas sp. ASNIH2 chromosome, complete genome.
NODE_4457_length_261_cov_1.57143	#N/A	#N/A	rs|NC_006077|NC_006077.1 [mitochondrion Kluyveromyces lactis]Kluyveromyces lactis mitochondrion, complete genome.	#N/A	emb|HB307825|HB307825.1 [Saccharomyces pastorianus]Sequence 166179 from Patent WO2006024951.	#N/A	emb|AL426668|AL426668.1 [Kluyveromyces lactis]clone BA0AB014C12 of library BA0AB from strain CLIB 210 of Kluyveromyces lactis	#N/A	emb|CP019506|CP019506.1 [Zygosaccharomyces parabailii]Zygosaccharomyces parabailii strain ATCC 60483 mitochondrion, complete genome.
NODE_4458_length_261_cov_1.38776	#N/A	#N/A	#N/A	#N/A	emb|AR872932|AR872932.1 [unidentified]Sequence 3268 from patent US 7041814.	#N/A	#N/A	#N/A	emb|FP929040|FP929040.1 [Enterobacter cloacae subsp. cloacae NCTC 9394]Enterobacter cloacae subsp. cloacae NCTC 9394 draft genome.
NODE_4459_length_261_cov_1.22449	#N/A	#N/A	#N/A	#N/A	emb|GV563115|GV563115.1 [unidentified]Sequence 14959 from patent US 6551795.	#N/A	emb|BZ560429|BZ560429.1 [Pseudomonas aeruginosa]pacs2-164_2455.x1 pacs2-164 Pseudomonas aeruginosa genomic clone pacs2-164_2455, genomic survey sequence.	#N/A	emb|CP008864|CP008864.2 [Pseudomonas aeruginosa]Pseudomonas aeruginosa strain W60856, complete genome.
NODE_446_length_901_cov_14.116	#N/A	#N/A	rs|XR_002192392|XR_002192392.1 [Aethina tumida]PREDICTED: Aethina tumida uncharacterized LOC109609644 (LOC109609644), ncRNA.	#N/A	#N/A	#N/A	#N/A	#N/A	#N/A
NODE_4461_length_261_cov_1.04082	#N/A	#N/A	#N/A	#N/A	emb|AR871811|AR871811.1 [unidentified]Sequence 2147 from patent US 7041814.	#N/A	#N/A	#N/A	emb|FP929040|FP929040.1 [Enterobacter cloacae subsp. cloacae NCTC 9394]Enterobacter cloacae subsp. cloacae NCTC 9394 draft genome.
NODE_4462_length_261_cov_0.979592	#N/A	#N/A	#N/A	#N/A	emb|GV563906|GV563906.1 [unidentified]Sequence 15750 from patent US 6551795.	#N/A	emb|BZ563142|BZ563142.1 [Pseudomonas aeruginosa]pacs2-164_411.s1 pacs2-164 Pseudomonas aeruginosa genomic clone pacs2-164_411, genomic survey sequence.	#N/A	emb|LT673656|LT673656.1 [Pseudomonas aeruginosa]Pseudomonas aeruginosa isolate PcyII-10 genome assembly, chromosome: PcyII-10
NODE_4463_length_261_cov_0.897959	#N/A	emb|AL391558|AL391558.6 [Homo sapiens]Human DNA sequence *** SEQUENCING CANCELLED *** from clone RP11-192D3	rs|NC_020088|NC_020088.1 [Klebsiella pneumoniae]Klebsiella pneumoniae plasmid pK18An, complete sequence.	#N/A	emb|HV540524|HV540524.1 [unidentified]JP 2011204261-A/389: RESEQUENCING PATHOGEN MICROARRAY.	#N/A	#N/A	#N/A	emb|MG014200|MG014200.1 [Cloning vector pAH-mini-Mu(LER)-YS]Cloning vector pAH-mini-Mu(LER)-YS, complete sequence.
NODE_4464_length_261_cov_0.897959	#N/A	emb|AC184574|AC184574.1 [Strongylocentrotus purpuratus]Strongylocentrotus purpuratus clone R3-3059K14, WORKING DRAFT SEQUENCE, 29 unordered pieces.	#N/A	#N/A	emb|AR872809|AR872809.1 [unidentified]Sequence 3145 from patent US 7041814.	#N/A	#N/A	emb|GR504876|GR504876.1 [Puccinia triticina]PTDH.cn2036.na PTDH Puccinia triticina cDNA clone PTDH.cn2036.na, mRNA sequence.	emb|LT991954|LT991954.1 [Enterobacter hormaechei subsp. steigerwaltii]Enterobacter hormaechei subsp. steigerwaltii isolate C309 genome assembly, chromosome: C309
NODE_4467_length_261_cov_0.571429	#N/A	#N/A	#N/A	#N/A	emb|AR873015|AR873015.1 [unidentified]Sequence 3351 from patent US 7041814.	#N/A	#N/A	#N/A	emb|LT840187|LT840187.1 [Enterobacter cloacae]Enterobacter cloacae strain DG6 genome assembly, chromosome: I
NODE_447_length_900_cov_112.57	#N/A	#N/A	#N/A	#N/A	#N/A	#N/A	emb|DE439817|DE439817.1 [Bombyx mori]Bombyx mori genomic DNA, Fosmid clone:GBMFno28_a09.g1.	#N/A	#N/A
NODE_4480_length_260_cov_50.4359	#N/A	#N/A	#N/A	#N/A	#N/A	#N/A	emb|EI500209|EI500209.1 [Phaseolus vulgaris]PV_GBa0119N11.r PV_GBa Phaseolus vulgaris genomic clone PV_GBa0119N11 3', genomic survey sequence.	#N/A	#N/A
NODE_4497_length_260_cov_2.15385	#N/A	emb|AC181758|AC181758.1 [Strongylocentrotus purpuratus]Strongylocentrotus purpuratus clone R3-1036K21, WORKING DRAFT SEQUENCE, 53 unordered pieces.	#N/A	#N/A	#N/A	#N/A	#N/A	#N/A	emb|LT991956|LT991956.1 [Enterobacter hormaechei subsp. steigerwaltii]Enterobacter hormaechei subsp. steigerwaltii isolate C309 genome assembly, plasmid: pC309-p2
NODE_4498_length_260_cov_1.92821	#N/A	#N/A	#N/A	#N/A	emb|HK455515|HK455515.1 [unidentified]Sequence 70479 from patent US 8952217.	#N/A	emb|BZ554707|BZ554707.1 [Pseudomonas aeruginosa]pacs1-60_4821.x1 pacs1-60 Pseudomonas aeruginosa genomic clone pacs1-60_4821, genomic survey sequence.	#N/A	emb|AY658992|AY658992.1 [synthetic construct]Synthetic construct Peudomonas aeruginosa clone FLH042714.01F PA4561 gene, partial cds.
NODE_4499_length_260_cov_1.86667	#N/A	#N/A	#N/A	#N/A	emb|GV548638|GV548638.1 [unidentified]Sequence 482 from patent US 6551795.	#N/A	emb|BZ579220|BZ579220.1 [Pseudomonas aeruginosa]msh2_6252.y2 msh Pseudomonas aeruginosa genomic clone msh2_6252, genomic survey sequence.	#N/A	emb|CP027174|CP027174.1 [Pseudomonas aeruginosa]Pseudomonas aeruginosa strain AR_0230 chromosome, complete genome.
NODE_450_length_896_cov_39.7485	#N/A	#N/A	rs|XM_020025099|XM_020025099.1 [Aethina tumida]PREDICTED: Aethina tumida threonine aspartase 1 (LOC109608607), transcript variant X2, mRNA.	#N/A	#N/A	#N/A	#N/A	#N/A	#N/A
NODE_4500_length_260_cov_1.6359	#N/A	#N/A	#N/A	#N/A	emb|GV551325|GV551325.1 [unidentified]Sequence 3169 from patent US 6551795.	#N/A	emb|BZ560787|BZ560787.1 [Pseudomonas aeruginosa]pacs2-164_2791.x1 pacs2-164 Pseudomonas aeruginosa genomic clone pacs2-164_2791, genomic survey sequence.	#N/A	emb|CP027174|CP027174.1 [Pseudomonas aeruginosa]Pseudomonas aeruginosa strain AR_0230 chromosome, complete genome.
NODE_4501_length_260_cov_1.55897	#N/A	emb|AC274861|AC274861.1 [Vigna unguiculata subsp. unguiculata]Vigna unguiculata subsp. unguiculata cultivar IT97K-499-35 clone BAC H040L23, *** SEQUENCING IN PROGRESS ***, 4 unordered pieces.	rs|XM_007447102|XM_007447102.1 [Lipotes vexillifer]PREDICTED: Lipotes vexillifer putative GTP-binding protein 6-like (LOC103085462), mRNA.	#N/A	emb|GV564488|GV564488.1 [unidentified]Sequence 16332 from patent US 6551795.	#N/A	#N/A	emb|FG613082|FG613082.1 [Papaver somniferum]stem_S094_B02.SEQ Opium poppy stem cDNA library Papaver somniferum cDNA, mRNA sequence.	emb|CP027174|CP027174.1 [Pseudomonas aeruginosa]Pseudomonas aeruginosa strain AR_0230 chromosome, complete genome.
NODE_4502_length_260_cov_1.54872	#N/A	emb|AC201603|AC201603.1 [Strongylocentrotus purpuratus]Strongylocentrotus purpuratus clone R3-51L1, WORKING DRAFT SEQUENCE, 32 unordered pieces.	#N/A	#N/A	#N/A	#N/A	#N/A	#N/A	emb|LT991956|LT991956.1 [Enterobacter hormaechei subsp. steigerwaltii]Enterobacter hormaechei subsp. steigerwaltii isolate C309 genome assembly, plasmid: pC309-p2
NODE_4503_length_260_cov_1.47692	#N/A	#N/A	#N/A	#N/A	emb|AR875039|AR875039.1 [unidentified]Sequence 5375 from patent US 7041814.	#N/A	#N/A	#N/A	emb|LT991954|LT991954.1 [Enterobacter hormaechei subsp. steigerwaltii]Enterobacter hormaechei subsp. steigerwaltii isolate C309 genome assembly, chromosome: C309
NODE_4505_length_259_cov_5480.33	#N/A	#N/A	rs|XM_015522153|XM_015522153.1 [Diuraphis noxia]PREDICTED: Diuraphis noxia histone H4-like (LOC107171894), mRNA.	#N/A	#N/A	#N/A	emb|ET748912|ET748912.1 [Nicotiana tabacum]CHO_OF289xn06r1.ab1 CHO_OF Nicotiana tabacum genomic 3', genomic survey sequence.	emb|FD453155|FD453155.1 [Haematobia irritans irritans]EGGAL94TF Haematobia irritans eggs Haematobia irritans irritans cDNA, mRNA sequence.	emb|AP011949|AP011949.1 [Theileria orientalis strain Shintoku]Theileria orientalis strain Shintoku DNA, chromosome 4, complete genome.
NODE_4525_length_259_cov_12.8351	#N/A	#N/A	#N/A	#N/A	#N/A	#N/A	emb|CL646434|CL646434.1 [Gasterosteus aculeatus]CH213-115F13.SP6 CH213 Gasterosteus aculeatus genomic clone CH213-115F13 3', genomic survey sequence.	#N/A	#N/A
NODE_4527_length_259_cov_6.10309	#N/A	#N/A	#N/A	#N/A	#N/A	#N/A	#N/A	#N/A	emb|AP015041|AP015041.1 [Vigna angularis var. angularis]Vigna angularis var. angularis DNA, chromosome 8, almost complete sequence, cultivar: Shumari.
NODE_4533_length_259_cov_2.33505	#N/A	#N/A	#N/A	#N/A	emb|AR306445|AR306445.1 [unidentified]Sequence 23 from patent US 6548292.	#N/A	emb|BZ569100|BZ569100.1 [Pseudomonas aeruginosa]pacs2-164_8242.y2 pacs2-164 Pseudomonas aeruginosa genomic clone pacs2-164_8242, genomic survey sequence.	#N/A	emb|AY950444|AY950444.1 [Plasmid pMCBF1]Plasmid pMCBF1, complete sequence.
NODE_4534_length_259_cov_1.91237	#N/A	emb|AC229853|AC229853.1 [Homo sapiens]Homo sapiens chromosome 8 clone G248P86890_B_8 map 8, *** SEQUENCING IN PROGRESS ***, 21 unordered pieces.	#N/A	#N/A	emb|AR873623|AR873623.1 [unidentified]Sequence 3959 from patent US 7041814.	#N/A	emb|GA600651|GA600651.1 [Symbiodinium minutum]Symbiodinium minutum DNA, clone: SYB2F-200J13, reverse.	emb|CA400850|CA400850.1 [Zea mays]EL01N0411R_B10 Endosperm_4 Zea mays cDNA, mRNA sequence.	emb|LT991954|LT991954.1 [Enterobacter hormaechei subsp. steigerwaltii]Enterobacter hormaechei subsp. steigerwaltii isolate C309 genome assembly, chromosome: C309
NODE_4536_length_259_cov_1.40206	#N/A	#N/A	#N/A	#N/A	emb|AR869858|AR869858.1 [unidentified]Sequence 194 from patent US 7041814.	#N/A	#N/A	#N/A	emb|LT991954|LT991954.1 [Enterobacter hormaechei subsp. steigerwaltii]Enterobacter hormaechei subsp. steigerwaltii isolate C309 genome assembly, chromosome: C309
NODE_4538_length_259_cov_1.39691	#N/A	#N/A	#N/A	#N/A	emb|AR875253|AR875253.1 [unidentified]Sequence 5589 from patent US 7041814.	#N/A	#N/A	#N/A	emb|FP929040|FP929040.1 [Enterobacter cloacae subsp. cloacae NCTC 9394]Enterobacter cloacae subsp. cloacae NCTC 9394 draft genome.
NODE_4539_length_259_cov_1.38144	#N/A	#N/A	#N/A	#N/A	emb|FV536029|FV536029.1 [Bacillus anthracis]Modified Microbial Nucleic Acid.	#N/A	#N/A	#N/A	#N/A
NODE_4540_length_259_cov_1.36598	#N/A	#N/A	#N/A	#N/A	emb|AR870454|AR870454.1 [unidentified]Sequence 790 from patent US 7041814.	#N/A	#N/A	#N/A	emb|LT991954|LT991954.1 [Enterobacter hormaechei subsp. steigerwaltii]Enterobacter hormaechei subsp. steigerwaltii isolate C309 genome assembly, chromosome: C309
NODE_4541_length_259_cov_1.31959	#N/A	#N/A	#N/A	#N/A	emb|GV554589|GV554589.1 [unidentified]Sequence 6433 from patent US 6551795.	#N/A	emb|BZ579500|BZ579500.1 [Pseudomonas aeruginosa]msh2_6383.y2 msh Pseudomonas aeruginosa genomic clone msh2_6383, genomic survey sequence.	#N/A	emb|CP027174|CP027174.1 [Pseudomonas aeruginosa]Pseudomonas aeruginosa strain AR_0230 chromosome, complete genome.
NODE_4544_length_259_cov_1.15464	#N/A	#N/A	#N/A	#N/A	emb|GV548376|GV548376.1 [unidentified]Sequence 220 from patent US 6551795.	#N/A	emb|BZ567434|BZ567434.1 [Pseudomonas aeruginosa]pacs2-164_7036.x1 pacs2-164 Pseudomonas aeruginosa genomic clone pacs2-164_7036, genomic survey sequence.	#N/A	emb|CP027174|CP027174.1 [Pseudomonas aeruginosa]Pseudomonas aeruginosa strain AR_0230 chromosome, complete genome.
NODE_4546_length_259_cov_1.07216	#N/A	#N/A	#N/A	#N/A	emb|AR875284|AR875284.1 [unidentified]Sequence 5620 from patent US 7041814.	#N/A	#N/A	#N/A	emb|LT991954|LT991954.1 [Enterobacter hormaechei subsp. steigerwaltii]Enterobacter hormaechei subsp. steigerwaltii isolate C309 genome assembly, chromosome: C309
NODE_4547_length_259_cov_1.07216	#N/A	#N/A	#N/A	#N/A	emb|AR873969|AR873969.1 [unidentified]Sequence 4305 from patent US 7041814.	#N/A	#N/A	#N/A	emb|LT840187|LT840187.1 [Enterobacter cloacae]Enterobacter cloacae strain DG6 genome assembly, chromosome: I
NODE_4549_length_259_cov_0.974227	#N/A	#N/A	#N/A	#N/A	emb|GV554403|GV554403.1 [unidentified]Sequence 6247 from patent US 6551795.	#N/A	emb|BZ577253|BZ577253.1 [Pseudomonas aeruginosa]msh2_5322.x1 msh Pseudomonas aeruginosa genomic clone msh2_5322, genomic survey sequence.	emb|BE011182|BE011182.1 [Homo sapiens]PM3-BN0218-100500-003-d07 BN0218 Homo sapiens cDNA, mRNA sequence.	emb|CP027172|CP027172.1 [Pseudomonas aeruginosa]Pseudomonas aeruginosa strain AR_0353 chromosome, complete genome.
NODE_455_length_894_cov_87.9566	#N/A	#N/A	#N/A	#N/A	emb|HK926688|HK926688.1 [unidentified]Sequence 17625 from patent US 9029636.	#N/A	#N/A	#N/A	emb|AC235905|AC235905.2 [Glycine max]Glycine max clone GM_WBc0205C06, complete sequence.
NODE_4551_length_259_cov_0.865979	#N/A	#N/A	#N/A	#N/A	#N/A	#N/A	emb|ED771816|ED771816.1 [Glycine max]GM_WBb0147B14.r GM_WBb Glycine max genomic clone GM_WBb0147B14 3', genomic survey sequence.	#N/A	#N/A
NODE_4552_length_259_cov_0.824742	#N/A	#N/A	#N/A	#N/A	emb|AR871165|AR871165.1 [unidentified]Sequence 1501 from patent US 7041814.	#N/A	#N/A	#N/A	emb|CP026719|CP026719.1 [Enterobacter cloacae]Enterobacter cloacae strain AR_0060 chromosome, complete genome.
NODE_4553_length_259_cov_0.742268	#N/A	#N/A	#N/A	#N/A	emb|GV555098|GV555098.1 [unidentified]Sequence 6942 from patent US 6551795.	#N/A	emb|BZ573783|BZ573783.1 [Pseudomonas aeruginosa]msh2_336.x3 msh Pseudomonas aeruginosa genomic clone msh2_336, genomic survey sequence.	#N/A	emb|CP027174|CP027174.1 [Pseudomonas aeruginosa]Pseudomonas aeruginosa strain AR_0230 chromosome, complete genome.
NODE_4555_length_258_cov_6276.27	#N/A	#N/A	#N/A	#N/A	#N/A	#N/A	#N/A	#N/A	emb|LK978264|LK978264.1 [Dracunculus medinensis]Dracunculus medinensis genome assembly, scaffold: DME_contig0000029
NODE_4559_length_258_cov_1257.1	#N/A	#N/A	rs|NC_036104|NC_036104.1 [mitochondrion Aethina tumida]Aethina tumida mitochondrion, complete genome.	ug|GR885326.12852|Cqu.12852 CQ577 Adult female salivary gland cDNA library CquiSG1 Culex quinquefasciatus cDNA, mRNA sequence	emb|AR507052|AR507052.1 [unidentified]Sequence 12012 from patent US 6703491.	emb|DQ507313|DQ507313.1 [Belgica antarctica]Belgica antarctica clone Ba-U62 cytochrome oxidase subunit III-like mRNA, partial sequence.	emb|DX719145|DX719145.1 [Ustilago maydis]2155179 VV03 Ustilago maydis genomic clone 891041, genomic survey sequence.	emb|DV729438|DV729438.1 [Anopheles darlingi]ADL-P5-C7 Adult female salivary gland cDNA library Adarg1 Anopheles darlingi cDNA, mRNA sequence.	emb|KU739423|KU739423.1 [Onthophagus cf. tragus]Onthophagus cf. tragus voucher BMNH 849982 mitochondrion, partial genome.
NODE_4583_length_258_cov_2.70466	#N/A	emb|AC201603|AC201603.1 [Strongylocentrotus purpuratus]Strongylocentrotus purpuratus clone R3-51L1, WORKING DRAFT SEQUENCE, 32 unordered pieces.	#N/A	#N/A	emb|AR869912|AR869912.1 [unidentified]Sequence 248 from patent US 7041814.	#N/A	#N/A	#N/A	emb|MF957308|MF957308.1 [Enterobacter sp. HP19]Enterobacter sp. HP19 plasmid unnamed clone contig_3.
NODE_4586_length_258_cov_1.82383	#N/A	#N/A	#N/A	#N/A	emb|AR873494|AR873494.1 [unidentified]Sequence 3830 from patent US 7041814.	#N/A	#N/A	#N/A	emb|LT840187|LT840187.1 [Enterobacter cloacae]Enterobacter cloacae strain DG6 genome assembly, chromosome: I
NODE_4588_length_258_cov_1.16062	#N/A	#N/A	#N/A	#N/A	emb|GV549568|GV549568.1 [unidentified]Sequence 1412 from patent US 6551795.	#N/A	emb|BZ571652|BZ571652.1 [Pseudomonas aeruginosa]msh2_1989.x1 msh Pseudomonas aeruginosa genomic clone msh2_1989, genomic survey sequence.	#N/A	emb|MG872332|MG872332.1 [Pseudomonas aeruginosa]Pseudomonas aeruginosa strain PA17 genomic sequence.
NODE_4589_length_258_cov_1.02073	#N/A	#N/A	#N/A	#N/A	#N/A	#N/A	#N/A	#N/A	emb|CP026975|CP026975.1 [Enterobacter cloacae complex bacterium]Enterobacter cloacae complex bacterium strain FDAARGOS_77 chromosome, complete genome.
NODE_4591_length_258_cov_0.756477	#N/A	#N/A	#N/A	#N/A	emb|GV549724|GV549724.1 [unidentified]Sequence 1568 from patent US 6551795.	#N/A	emb|BZ564588|BZ564588.1 [Pseudomonas aeruginosa]pacs2-164_4825.x1 pacs2-164 Pseudomonas aeruginosa genomic clone pacs2-164_4825, genomic survey sequence.	#N/A	emb|CP027172|CP027172.1 [Pseudomonas aeruginosa]Pseudomonas aeruginosa strain AR_0353 chromosome, complete genome.
NODE_4610_length_257_cov_12.099	#N/A	#N/A	rs|XM_020009647|XM_020009647.1 [Aethina tumida]PREDICTED: Aethina tumida smad nuclear-interacting protein 1 (LOC109594431), mRNA.	#N/A	#N/A	#N/A	#N/A	#N/A	#N/A
NODE_4617_length_257_cov_5.35417	#N/A	#N/A	rs|XM_014422573|XM_014422573.1 [Halyomorpha halys]PREDICTED: Halyomorpha halys uncharacterized LOC106681964 (LOC106681964), mRNA.	ug|HO677895.15811|Lsl.15811 LNC1857-2008-01-14.ab1 Lepeophtheirus salmonis LNC Lepeophtheirus salmonis cDNA, mRNA sequence	#N/A	#N/A	#N/A	emb|HO679093|HO679093.1 [Lepeophtheirus salmonis]LNC1123-2008-01-17.ab1 Lepeophtheirus salmonis LNC Lepeophtheirus salmonis cDNA, mRNA sequence.	#N/A
NODE_4621_length_257_cov_2.3125	#N/A	#N/A	#N/A	#N/A	#N/A	#N/A	#N/A	#N/A	emb|CP026975|CP026975.1 [Enterobacter cloacae complex bacterium]Enterobacter cloacae complex bacterium strain FDAARGOS_77 chromosome, complete genome.
NODE_4623_length_257_cov_2	#N/A	emb|AC176936|AC176936.1 [Strongylocentrotus purpuratus]Strongylocentrotus purpuratus clone R3-33L6, WORKING DRAFT SEQUENCE, 58 unordered pieces.	#N/A	#N/A	#N/A	#N/A	#N/A	#N/A	emb|LT991956|LT991956.1 [Enterobacter hormaechei subsp. steigerwaltii]Enterobacter hormaechei subsp. steigerwaltii isolate C309 genome assembly, plasmid: pC309-p2
NODE_4624_length_257_cov_1.75	#N/A	#N/A	#N/A	#N/A	emb|KH754311|KH754311.1 [unidentified]Sequence 7 from patent US 9663805.	#N/A	emb|BZ548479|BZ548479.1 [Pseudomonas aeruginosa]pacs1-60_1149.s1 pacs1-60 Pseudomonas aeruginosa genomic clone pacs1-60_1149, genomic survey sequence.	#N/A	emb|CP027172|CP027172.1 [Pseudomonas aeruginosa]Pseudomonas aeruginosa strain AR_0353 chromosome, complete genome.
NODE_4625_length_257_cov_1.46875	#N/A	#N/A	#N/A	#N/A	emb|AR871931|AR871931.1 [unidentified]Sequence 2267 from patent US 7041814.	#N/A	#N/A	#N/A	emb|CP020817|CP020817.1 [Enterobacter sp. Crenshaw]Enterobacter sp. Crenshaw chromosome, complete genome.
NODE_4626_length_257_cov_1.41667	emb|G17570|G17570.1 [Homo sapiens]human STS SHGC-8513 clone pG-4407.	emb|AL831785|AL831785.16 [Homo sapiens]Human DNA sequence *** SEQUENCING IN PROGRESS *** from clone XX-CHR_X-7340-2	#N/A	#N/A	emb|KH551746|KH551746.1 [unidentified]Sequence 2240 from patent US 9567581.	#N/A	emb|AQ193079|AQ193079.1 [Homo sapiens]HS_3055_B2_G11_MF CIT Approved Human Genomic Sperm Library D Homo sapiens genomic clone Plate=3055 Col=22 Row=N, genomic survey sequence.	emb|GD262571|GD262571.1 [Homo sapiens]de0_009785 SARS-Cov infected lung tissue Homo sapiens cDNA clone de0_009785 5', mRNA sequence.	emb|X66291|X66291.1 [Homo sapiens]H.sapiens (HX58-17) alphoid repetitive DNA
NODE_4628_length_257_cov_1.32292	#N/A	#N/A	#N/A	#N/A	#N/A	#N/A	emb|EK145266|EK145266.1 [marine metagenome]1095456017967 Global-Ocean-Sampling_GS-31-01-01-1P3-1P8KB marine metagenome genomic clone 1061005705501 5', genomic survey sequence.	#N/A	emb|CP023057|CP023057.1 [Pasteurellaceae bacterium 15-184-2]Pasteurellaceae bacterium 15-184-2 chromosome, complete genome.
NODE_4630_length_257_cov_1.25	#N/A	#N/A	#N/A	#N/A	emb|GV558663|GV558663.1 [unidentified]Sequence 10507 from patent US 6551795.	#N/A	emb|BZ560383|BZ560383.1 [Pseudomonas aeruginosa]pacs2-164_2413.x1 pacs2-164 Pseudomonas aeruginosa genomic clone pacs2-164_2413, genomic survey sequence.	#N/A	emb|CP027174|CP027174.1 [Pseudomonas aeruginosa]Pseudomonas aeruginosa strain AR_0230 chromosome, complete genome.
NODE_4631_length_257_cov_1.20833	#N/A	#N/A	#N/A	#N/A	emb|AR873180|AR873180.1 [unidentified]Sequence 3516 from patent US 7041814.	#N/A	#N/A	#N/A	emb|CP026719|CP026719.1 [Enterobacter cloacae]Enterobacter cloacae strain AR_0060 chromosome, complete genome.
NODE_4632_length_257_cov_1.16667	#N/A	emb|AM889138|AM889138.1 [Neisseria meningitidis alpha275]Neisseria meningitidis serogroup W135 alpha275, WORKING DRAFT SEQUENCE, 133 unordered, unoriented pieces.	rs|XM_007454818|XM_007454818.1 [Lipotes vexillifer]PREDICTED: Lipotes vexillifer imidazole glycerol phosphate synthase hisHF-like (LOC103073499), mRNA.	ug|FE647753.2410|Pvr.2410 CBYZ7121.g1 CBYZ Panicum virgatum Kanlow 4 day old seedlings Panicum virgatum cDNA clone CBYZ7121 3', mRNA sequence	emb|GV555112|GV555112.1 [unidentified]Sequence 6956 from patent US 6551795.	emb|CU367650|CU367650.1 [Aphanomyces euteiches]Aphanomyces euteiches cDNA.	emb|KO472464|KO472464.1 [Botryococcus braunii]ZTI007B19.R ZTI Botryococcus braunii genomic 3', genomic survey sequence.	emb|GT659501|GT659501.1 [Coffea racemosa]CR00-XX-FR4-017-G05-AC.F Coffea racemosa FR4 Coffea racemosa cDNA clone CR00-XX-FR4-017-G05-AC, mRNA sequence.	emb|LT969520|LT969520.1 [Pseudomonas aeruginosa]Pseudomonas aeruginosa isolate RW109 genome assembly, chromosome: Main_chromosome
NODE_4634_length_257_cov_1.16667	#N/A	#N/A	#N/A	#N/A	#N/A	#N/A	#N/A	#N/A	emb|FP929040|FP929040.1 [Enterobacter cloacae subsp. cloacae NCTC 9394]Enterobacter cloacae subsp. cloacae NCTC 9394 draft genome.
NODE_4635_length_257_cov_1.07812	#N/A	#N/A	#N/A	#N/A	emb|AR872155|AR872155.1 [unidentified]Sequence 2491 from patent US 7041814.	#N/A	emb|CL982297|CL982297.1 [Oryza sativa Indica Group]OsIFSC047228 Oryza sativa Express Library Oryza sativa Indica Group genomic, genomic survey sequence.	#N/A	emb|CP021749|CP021749.1 [Enterobacter cloacae]Enterobacter cloacae strain AR_0163, complete genome.
NODE_4636_length_257_cov_1	#N/A	#N/A	#N/A	#N/A	emb|AR871739|AR871739.1 [unidentified]Sequence 2075 from patent US 7041814.	#N/A	#N/A	#N/A	emb|LT840187|LT840187.1 [Enterobacter cloacae]Enterobacter cloacae strain DG6 genome assembly, chromosome: I
NODE_4637_length_257_cov_1	#N/A	#N/A	#N/A	#N/A	emb|GV564024|GV564024.1 [unidentified]Sequence 15868 from patent US 6551795.	#N/A	emb|EI773757|EI773757.1 [Homo sapiens]PM1006N10TR BAC library from the prostate metastasis sample 25 Homo sapiens genomic clone PM1_006_N10, genomic survey sequence.	#N/A	emb|CP028584|CP028584.1 [Pseudomonas aeruginosa]Pseudomonas aeruginosa strain WCHPA075019 chromosome, complete genome.
NODE_4673_length_256_cov_2.06806	#N/A	#N/A	#N/A	#N/A	emb|GV548987|GV548987.1 [unidentified]Sequence 831 from patent US 6551795.	#N/A	#N/A	#N/A	emb|CP027172|CP027172.1 [Pseudomonas aeruginosa]Pseudomonas aeruginosa strain AR_0353 chromosome, complete genome.
NODE_4674_length_256_cov_2.01047	#N/A	#N/A	rs|NC_019717|NC_019717.1 [Enterobacteria phage HK225]Enterobacteria phage HK225, complete genome.	#N/A	#N/A	#N/A	#N/A	#N/A	emb|CP021851|CP021851.1 [Enterobacter cloacae]Enterobacter cloacae strain A1137, complete genome.
NODE_4676_length_256_cov_1.53927	#N/A	#N/A	rs|NC_011087|NC_011087.1 [chromatophore Paulinella chromatophora]Paulinella chromatophora chromatophore, complete genome.	#N/A	#N/A	#N/A	emb|EJ767627|EJ767627.1 [marine metagenome]1092963319646 Global-Ocean-Sampling_GS-30-02-01-1P0-1P3KB marine metagenome genomic clone 1061002083240 3', genomic survey sequence.	#N/A	emb|CP001487|CP001487.1 [Blattabacterium sp.]Blattabacterium sp. (Blattella germanica) str. Bge, complete genome.
NODE_4677_length_256_cov_1.46073	#N/A	#N/A	#N/A	#N/A	emb|GV557653|GV557653.1 [unidentified]Sequence 9497 from patent US 6551795.	#N/A	emb|BZ554535|BZ554535.1 [Pseudomonas aeruginosa]pacs1-60_4735.y2 pacs1-60 Pseudomonas aeruginosa genomic clone pacs1-60_4735, genomic survey sequence.	#N/A	emb|CP027174|CP027174.1 [Pseudomonas aeruginosa]Pseudomonas aeruginosa strain AR_0230 chromosome, complete genome.
NODE_4678_length_256_cov_1.39267	#N/A	#N/A	#N/A	#N/A	emb|AR875169|AR875169.1 [unidentified]Sequence 5505 from patent US 7041814.	#N/A	emb|FH326712|FH326712.1 [Nicotiana tabacum]CHO_OF4561xe03f1.ab1 CHO_OF4 Nicotiana tabacum genomic 5', genomic survey sequence.	#N/A	emb|LT840187|LT840187.1 [Enterobacter cloacae]Enterobacter cloacae strain DG6 genome assembly, chromosome: I
NODE_4679_length_256_cov_1.35602	#N/A	emb|AC184268|AC184268.1 [Strongylocentrotus purpuratus]Strongylocentrotus purpuratus clone R3-12M10, WORKING DRAFT SEQUENCE, 29 unordered pieces.	#N/A	#N/A	emb|AR873945|AR873945.1 [unidentified]Sequence 4281 from patent US 7041814.	#N/A	emb|DH045858|DH045858.1 [Oryzias latipes]Oryzias latipes Fosmid clone:GOLWFno18_g04, forward end.	emb|HS411092|HS411092.1 [Suaeda glauca]S083 salt stress treated Suaeda glauca leaf library Suaeda glauca cDNA 5' similar to Putative L-xylulose 5-phosphate 3-epimerase, mRNA sequence.	emb|CP026719|CP026719.1 [Enterobacter cloacae]Enterobacter cloacae strain AR_0060 chromosome, complete genome.
NODE_4680_length_256_cov_1.17277	#N/A	#N/A	#N/A	#N/A	#N/A	#N/A	emb|EJ176462|EJ176462.1 [marine metagenome]1092344102490 Global-Ocean-Sampling_GS-27-01-01-1P8-2P0KB marine metagenome genomic clone 1061001404151 3', genomic survey sequence.	emb|CV176212|CV176212.1 [Aleurothrixus sp. APV-2005]ALEUROTHRIXUS2_H12_1_096 Aleurothrixus sp. cDNA Aleurothrixus sp. APV-2005 cDNA clone ALEUROTHRIXUS2_H12_1_096 5', mRNA sequence.	emb|LN734649|LN734649.1 [Candidatus Portiera aleyrodidarum]Candidatus Portiera aleyrodidarum strain AF-CAI genome assembly, chromosome: I
NODE_4683_length_256_cov_1.05759	#N/A	#N/A	#N/A	#N/A	#N/A	#N/A	#N/A	#N/A	emb|CP026975|CP026975.1 [Enterobacter cloacae complex bacterium]Enterobacter cloacae complex bacterium strain FDAARGOS_77 chromosome, complete genome.
NODE_4684_length_256_cov_0.921466	#N/A	#N/A	#N/A	#N/A	#N/A	#N/A	#N/A	#N/A	emb|LN869922|LN869922.1 [Kingella kingae]Kingella kingae strain KWG1 genome assembly, chromosome: I
NODE_4685_length_256_cov_0.837696	#N/A	#N/A	#N/A	#N/A	#N/A	#N/A	#N/A	#N/A	emb|CP027418|CP027418.1 [Providencia rettgeri]Providencia rettgeri strain FDAARGOS_330 chromosome, complete genome.
NODE_4687_length_256_cov_0.696335	#N/A	#N/A	#N/A	#N/A	emb|AR870629|AR870629.1 [unidentified]Sequence 965 from patent US 7041814.	#N/A	#N/A	#N/A	emb|LT991954|LT991954.1 [Enterobacter hormaechei subsp. steigerwaltii]Enterobacter hormaechei subsp. steigerwaltii isolate C309 genome assembly, chromosome: C309
NODE_4709_length_255_cov_3.07368	emb|FO697586|FO697586.1 [marine metagenome]Metagenomic 16S rDNA Illumina Tags as a powerful alternative to amplicon sequencing.	emb|GU567980|GU567980.1 [uncultured Gemmatimonadales bacterium HF0200_36I24]Uncultured Gemmatimonadales bacterium HF0200_36I24 clone HF0200_36I24, *** SEQUENCING IN PROGRESS ***, 4 unordered pieces.	rs|NR_074577|NR_074577.1 [Paludibacter propionicigenes]Paludibacter propionicigenes strain WB4 16S ribosomal RNA, partial sequence.	ug|JT254442.83102|Ipu.83102 TSA: Ictalurus punctatus clc_488063 mRNA sequence	emb|MI372259|MI372259.1 [unidentified]Sequence 320 from patent US 9855303.	emb|AK278144|AK278144.1 [Gryllus bimaculatus]Gryllus bimaculatus mRNA, GBcontig25005.	emb|KG576127|KG576127.1 [marine metagenome]FPPW5163.g1 FPPW marine metagenome genomic, genomic survey sequence.	emb|JZ297507|JZ297507.1 [Nothobranchius furzeri]GRZ-C-C-9Wo589h08.T7 Nothobranchius furzeri GRZ, 9w, whole body, mRNA Nothobranchius furzeri cDNA clone GRZ-C-C-9Wo589h08, mRNA sequence.	emb|CP002345|CP002345.1 [Paludibacter propionicigenes WB4]Paludibacter propionicigenes WB4, complete genome.
NODE_4710_length_255_cov_1.93684	#N/A	#N/A	#N/A	#N/A	emb|GV559332|GV559332.1 [unidentified]Sequence 11176 from patent US 6551795.	#N/A	emb|BZ577126|BZ577126.1 [Pseudomonas aeruginosa]msh2_5260.y2 msh Pseudomonas aeruginosa genomic clone msh2_5260, genomic survey sequence.	#N/A	emb|CP027174|CP027174.1 [Pseudomonas aeruginosa]Pseudomonas aeruginosa strain AR_0230 chromosome, complete genome.
NODE_4712_length_255_cov_1.51579	#N/A	emb|AL499620|AL499620.1 [Leishmania major]Leishmania major Friedlin assembled shotgun reads from co-migrating chromosomes 18, 19, 20 and 22.	rs|XM_011409079|XM_011409079.2 [Amphimedon queenslandica]PREDICTED: Amphimedon queenslandica lon protease-like (LOC100632179), mRNA.	ug|EY740747.15183|Csi.15183 CS00-C3-705-076-D05-CT.F Sweet orange fruit, development stadium (6 of 6) Citrus sinensis cDNA, mRNA sequence	emb|DI497615|DI497615.1 [Pseudomonas mandelii JR-1]KR 1020150008352-A/7: Pseudomonas mandelii JR-1 strain and its genome sequence.	emb|CU367594|CU367594.1 [Aphanomyces euteiches]Aphanomyces euteiches cDNA.	emb|BZ551625|BZ551625.1 [Pseudomonas aeruginosa]pacs1-60_3245.x1 pacs1-60 Pseudomonas aeruginosa genomic clone pacs1-60_3245, genomic survey sequence.	emb|GW457362|GW457362.1 [Coffea arabica]CA00-XX-SI3-074-A02-EM.F Coffea arabica SI3 Coffea arabica cDNA clone CA00-XX-SI3-074-A02-EM, mRNA sequence.	emb|CP027174|CP027174.1 [Pseudomonas aeruginosa]Pseudomonas aeruginosa strain AR_0230 chromosome, complete genome.
NODE_4713_length_255_cov_1.43158	#N/A	#N/A	#N/A	#N/A	emb|GV551490|GV551490.1 [unidentified]Sequence 3334 from patent US 6551795.	#N/A	emb|BZ570053|BZ570053.1 [Pseudomonas aeruginosa]msh2_1143.y2 msh Pseudomonas aeruginosa genomic clone msh2_1143, genomic survey sequence.	#N/A	emb|LT969520|LT969520.1 [Pseudomonas aeruginosa]Pseudomonas aeruginosa isolate RW109 genome assembly, chromosome: Main_chromosome
NODE_4716_length_255_cov_1.22632	#N/A	#N/A	#N/A	#N/A	emb|AR870790|AR870790.1 [unidentified]Sequence 1126 from patent US 7041814.	#N/A	#N/A	#N/A	emb|LT840187|LT840187.1 [Enterobacter cloacae]Enterobacter cloacae strain DG6 genome assembly, chromosome: I
NODE_472_length_875_cov_64.8519	#N/A	#N/A	rs|XM_020020394|XM_020020394.1 [Aethina tumida]PREDICTED: Aethina tumida LIM/homeobox protein Lhx2-like (LOC109603894), transcript variant X3, mRNA.	#N/A	#N/A	#N/A	#N/A	#N/A	#N/A
NODE_4723_length_255_cov_0.589474	#N/A	#N/A	#N/A	#N/A	emb|GV550192|GV550192.1 [unidentified]Sequence 2036 from patent US 6551795.	#N/A	emb|BZ555912|BZ555912.1 [Pseudomonas aeruginosa]pacs1-60_542.s1 pacs1-60 Pseudomonas aeruginosa genomic clone pacs1-60_542, genomic survey sequence.	#N/A	emb|CP027174|CP027174.1 [Pseudomonas aeruginosa]Pseudomonas aeruginosa strain AR_0230 chromosome, complete genome.
NODE_475_length_866_cov_32.1885	#N/A	#N/A	#N/A	#N/A	#N/A	#N/A	emb|DE317249|DE317249.1 [Bombyx mori]Bombyx mori genomic DNA, BAC clone:BES_612_B08.	#N/A	#N/A
NODE_4756_length_254_cov_2.06349	#N/A	#N/A	#N/A	#N/A	emb|AR870964|AR870964.1 [unidentified]Sequence 1300 from patent US 7041814.	#N/A	#N/A	#N/A	emb|LT991954|LT991954.1 [Enterobacter hormaechei subsp. steigerwaltii]Enterobacter hormaechei subsp. steigerwaltii isolate C309 genome assembly, chromosome: C309
NODE_4757_length_254_cov_1.91534	#N/A	#N/A	#N/A	#N/A	#N/A	#N/A	#N/A	#N/A	emb|CP017475|CP017475.1 [Enterobacter cloacae]Enterobacter cloacae strain M12X01451 chromosome complete genome.
NODE_4758_length_254_cov_1.49206	#N/A	emb|CU539117|CU539117.1 [human gut metagenome]human distal ileum metagenome sequence.	#N/A	#N/A	emb|AR227343|AR227343.1 [unidentified]Sequence 803 from patent US 6444799.	#N/A	emb|GS449649|GS449649.1 [Erythranthe guttata]MG_Bb0010J21.R MG_Bb Mimulus guttatus genomic 3', genomic survey sequence.	#N/A	emb|LN877293|LN877293.1 [Bacteroides fragilis]Bacteroides fragilis strain BE1 genome assembly, chromosome: scaffold1
NODE_4759_length_254_cov_1.29101	emb|FO684278|FO684278.1 [marine metagenome]Metagenomic 16S rDNA Illumina Tags as a powerful alternative to amplicon sequencing.	emb|GU568023|GU568023.1 [uncultured Oceanospirillales bacterium HF4000_43P14]Uncultured Oceanospirillales bacterium HF4000_43P14 clone HF4000_43P14, *** SEQUENCING IN PROGRESS ***, 2 unordered pieces.	rs|NR_074577|NR_074577.1 [Paludibacter propionicigenes]Paludibacter propionicigenes strain WB4 16S ribosomal RNA, partial sequence.	ug|JT175649.83102|Ipu.83102 TSA: Ictalurus punctatus vet_k59:120588 mRNA sequence	emb|MI372714|MI372714.1 [unidentified]Sequence 775 from patent US 9855303.	emb|AK284395|AK284395.1 [Gryllus bimaculatus]Gryllus bimaculatus mRNA, GBcontig31256.	emb|FI579312|FI579312.1 [human gut metagenome]6278b-6278b-A-con-81 Viral Genomic Survey of Stool from South East Asian Children with Acute Flaccid Paralysis human gut metagenome genomic, genomic survey sequence.	emb|FK833514|FK833514.1 [Coptotermes formosanus]Claudia-Sanshi5_Plate7-E06 Coptotermes formosanus Normalized polyphenic library Coptotermes formosanus cDNA, mRNA sequence.	emb|GQ066992|GQ066992.1 [uncultured bacterium]Uncultured bacterium clone nbw731d05c1 16S ribosomal RNA gene, partial sequence.
NODE_476_length_862_cov_2.20075	#N/A	#N/A	rs|NC_001803|NC_001803.1 [Respiratory syncytial virus]Respiratory syncytial virus, complete genome.	#N/A	emb|JC603429|JC603429.1 [Human orthopneumovirus]Sequence 4 from Patent WO2014124238.	#N/A	#N/A	#N/A	emb|U63644|U63644.1 [Human orthopneumovirus]Human respiratory syncytial virus, mutant cpts-248/404, complete genome.
NODE_4760_length_254_cov_1.26455	#N/A	#N/A	#N/A	#N/A	emb|AR873587|AR873587.1 [unidentified]Sequence 3923 from patent US 7041814.	#N/A	#N/A	#N/A	emb|LT991954|LT991954.1 [Enterobacter hormaechei subsp. steigerwaltii]Enterobacter hormaechei subsp. steigerwaltii isolate C309 genome assembly, chromosome: C309
NODE_4761_length_254_cov_1.25397	#N/A	#N/A	#N/A	#N/A	#N/A	#N/A	#N/A	#N/A	emb|CP009756|CP009756.1 [Enterobacter cloacae]Enterobacter cloacae strain GGT036, complete genome.
NODE_4763_length_254_cov_1.08466	#N/A	emb|AC202196|AC202196.5 [Candidatus Regiella insecticola]Candidatus Regiella insecticola clone CUGI_APP_BA-001H16, WORKING DRAFT SEQUENCE, 2 ordered pieces.	rs|NC_014808|NC_014808.1 [chloroplast Thalassiosira oceanica CCMP1005]Thalassiosira oceanica CCMP1005 chloroplast, complete genome.	#N/A	emb|KH376797|KH376797.1 [unidentified]Sequence 3 from patent US 9504740.	#N/A	emb|KG476982|KG476982.1 [marine metagenome]FGYG2458.g1 FGYG marine metagenome genomic, genomic survey sequence.	#N/A	emb|LT906456|LT906456.1 [Actinobacillus suis]Actinobacillus suis strain NCTC12996 genome assembly, chromosome: 1
NODE_4797_length_253_cov_2.07447	#N/A	#N/A	#N/A	#N/A	#N/A	#N/A	#N/A	#N/A	emb|CP019947|CP019947.1 [Pseudomonas sp. CC6-YY-74]Pseudomonas sp. CC6-YY-74, complete genome.
NODE_4798_length_253_cov_1.78723	#N/A	emb|AL499620|AL499620.1 [Leishmania major]Leishmania major Friedlin assembled shotgun reads from co-migrating chromosomes 18, 19, 20 and 22.	#N/A	#N/A	emb|GV555655|GV555655.1 [unidentified]Sequence 7499 from patent US 6551795.	#N/A	emb|BZ578697|BZ578697.1 [Pseudomonas aeruginosa]msh2_5969.y2 msh Pseudomonas aeruginosa genomic clone msh2_5969, genomic survey sequence.	emb|FK747411|FK747411.1 [Anemonia viridis]av02102l01r1.1 Symbiotic sea anemone (Anemonia viridis) cDNA library Anemonia viridis cDNA, mRNA sequence.	emb|LT883143|LT883143.1 [Pseudomonas aeruginosa C-NN2]Pseudomonas aeruginosa C-NN2 isolate early isolate NN2 (clone C) genome assembly, chromosome: I
NODE_4799_length_253_cov_1.5266	#N/A	emb|GU568012|GU568012.1 [uncultured Oceanospirillales bacterium HF0770_27O18]Uncultured Oceanospirillales bacterium HF0770_27O18 clone HF0770_27O18, *** SEQUENCING IN PROGRESS ***, 7 unordered pieces.	rs|XM_011017823|XM_011017823.1 [Populus euphratica]PREDICTED: Populus euphratica elongation factor Tu, mitochondrial-like (LOC105119659), mRNA.	#N/A	emb|HV223151|HV223151.1 [unidentified]JP 2003511015-A/153: HIGHLY CONSERVED GENES AND THEIR USE TO GENERATE SPECIES-SPECIFIC, GENUS-SPECIFIC, FAMILY-SPECIFIC, GROUP-SPECIFIC AND UNIVERSAL NUCLEIC ACID PROBES AND AMPLIFICATION PRIMERS TO RAPIDLY DETECT AND IDENTIFY ALGAL, ARCHAEAL, BACTERIAL, FUNGAL AND PARASITICAL MICROOR-GANISMS FROM CLINICAL SPECIMENS FOR DIAGNOSIS.	emb|AK253946|AK253946.1 [Gryllus bimaculatus]Gryllus bimaculatus mRNA, GBcontig00807.	emb|EJ097922|EJ097922.1 [marine metagenome]1095462280249 Global-Ocean-Sampling_GS-26-01-01-1P3-1P6KB marine metagenome genomic clone 1061005749515 3', genomic survey sequence.	emb|GT548908|GT548908.1 [Cryptosporidium parvum]G1457P5236RM18.T0 Pooled Cryptosporidium parvum KSU-1 enriched 24-48hr post-infection, in-vitro non-normalized nanoscale library Cryptosporidium parvum cDNA, mRNA sequence.	emb|CP027172|CP027172.1 [Pseudomonas aeruginosa]Pseudomonas aeruginosa strain AR_0353 chromosome, complete genome.
NODE_4800_length_253_cov_1.32979	#N/A	#N/A	#N/A	#N/A	emb|AR871301|AR871301.1 [unidentified]Sequence 1637 from patent US 7041814.	#N/A	#N/A	#N/A	emb|LT991954|LT991954.1 [Enterobacter hormaechei subsp. steigerwaltii]Enterobacter hormaechei subsp. steigerwaltii isolate C309 genome assembly, chromosome: C309
NODE_4801_length_253_cov_1.2766	#N/A	emb|AC184594|AC184594.1 [Strongylocentrotus purpuratus]Strongylocentrotus purpuratus clone R3-3110A9, WORKING DRAFT SEQUENCE, 17 unordered pieces.	rs|XM_011568102|XM_011568102.1 [Plutella xylostella]PREDICTED: Plutella xylostella probable UDP-3-O-[3-hydroxymyristoyl] N-acetylglucosamine deacetylase 2 (LOC105396118), mRNA.	#N/A	emb|AR873455|AR873455.1 [unidentified]Sequence 3791 from patent US 7041814.	#N/A	emb|ET641340|ET641340.1 [Allium cepa]JBVS692TR JBVS Allium cepa genomic clone JBVS4_S5_S6_S71C_375_P15, genomic survey sequence.	emb|GO080660|GO080660.1 [Penaeus monodon]PmTwN67A02.ab1 PmTwN Penaeus monodon cDNA 3', mRNA sequence.	emb|CP026850|CP026850.1 [Enterobacter cloacae]Enterobacter cloacae strain AR_0072 chromosome, complete genome.
NODE_4802_length_253_cov_1.19149	#N/A	emb|GU474884|GU474884.1 [uncultured gamma proteobacterium HF0200_40H22]Uncultured gamma proteobacterium HF0200_40H22 clone HF0200_40H22, *** SEQUENCING IN PROGRESS ***, 2 unordered pieces.	rs|NR_122017|NR_122017.1 [Snodgrassella alvi wkB2]Snodgrassella alvi strain wkB2 23S ribosomal RNA gene, complete sequence.	ug|HP459490.30386|Ame.30386 TSA: Apis mellifera isotig00052.Amelabd mRNA sequence	emb|DI092531|DI092531.1 [Kingella kingae]DNA Probe Derived from 23S rRNA Gene for Detection of InfectiousBacteria.	emb|AK257512|AK257512.1 [Gryllus bimaculatus]Gryllus bimaculatus mRNA, GBcontig04373.	emb|EK088287|EK088287.1 [marine metagenome]1092961177911 Global-Ocean-Sampling_GS-31-01-01-1P3-1P8KB marine metagenome genomic clone 1061001931177 3', genomic survey sequence.	emb|FS107438|FS107438.1 [Solanum torvum]Solanum torvum mRNA, clone: TVR05E24, 3'end, expressed in root at vegetative stage, 2 months after germination.	emb|LT906434|LT906434.1 [Neisseria zoodegmatis]Neisseria zoodegmatis strain NCTC12230 genome assembly, chromosome: 1
NODE_4804_length_253_cov_1.19149	#N/A	emb|AC201603|AC201603.1 [Strongylocentrotus purpuratus]Strongylocentrotus purpuratus clone R3-51L1, WORKING DRAFT SEQUENCE, 32 unordered pieces.	#N/A	#N/A	emb|AR869910|AR869910.1 [unidentified]Sequence 246 from patent US 7041814.	#N/A	#N/A	#N/A	emb|MF957308|MF957308.1 [Enterobacter sp. HP19]Enterobacter sp. HP19 plasmid unnamed clone contig_3.
NODE_4805_length_253_cov_1	#N/A	#N/A	#N/A	#N/A	emb|AR873826|AR873826.1 [unidentified]Sequence 4162 from patent US 7041814.	#N/A	#N/A	#N/A	emb|CP026719|CP026719.1 [Enterobacter cloacae]Enterobacter cloacae strain AR_0060 chromosome, complete genome.
NODE_4807_length_253_cov_0.930851	#N/A	#N/A	rs|XM_018265903|XM_018265903.1 [Xenopus laevis]PREDICTED: Xenopus laevis propionyl-CoA carboxylase beta chain, mitochondrial-like (LOC108718217), mRNA.	#N/A	#N/A	#N/A	#N/A	emb|CB560680|CB560680.1 [Xenopus laevis]AGENCOURT_13322391 NICHD_XGC_Tad1 Xenopus laevis cDNA clone IMAGE:6879643 3', mRNA sequence.	#N/A
NODE_4808_length_253_cov_0.851064	#N/A	#N/A	#N/A	#N/A	emb|AR871362|AR871362.1 [unidentified]Sequence 1698 from patent US 7041814.	#N/A	#N/A	#N/A	emb|CP026851|CP026851.1 [Enterobacter cloacae]Enterobacter cloacae strain AR_0072 plasmid unnamed1.
NODE_4809_length_253_cov_0.819149	#N/A	#N/A	#N/A	#N/A	emb|GV564394|GV564394.1 [unidentified]Sequence 16238 from patent US 6551795.	#N/A	emb|BZ557842|BZ557842.1 [Pseudomonas aeruginosa]pacs1-60_675.s2 pacs1-60 Pseudomonas aeruginosa genomic clone pacs1-60_675, genomic survey sequence.	#N/A	emb|CP027174|CP027174.1 [Pseudomonas aeruginosa]Pseudomonas aeruginosa strain AR_0230 chromosome, complete genome.
NODE_4810_length_252_cov_8260.6	#N/A	emb|JQ581040|JQ581040.1 [Diabrotica virgifera virgifera]Diabrotica virgifera virgifera clone 156M20, *** SEQUENCING IN PROGRESS ***, 6 unordered pieces.	rs|XR_001112972|XR_001112972.1 [Apis florea]PREDICTED: Apis florea uncharacterized LOC100866091 (LOC100866091), ncRNA.	ug|DT776517.16099|Tca.16099 127458808 TH1 Tribolium castaneum cDNA clone 124I9 3', mRNA sequence	emb|HL573402|HL573402.1 [unidentified]Sequence 16676 from patent US 9238822.	#N/A	emb|CG765854|CG765854.1 [Tribolium castaneum]TcB43.1_E12_T7 Tribolium BAC library Tribolium castaneum genomic, genomic survey sequence.	emb|DN200814|DN200814.1 [Diaprepes abbreviatus]USDA-FP_138878 Citrus root weevil whole body adult Diaprepes abbreviatus cDNA clone WHDRWI008_C02 5', mRNA sequence.	emb|KC966570|KC966570.1 [Aethina tumida]Aethina tumida voucher BYU CO352 18S ribosomal RNA gene, partial sequence.
NODE_4827_length_252_cov_14.5829	#N/A	#N/A	rs|XM_020009017|XM_020009017.1 [Aethina tumida]PREDICTED: Aethina tumida E3 ubiquitin-protein ligase SINAT3-like (LOC109593889), mRNA.	#N/A	#N/A	#N/A	#N/A	#N/A	#N/A
NODE_484_length_857_cov_18.9419	#N/A	#N/A	rs|XM_021148372|XM_021148372.1 [Parasteatoda tepidariorum]PREDICTED: Parasteatoda tepidariorum ras-related protein Rab-1A (LOC107437508), mRNA.	ug|JI600013.44330|Lsa.44330 TSA: Lactuca sativa Letassy_X1_27395 mRNA sequence	#N/A	emb|AK323357|AK323357.1 [Solanum lycopersicum]Solanum lycopersicum cDNA, clone: LEFL1055AE06, HTC in leaf.	#N/A	emb|FY380327|FY380327.1 [Parasteatoda tepidariorum]Parasteatoda tepidariorum cDNA, clone: eS7_SB_032_H05, 5' end sequence, expressed in embryos.	emb|JN793401|JN793401.1 [Haliotis midae]Haliotis midae microsatellite HmidILL-037506P sequence.
NODE_4840_length_252_cov_4.73797	emb|U73929|U73929.1 [Apis mellifera]Apis mellifera microsatellite repeat region, complete sequence, sequence tagged site.	emb|JQ581040|JQ581040.1 [Diabrotica virgifera virgifera]Diabrotica virgifera virgifera clone 156M20, *** SEQUENCING IN PROGRESS ***, 6 unordered pieces.	#N/A	ug|HP528097.15727|Ame.15727 TSA: Apis mellifera contig05984.Amelmixant mRNA sequence	#N/A	#N/A	#N/A	emb|FQ848616|FQ848616.1 [Asobara tabida]cDNA from Non-normalized cDNA library.	#N/A
NODE_4845_length_252_cov_2.31016	#N/A	#N/A	#N/A	#N/A	emb|AR872866|AR872866.1 [unidentified]Sequence 3202 from patent US 7041814.	#N/A	#N/A	#N/A	emb|LT991954|LT991954.1 [Enterobacter hormaechei subsp. steigerwaltii]Enterobacter hormaechei subsp. steigerwaltii isolate C309 genome assembly, chromosome: C309
NODE_4847_length_252_cov_2.28877	emb|BV179344|BV179344.1 [Homo sapiens]sqnm104948 Human DNA (Sequenom) Homo sapiens STS genomic, sequence tagged site.	emb|AC074292|AC074292.2 [Homo sapiens]Homo sapiens chromosome 11 clone RP11-389D21, WORKING DRAFT SEQUENCE, 25 unordered pieces.	rs|XM_021925960|XM_021925960.1 [Papio anubis]PREDICTED: Papio anubis L-lactate dehydrogenase A chain (LOC103877626), mRNA.	ug|FC143896.2222|Pan.2222 1106908557891 BABEVPN-C-01-1-7KB Papio anubis cDNA clone 1061041895218 5', mRNA sequence	emb|LF209690|LF209690.1 [Homo sapiens]JP 2014500723-A/17193: Polycomb-Associated Non-Coding RNAs.	emb|BC072009|BC072009.1 [Homo sapiens]Homo sapiens lactate dehydrogenase A, mRNA (cDNA clone IMAGE:4551914), **** WARNING: chimeric clone ****.	emb|DQ044123|DQ044123.1 [Homo sapiens]Homo sapiens HC10557 gene, VIRTUAL TRANSCRIPT, partial sequence, genomic survey sequence.	emb|JK097339|JK097339.1 [Chlorocebus sabaeus]PP0ADA23YD08FM1 Chlorocebus sabaeus PBMCs EST Library Chlorocebus sabaeus cDNA, mRNA sequence.	emb|AB169514|AB169514.1 [Macaca fascicularis]Macaca fascicularis brain cDNA, clone: QccE-13024, similar to human lactate dehydrogenase A (LDHA), mRNA, RefSeq: NM_005566.1.
NODE_485_length_856_cov_66.8976	#N/A	#N/A	rs|XM_014415473|XM_014415473.1 [Halyomorpha halys]PREDICTED: Halyomorpha halys uncharacterized LOC106677494 (LOC106677494), transcript variant X1, mRNA.	#N/A	#N/A	#N/A	#N/A	emb|BW636061|BW636061.1 [Dugesia ryukyuensis]Dugesia ryukyuensis mRNA, clone: Dr_sW_004_E10, 5' mRNA sequence.	#N/A
NODE_4850_length_252_cov_1.79679	#N/A	emb|AC073936|AC073936.8 [Mus musculus]Mus musculus clone RP23-166D19 strain C57BL6/J, WORKING DRAFT SEQUENCE, 105 unordered pieces.	#N/A	#N/A	emb|AR870427|AR870427.1 [unidentified]Sequence 763 from patent US 7041814.	#N/A	emb|DH022562|DH022562.1 [Oryzias latipes]Oryzias latipes Fosmid clone:GOLWFno35_b03, reverse end.	#N/A	emb|CP026850|CP026850.1 [Enterobacter cloacae]Enterobacter cloacae strain AR_0072 chromosome, complete genome.
NODE_4851_length_252_cov_1.5508	#N/A	#N/A	#N/A	#N/A	emb|GV561477|GV561477.1 [unidentified]Sequence 13321 from patent US 6551795.	#N/A	emb|BZ575879|BZ575879.1 [Pseudomonas aeruginosa]msh2_4669.x1 msh Pseudomonas aeruginosa genomic clone msh2_4669, genomic survey sequence.	#N/A	emb|CP022001|CP022001.1 [Pseudomonas aeruginosa]Pseudomonas aeruginosa strain Pa1207 chromosome, complete genome.
NODE_4854_length_252_cov_1.19786	#N/A	#N/A	#N/A	#N/A	emb|FW306005|FW306005.1 [Salmonella enterica subsp. enterica serovar Typhimurium]The method for presenting the biases of nucleic acid-constitutive bases.	#N/A	#N/A	#N/A	emb|CP022073|CP022073.2 [Citrobacter koseri]Citrobacter koseri strain FDAARGOS_287 chromosome, complete genome.
NODE_4855_length_252_cov_1.1123	#N/A	#N/A	#N/A	#N/A	emb|AR872101|AR872101.1 [unidentified]Sequence 2437 from patent US 7041814.	#N/A	#N/A	#N/A	emb|LT991954|LT991954.1 [Enterobacter hormaechei subsp. steigerwaltii]Enterobacter hormaechei subsp. steigerwaltii isolate C309 genome assembly, chromosome: C309
NODE_4857_length_252_cov_1.02674	#N/A	emb|AC184506|AC184506.1 [Strongylocentrotus purpuratus]Strongylocentrotus purpuratus clone R3-1105I6, WORKING DRAFT SEQUENCE, 34 unordered pieces.	#N/A	#N/A	emb|FW306005|FW306005.1 [Salmonella enterica subsp. enterica serovar Typhimurium]The method for presenting the biases of nucleic acid-constitutive bases.	#N/A	emb|CL672104|CL672104.1 [Pristionchus pacificus]PRI016a_A09 - PRI016a.B21 (871) Mixed stage fosmid library of P. pacificus var. California Pristionchus pacificus genomic, genomic survey sequence.	#N/A	emb|LT991957|LT991957.1 [Enterobacter cloacae complex bacterium]Enterobacter cloacae complex bacterium isolate C45 genome assembly, chromosome: C45
NODE_4858_length_252_cov_0.935829	#N/A	#N/A	#N/A	#N/A	emb|AR869821|AR869821.1 [unidentified]Sequence 157 from patent US 7041814.	#N/A	emb|ET640768|ET640768.1 [Allium cepa]JBVS018TR JBVS Allium cepa genomic clone JBVS0_S1_S2_S31C_59_C11, genomic survey sequence.	#N/A	emb|LT840187|LT840187.1 [Enterobacter cloacae]Enterobacter cloacae strain DG6 genome assembly, chromosome: I
NODE_4859_length_252_cov_0.855615	#N/A	#N/A	#N/A	#N/A	emb|AR872479|AR872479.1 [unidentified]Sequence 2815 from patent US 7041814.	#N/A	#N/A	#N/A	emb|LT840187|LT840187.1 [Enterobacter cloacae]Enterobacter cloacae strain DG6 genome assembly, chromosome: I
NODE_487_length_853_cov_39.1523	#N/A	emb|AC055121|AC055121.3 [Homo sapiens]Homo sapiens chromosome 5 clone RP11-481H5, WORKING DRAFT SEQUENCE, 17 unordered pieces.	#N/A	#N/A	#N/A	#N/A	emb|EI806187|EI806187.1 [Chlorocebus aethiops]MUGQ_CH252P253A01T7_CN515_015 CHORI-252 Vervet Monkey Library Chlorocebus aethiops genomic clone CH252-253A1, genomic survey sequence.	#N/A	emb|AC113408|AC113408.2 [Homo sapiens]Homo sapiens chromosome 5 clone RP11-481H5, complete sequence.
NODE_4870_length_251_cov_21.3172	#N/A	#N/A	#N/A	#N/A	#N/A	#N/A	#N/A	#N/A	emb|EU179475|EU179475.1 [Aethina tumida]Aethina tumida clone Atum06 microsatellite sequence.
NODE_488_length_852_cov_2.0521	emb|BV679777|BV679777.1 [Gossypium hirsutum]TMB2640 Upland cotton TM-1 Gossypium hirsutum STS genomic clone (11-H02-SP10), sequence tagged site.	emb|AC187554|AC187554.7 [Zea mays]Zea mays chromosome 8 clone CH201-476A24, *** SEQUENCING IN PROGRESS ***, 14 unordered pieces.	rs|NC_002166|NC_002166.1 [Escherichia virus HK022]Bacteriophage HK022, complete genome.	#N/A	emb|KH945381|KH945381.1 [unidentified]Sequence 29 from patent US 9719117.	#N/A	emb|FN258557|FN258557.1 [Arabidopsis thaliana]Arabidopsis thaliana T-DNA flanking sequence, right border, clone 627E06	emb|EG429962|EG429962.1 [Arabidopsis thaliana]AYALA05TF pooled cDNA populations Arabidopsis thaliana cDNA, mRNA sequence.	emb|J01728|J01728.1 [Plasmid pSC101]Insertion element IS102, from plasmid pSC101.
NODE_4888_length_251_cov_1.74731	#N/A	#N/A	#N/A	#N/A	emb|KH754322|KH754322.1 [unidentified]Sequence 26 from patent US 9663805.	#N/A	emb|BZ564648|BZ564648.1 [Pseudomonas aeruginosa]pacs2-164_4853.y2 pacs2-164 Pseudomonas aeruginosa genomic clone pacs2-164_4853, genomic survey sequence.	#N/A	emb|CP027174|CP027174.1 [Pseudomonas aeruginosa]Pseudomonas aeruginosa strain AR_0230 chromosome, complete genome.
NODE_4892_length_251_cov_1.29032	#N/A	#N/A	#N/A	#N/A	emb|AR870498|AR870498.1 [unidentified]Sequence 834 from patent US 7041814.	#N/A	#N/A	#N/A	emb|LT991954|LT991954.1 [Enterobacter hormaechei subsp. steigerwaltii]Enterobacter hormaechei subsp. steigerwaltii isolate C309 genome assembly, chromosome: C309
NODE_4894_length_251_cov_1.20968	#N/A	#N/A	#N/A	#N/A	emb|GV550719|GV550719.1 [unidentified]Sequence 2563 from patent US 6551795.	#N/A	emb|BZ576853|BZ576853.1 [Pseudomonas aeruginosa]msh2_5133.x1 msh Pseudomonas aeruginosa genomic clone msh2_5133, genomic survey sequence.	emb|EC376601|EC376601.1 [Oscarella carmela]G840P38RH4.T0 Oscarella carmela pSport1 Library I Oscarella carmela cDNA, mRNA sequence.	emb|CP008864|CP008864.2 [Pseudomonas aeruginosa]Pseudomonas aeruginosa strain W60856, complete genome.
NODE_4896_length_251_cov_1.16129	#N/A	#N/A	#N/A	#N/A	emb|GV559555|GV559555.1 [unidentified]Sequence 11399 from patent US 6551795.	#N/A	emb|BZ561921|BZ561921.1 [Pseudomonas aeruginosa]pacs2-164_3503.y2 pacs2-164 Pseudomonas aeruginosa genomic clone pacs2-164_3503, genomic survey sequence.	#N/A	emb|CP027174|CP027174.1 [Pseudomonas aeruginosa]Pseudomonas aeruginosa strain AR_0230 chromosome, complete genome.
NODE_4897_length_251_cov_1.13978	#N/A	#N/A	#N/A	#N/A	#N/A	#N/A	#N/A	#N/A	emb|AP014583|AP014583.1 [Winogradskyella sp. PG-2]Winogradskyella sp. PG-2 DNA, complete genome.
NODE_4898_length_251_cov_1.03226	#N/A	#N/A	#N/A	#N/A	#N/A	#N/A	#N/A	#N/A	emb|CP018762|CP018762.1 [Microbacterium aurum]Microbacterium aurum strain KACC 15219, complete genome.
NODE_49_length_2631_cov_97.3122	#N/A	#N/A	#N/A	#N/A	emb|FV536227|FV536227.1 [Serratia marcescens]Modified Microbial Nucleic Acid.	#N/A	#N/A	#N/A	#N/A
NODE_4900_length_251_cov_0.930108	#N/A	emb|AC239322|AC239322.1 [Solanum tuberosum]Solanum tuberosum strain Diploid genotype RH89-039-16 chromosome 9 clone RH124C01, *** SEQUENCING IN PROGRESS ***, 9 unordered pieces.	#N/A	#N/A	emb|AR873457|AR873457.1 [unidentified]Sequence 3793 from patent US 7041814.	emb|AK285030|AK285030.1 [Gryllus bimaculatus]Gryllus bimaculatus mRNA, GBcontig31891.	emb|CW283880|CW283880.1 [Sorghum bicolor]104_760_11409478_116_35482_087 Sorghum methylation filtered library (LibID: 104) Sorghum bicolor genomic clone 11409478, genomic survey sequence.	emb|EE578673|EE578673.1 [Plasmodium falciparum]fSE41nFBr8 Ugandan isolate UAS41 Pf var gene cDNA Plasmodium falciparum cDNA clone UAS41nFBr8 similar to Plasmodium falciparum erythrocyte membrane protein 1, var, mRNA sequence.	emb|LT991954|LT991954.1 [Enterobacter hormaechei subsp. steigerwaltii]Enterobacter hormaechei subsp. steigerwaltii isolate C309 genome assembly, chromosome: C309
NODE_4901_length_251_cov_0.774194	#N/A	#N/A	#N/A	#N/A	emb|GV557573|GV557573.1 [unidentified]Sequence 9417 from patent US 6551795.	#N/A	emb|BZ556482|BZ556482.1 [Pseudomonas aeruginosa]pacs1-60_5702.y2 pacs1-60 Pseudomonas aeruginosa genomic clone pacs1-60_5702, genomic survey sequence.	#N/A	emb|CP027174|CP027174.1 [Pseudomonas aeruginosa]Pseudomonas aeruginosa strain AR_0230 chromosome, complete genome.
NODE_4902_length_251_cov_0.688172	#N/A	#N/A	#N/A	#N/A	emb|AR871973|AR871973.1 [unidentified]Sequence 2309 from patent US 7041814.	#N/A	#N/A	#N/A	emb|FP929040|FP929040.1 [Enterobacter cloacae subsp. cloacae NCTC 9394]Enterobacter cloacae subsp. cloacae NCTC 9394 draft genome.
NODE_4903_length_251_cov_0.666667	#N/A	#N/A	#N/A	#N/A	emb|MS656812|MS656812.1 [Pseudomonas stutzeri]Sequence 22 from Patent EP3129479.	#N/A	emb|EJ078751|EJ078751.1 [marine metagenome]1095458142475 Global-Ocean-Sampling_GS-26-01-01-1P3-1P6KB marine metagenome genomic clone 1061005670046 3', genomic survey sequence.	#N/A	emb|CP008869|CP008869.2 [Pseudomonas aeruginosa]Pseudomonas aeruginosa strain W16407, complete genome.
NODE_491_length_849_cov_33.3048	#N/A	#N/A	rs|XM_020009779|XM_020009779.1 [Aethina tumida]PREDICTED: Aethina tumida uncharacterized LOC109594561 (LOC109594561), transcript variant X1, mRNA.	#N/A	#N/A	#N/A	#N/A	#N/A	#N/A
NODE_4925_length_250_cov_3.47027	#N/A	#N/A	#N/A	#N/A	#N/A	#N/A	#N/A	#N/A	emb|HG975524|HG975524.1 [Solanum lycopersicum]Solanum lycopersicum chromosome ch12, complete genome
NODE_4926_length_250_cov_2.47568	#N/A	#N/A	rs|XM_007447235|XM_007447235.1 [Lipotes vexillifer]PREDICTED: Lipotes vexillifer 30S ribosomal protein S10, chloroplastic-like (LOC103077671), mRNA.	#N/A	emb|GV552932|GV552932.1 [unidentified]Sequence 4776 from patent US 6551795.	#N/A	emb|BZ559064|BZ559064.1 [Pseudomonas aeruginosa]pacs2-164_1229.s1 pacs2-164 Pseudomonas aeruginosa genomic clone pacs2-164_1229, genomic survey sequence.	#N/A	emb|CP027174|CP027174.1 [Pseudomonas aeruginosa]Pseudomonas aeruginosa strain AR_0230 chromosome, complete genome.
NODE_4927_length_250_cov_1.85946	#N/A	#N/A	#N/A	#N/A	#N/A	#N/A	emb|ER548720|ER548720.1 [marine metagenome]1093016202287 Global-Ocean-Sampling_GS-35-01-01-1P5KB marine metagenome genomic clone 1061002543936 3', genomic survey sequence.	#N/A	emb|CP006649|CP006649.1 [Riemerella anatipestifer CH3]Riemerella anatipestifer CH3, complete genome.
NODE_4928_length_250_cov_1.73514	#N/A	#N/A	#N/A	#N/A	#N/A	#N/A	#N/A	#N/A	emb|CP018762|CP018762.1 [Microbacterium aurum]Microbacterium aurum strain KACC 15219, complete genome.
NODE_4929_length_250_cov_1.64324	#N/A	#N/A	#N/A	#N/A	emb|AR873756|AR873756.1 [unidentified]Sequence 4092 from patent US 7041814.	#N/A	#N/A	#N/A	emb|CP020528|CP020528.1 [Enterobacter cloacae]Enterobacter cloacae strain 174 chromosome, complete genome.
NODE_4930_length_250_cov_1.45946	#N/A	#N/A	#N/A	#N/A	emb|HK769330|HK769330.1 [unidentified]Sequence 1 from patent US 9085765.	#N/A	emb|DH081397|DH081397.1 [Oryzias latipes]Oryzias latipes Fosmid clone:GOLWFno161_d12, reverse end.	#N/A	emb|CP022500|CP022500.1 [Salmonella enterica subsp. enterica serovar Kentucky str. SA20030505]Salmonella enterica subsp. enterica serovar Kentucky str. SA20030505 chromosome, complete genome.
NODE_4931_length_250_cov_1.38378	#N/A	emb|AC079941|AC079941.17 [Mus musculus]Mus musculus chromosome 3 clone RP23-121J1 strain C57BL6/J, WORKING DRAFT SEQUENCE, 49 unordered pieces.	#N/A	#N/A	emb|HK648400|HK648400.1 [unidentified]Sequence 84746 from patent US 9012723.	emb|AK275204|AK275204.1 [Gryllus bimaculatus]Gryllus bimaculatus mRNA, GBcontig22065.	emb|CL658017|CL658017.1 [Pristionchus pacificus]PRI0130b_A04 - PRI0130b.B21 (585) Mixed stage fosmid library of P. pacificus var. California Pristionchus pacificus genomic, genomic survey sequence.	emb|AV594538|AV594538.1 [Bos taurus]Bos taurus cDNA clone:E1CA014C12, 5' end, expressed in cartilage.	emb|CP026719|CP026719.1 [Enterobacter cloacae]Enterobacter cloacae strain AR_0060 chromosome, complete genome.
NODE_4932_length_250_cov_1.38378	#N/A	#N/A	#N/A	#N/A	emb|GV562183|GV562183.1 [unidentified]Sequence 14027 from patent US 6551795.	#N/A	emb|BZ554140|BZ554140.1 [Pseudomonas aeruginosa]pacs1-60_454.s1 pacs1-60 Pseudomonas aeruginosa genomic clone pacs1-60_454, genomic survey sequence.	#N/A	emb|CP027174|CP027174.1 [Pseudomonas aeruginosa]Pseudomonas aeruginosa strain AR_0230 chromosome, complete genome.
NODE_4935_length_250_cov_1.16757	#N/A	emb|AC106003|AC106003.1 [Homo sapiens]Homo sapiens chromosome 8 clone RP11-945D10 map 8, LOW-PASS SEQUENCE SAMPLING.	#N/A	#N/A	emb|AR870527|AR870527.1 [unidentified]Sequence 863 from patent US 7041814.	#N/A	emb|EF997349|EF997349.1 [uncultured bacterium]Uncultured bacterium clone FAPB1403.g1, genomic survey sequence.	#N/A	emb|CP017991|CP017991.1 [Enterobacter cloacae complex sp. ECNIH7]Enterobacter cloacae complex sp. ECNIH7 plasmid pENT-1ac, complete sequence.
NODE_4937_length_250_cov_0.945946	#N/A	#N/A	#N/A	#N/A	emb|GV560285|GV560285.1 [unidentified]Sequence 12129 from patent US 6551795.	#N/A	emb|BZ555485|BZ555485.1 [Pseudomonas aeruginosa]pacs1-60_5209.x1 pacs1-60 Pseudomonas aeruginosa genomic clone pacs1-60_5209, genomic survey sequence.	#N/A	emb|CP014948|CP014948.1 [Pseudomonas aeruginosa]Pseudomonas aeruginosa strain N17-1, complete genome.
NODE_4938_length_250_cov_0.794595	#N/A	#N/A	#N/A	#N/A	emb|AR871258|AR871258.1 [unidentified]Sequence 1594 from patent US 7041814.	#N/A	#N/A	#N/A	emb|LT991954|LT991954.1 [Enterobacter hormaechei subsp. steigerwaltii]Enterobacter hormaechei subsp. steigerwaltii isolate C309 genome assembly, chromosome: C309
NODE_494_length_846_cov_6.32266	#N/A	#N/A	#N/A	#N/A	#N/A	#N/A	emb|FH440371|FH440371.1 [Nicotiana tabacum]CHO_OF4609xh18f1.ab1 CHO_OF4 Nicotiana tabacum genomic 5', genomic survey sequence.	#N/A	#N/A
NODE_4943_length_249_cov_6606.12	#N/A	#N/A	rs|NM_001163992|NM_001163992.1 [Acyrthosiphon pisum]Acyrthosiphon pisum histone H2A (LOC100302633), mRNA.	ug|EX606481.26232|Aps.26232 255355062 Pea aphid whole body normalized full len cDNA library Acyrthosiphon pisum cDNA clone 123K1 3', mRNA sequence	#N/A	#N/A	#N/A	emb|FO058098|FO058098.1 [Pemphigus spyrothecae]Whole body Pemphigus spyrothecae cDNA, mRNA sequence.	emb|AK341812|AK341812.1 [Acyrthosiphon pisum]Acyrthosiphon pisum ACYPI003877 mRNA, clone: 123K1, complete cds, full-insert cDNA sequence based on the ESTs (5'-EST:EX605561, 3'-EST:EX606481).
NODE_495_length_845_cov_52.9949	#N/A	#N/A	rs|XM_020020255|XM_020020255.1 [Aethina tumida]PREDICTED: Aethina tumida uncharacterized LOC109603761 (LOC109603761), mRNA.	#N/A	#N/A	#N/A	#N/A	#N/A	emb|HG975523|HG975523.1 [Solanum lycopersicum]Solanum lycopersicum chromosome ch11, complete genome
NODE_4963_length_249_cov_15.2228	#N/A	#N/A	rs|XM_012412567|XM_012412567.1 [Athalia rosae]PREDICTED: Athalia rosae uncharacterized LOC105692972 (LOC105692972), mRNA.	#N/A	#N/A	#N/A	#N/A	#N/A	#N/A
NODE_4976_length_249_cov_3.41304	#N/A	#N/A	#N/A	#N/A	emb|FV536185|FV536185.1 [Mycoplasma pneumoniae]Modified Microbial Nucleic Acid.	#N/A	#N/A	#N/A	#N/A
NODE_4979_length_249_cov_2.26087	#N/A	#N/A	#N/A	#N/A	emb|AR873851|AR873851.1 [unidentified]Sequence 4187 from patent US 7041814.	#N/A	#N/A	#N/A	emb|LT991954|LT991954.1 [Enterobacter hormaechei subsp. steigerwaltii]Enterobacter hormaechei subsp. steigerwaltii isolate C309 genome assembly, chromosome: C309
NODE_4980_length_249_cov_1.95652	#N/A	#N/A	#N/A	#N/A	#N/A	#N/A	#N/A	#N/A	emb|CP026975|CP026975.1 [Enterobacter cloacae complex bacterium]Enterobacter cloacae complex bacterium strain FDAARGOS_77 chromosome, complete genome.
NODE_4981_length_249_cov_1.8587	#N/A	#N/A	#N/A	#N/A	emb|GV553877|GV553877.1 [unidentified]Sequence 5721 from patent US 6551795.	#N/A	emb|BZ561343|BZ561343.1 [Pseudomonas aeruginosa]pacs2-164_3217.x2 pacs2-164 Pseudomonas aeruginosa genomic clone pacs2-164_3217, genomic survey sequence.	#N/A	emb|CP022001|CP022001.1 [Pseudomonas aeruginosa]Pseudomonas aeruginosa strain Pa1207 chromosome, complete genome.
NODE_4984_length_249_cov_1.52717	#N/A	#N/A	#N/A	#N/A	emb|AR872118|AR872118.1 [unidentified]Sequence 2454 from patent US 7041814.	#N/A	#N/A	#N/A	emb|FP929040|FP929040.1 [Enterobacter cloacae subsp. cloacae NCTC 9394]Enterobacter cloacae subsp. cloacae NCTC 9394 draft genome.
NODE_4986_length_249_cov_1.2337	#N/A	#N/A	#N/A	#N/A	emb|AR873443|AR873443.1 [unidentified]Sequence 3779 from patent US 7041814.	#N/A	#N/A	#N/A	emb|CP012167|CP012167.1 [Enterobacter hormaechei subsp. steigerwaltii]Enterobacter hormaechei subsp. steigerwaltii strain 34998, complete genome.
NODE_4990_length_249_cov_1.02717	#N/A	#N/A	#N/A	#N/A	emb|GV555644|GV555644.1 [unidentified]Sequence 7488 from patent US 6551795.	#N/A	emb|BZ561783|BZ561783.1 [Pseudomonas aeruginosa]pacs2-164_3434.x1 pacs2-164 Pseudomonas aeruginosa genomic clone pacs2-164_3434, genomic survey sequence.	#N/A	emb|HG974234|HG974234.1 [Pseudomonas aeruginosa]Pseudomonas aeruginosa strain PSE305, genome
NODE_4991_length_249_cov_1.00543	#N/A	#N/A	#N/A	#N/A	emb|GV548637|GV548637.1 [unidentified]Sequence 481 from patent US 6551795.	#N/A	emb|ED033704|ED033704.1 [Pseudomonas aeruginosa]L001_PA_0176_M12_0201_O21 pooled genomic library L001_PA Pseudomonas aeruginosa genomic clone L001_PA_0176_M12 and L001_PA_0201_O21, genomic survey sequence.	#N/A	emb|AY658645|AY658645.1 [synthetic construct]Synthetic construct Peudomonas aeruginosa clone FLH041564.01F PA0412 gene, partial cds.
NODE_4993_length_249_cov_0.603261	#N/A	#N/A	#N/A	#N/A	#N/A	#N/A	emb|EK402608|EK402608.1 [marine metagenome]1095469546134 Global-Ocean-Sampling_GS-31-01-01-1P3-1P8KB marine metagenome genomic clone 1061005857726 5', genomic survey sequence.	#N/A	emb|CP024727|CP024727.1 [Prevotella intermedia]Prevotella intermedia strain KCOM 1949 chromosome 1, complete sequence.
NODE_4995_length_248_cov_7288.36	#N/A	emb|JQ581040|JQ581040.1 [Diabrotica virgifera virgifera]Diabrotica virgifera virgifera clone 156M20, *** SEQUENCING IN PROGRESS ***, 6 unordered pieces.	rs|XR_001112972|XR_001112972.1 [Apis florea]PREDICTED: Apis florea uncharacterized LOC100866091 (LOC100866091), ncRNA.	ug|DT776517.16099|Tca.16099 127458808 TH1 Tribolium castaneum cDNA clone 124I9 3', mRNA sequence	emb|HL573402|HL573402.1 [unidentified]Sequence 16676 from patent US 9238822.	#N/A	emb|CG765854|CG765854.1 [Tribolium castaneum]TcB43.1_E12_T7 Tribolium BAC library Tribolium castaneum genomic, genomic survey sequence.	emb|DN200814|DN200814.1 [Diaprepes abbreviatus]USDA-FP_138878 Citrus root weevil whole body adult Diaprepes abbreviatus cDNA clone WHDRWI008_C02 5', mRNA sequence.	emb|KC966570|KC966570.1 [Aethina tumida]Aethina tumida voucher BYU CO352 18S ribosomal RNA gene, partial sequence.
NODE_5_length_4470_cov_22.5371	#N/A	#N/A	#N/A	#N/A	#N/A	#N/A	#N/A	#N/A	emb|FN594951|FN594951.1 [Vitis vinifera]Vitis vinifera cv. PN40024, annotated scaffold_4.assembly12x
NODE_5001_length_248_cov_685.246	#N/A	#N/A	#N/A	#N/A	#N/A	#N/A	#N/A	emb|FY973238|FY973238.1 [Dugesia japonica]Dugesia japonica cDNA, clone: Dj_aH_510_F09.rev, 3' end sequence, expressed in adult head.	#N/A
NODE_5002_length_248_cov_600.47	emb|BV648265|BV648265.1 [Pan troglodytes troglodytes]S215P60654FD7.T0 Clara Pan troglodytes troglodytes STS genomic, sequence tagged site.	emb|JQ581040|JQ581040.1 [Diabrotica virgifera virgifera]Diabrotica virgifera virgifera clone 156M20, *** SEQUENCING IN PROGRESS ***, 6 unordered pieces.	rs|XM_012493975|XM_012493975.1 [Apis florea]PREDICTED: Apis florea uncharacterized LOC100865248 (LOC100865248), mRNA.	ug|DT782789.19078|Tca.19078 125636775 TH1 Tribolium castaneum cDNA clone 45K13 5', mRNA sequence	emb|HL575778|HL575778.1 [unidentified]Sequence 19052 from patent US 9238822.	emb|AK405815|AK405815.1 [Bombyx mori]Bombyx mori mRNA, clone: fwd-02H12.	emb|DX043355|DX043355.1 [Brassica rapa subsp. pekinensis]KBrB044A06R KBrB, Brassica rapa BamHI BAC library Brassica rapa subsp. pekinensis genomic clone KBrB044A06, genomic survey sequence.	emb|DR109135|DR109135.1 [Anoplophora glabripennis]USDA-FP_166398 5th-instar Anoplophora glabripennis larva Anoplophora glabripennis cDNA clone WHALB006-19 5', mRNA sequence.	emb|KC966618|KC966618.1 [Aethina tumida]Aethina tumida voucher BYU CO352 28S ribosomal RNA gene, partial sequence.
NODE_5009_length_248_cov_10.6776	#N/A	#N/A	#N/A	#N/A	emb|FV536227|FV536227.1 [Serratia marcescens]Modified Microbial Nucleic Acid.	#N/A	#N/A	#N/A	#N/A
NODE_5016_length_248_cov_2.01093	#N/A	emb|FJ789639|FJ789639.1 [Brassica rapa subsp. pekinensis]Brassica rapa subsp. pekinensis, pooled multiple clones, WORKING DRAFT SEQUENCE, 882 unordered pieces.	#N/A	#N/A	#N/A	#N/A	#N/A	#N/A	emb|MF957307|MF957307.1 [Enterobacter sp. HP19]Enterobacter sp. HP19 plasmid unnamed clone contig_2.
NODE_5017_length_248_cov_1.83607	#N/A	#N/A	#N/A	#N/A	emb|AR873997|AR873997.1 [unidentified]Sequence 4333 from patent US 7041814.	#N/A	#N/A	#N/A	emb|LT991954|LT991954.1 [Enterobacter hormaechei subsp. steigerwaltii]Enterobacter hormaechei subsp. steigerwaltii isolate C309 genome assembly, chromosome: C309
NODE_5018_length_248_cov_1.61749	#N/A	#N/A	#N/A	#N/A	emb|GV551524|GV551524.1 [unidentified]Sequence 3368 from patent US 6551795.	#N/A	emb|BZ578928|BZ578928.1 [Pseudomonas aeruginosa]msh2_6069.y2 msh Pseudomonas aeruginosa genomic clone msh2_6069, genomic survey sequence.	#N/A	emb|CP027174|CP027174.1 [Pseudomonas aeruginosa]Pseudomonas aeruginosa strain AR_0230 chromosome, complete genome.
NODE_5019_length_248_cov_1.57377	#N/A	#N/A	#N/A	#N/A	emb|GV555285|GV555285.1 [unidentified]Sequence 7129 from patent US 6551795.	#N/A	emb|BZ558932|BZ558932.1 [Pseudomonas aeruginosa]pacs2-164_1130.s1 pacs2-164 Pseudomonas aeruginosa genomic clone pacs2-164_1130, genomic survey sequence.	#N/A	emb|CP027174|CP027174.1 [Pseudomonas aeruginosa]Pseudomonas aeruginosa strain AR_0230 chromosome, complete genome.
NODE_5020_length_248_cov_1.4918	#N/A	#N/A	#N/A	#N/A	#N/A	#N/A	#N/A	#N/A	emb|CP016377|CP016377.1 [Elizabethkingia genomosp. 4]Elizabethkingia genomosp. 4 strain G4123, complete genome.
NODE_5022_length_248_cov_1.39891	#N/A	#N/A	#N/A	#N/A	emb|AR383520|AR383520.1 [unidentified]Sequence 249 from patent US 6610836.	#N/A	emb|EF996335|EF996335.1 [uncultured bacterium]Uncultured bacterium clone BYUP710.b1, genomic survey sequence.	#N/A	emb|CP026719|CP026719.1 [Enterobacter cloacae]Enterobacter cloacae strain AR_0060 chromosome, complete genome.
NODE_5023_length_248_cov_1.39891	#N/A	#N/A	#N/A	#N/A	#N/A	#N/A	#N/A	#N/A	emb|CP020053|CP020053.1 [Enterobacter cloacae]Enterobacter cloacae strain AR_0065, complete genome.
NODE_5024_length_248_cov_1.39891	#N/A	#N/A	#N/A	#N/A	emb|GV554820|GV554820.1 [unidentified]Sequence 6664 from patent US 6551795.	#N/A	emb|BZ552442|BZ552442.1 [Pseudomonas aeruginosa]pacs1-60_3649.y2 pacs1-60 Pseudomonas aeruginosa genomic clone pacs1-60_3649, genomic survey sequence.	#N/A	emb|LT883143|LT883143.1 [Pseudomonas aeruginosa C-NN2]Pseudomonas aeruginosa C-NN2 isolate early isolate NN2 (clone C) genome assembly, chromosome: I
NODE_5025_length_248_cov_1.21858	#N/A	#N/A	#N/A	#N/A	emb|AR870785|AR870785.1 [unidentified]Sequence 1121 from patent US 7041814.	#N/A	emb|ET647693|ET647693.1 [Allium cepa]JBVRP07TR JBVR Allium cepa genomic clone JBVRO_RP_RQ_RR1C_14_A14, genomic survey sequence.	#N/A	emb|LT991954|LT991954.1 [Enterobacter hormaechei subsp. steigerwaltii]Enterobacter hormaechei subsp. steigerwaltii isolate C309 genome assembly, chromosome: C309
NODE_5027_length_248_cov_1.11475	#N/A	#N/A	rs|XM_019582244|XM_019582244.1 [Lupinus angustifolius]PREDICTED: Lupinus angustifolius chaperone protein ClpB4, mitochondrial (LOC109343774), mRNA.	#N/A	#N/A	#N/A	#N/A	emb|GT040802|GT040802.1 [Festuca arundinacea]CLS_cLiFproots_31a2_1_k06cLibkit5LD_F03 CLS_cLiFproots_plant Festuca arundinacea cDNA clone 31k06 5', mRNA sequence.	emb|CP023115|CP023115.1 [Lupinus angustifolius]Lupinus angustifolius cultivar Tanjil chromosome LG-03.
NODE_5028_length_248_cov_1.09836	#N/A	#N/A	#N/A	#N/A	#N/A	#N/A	emb|ER551378|ER551378.1 [marine metagenome]1093016235335 Global-Ocean-Sampling_GS-35-01-01-1P5KB marine metagenome genomic clone 1061002542111 3', genomic survey sequence.	#N/A	emb|KT149267|KT149267.1 [Apibacter adventoris]Apibacter adventoris strain wkB180 LSU ribosomal protein L1p (rplA) gene, complete cds.
NODE_5029_length_248_cov_1.08197	#N/A	#N/A	#N/A	#N/A	emb|GV563552|GV563552.1 [unidentified]Sequence 15396 from patent US 6551795.	#N/A	emb|BZ554034|BZ554034.1 [Pseudomonas aeruginosa]pacs1-60_4485.y2 pacs1-60 Pseudomonas aeruginosa genomic clone pacs1-60_4485, genomic survey sequence.	#N/A	emb|LT969520|LT969520.1 [Pseudomonas aeruginosa]Pseudomonas aeruginosa isolate RW109 genome assembly, chromosome: Main_chromosome
NODE_5030_length_248_cov_0.874317	#N/A	#N/A	rs|XM_011568027|XM_011568027.1 [Plutella xylostella]PREDICTED: Plutella xylostella glycine cleavage system H protein, mitochondrial-like (LOC105396042), mRNA.	#N/A	emb|AR870344|AR870344.1 [unidentified]Sequence 680 from patent US 7041814.	#N/A	#N/A	#N/A	emb|LT840187|LT840187.1 [Enterobacter cloacae]Enterobacter cloacae strain DG6 genome assembly, chromosome: I
NODE_5047_length_247_cov_29.8297	#N/A	#N/A	rs|XM_020022951|XM_020022951.1 [Aethina tumida]PREDICTED: Aethina tumida uncharacterized LOC109606392 (LOC109606392), mRNA.	#N/A	#N/A	#N/A	#N/A	#N/A	#N/A
NODE_5054_length_247_cov_19.0055	#N/A	#N/A	rs|XM_020010721|XM_020010721.1 [Aethina tumida]PREDICTED: Aethina tumida dorsal-ventral patterning protein tolloid-like (LOC109595373), mRNA.	#N/A	#N/A	#N/A	#N/A	#N/A	#N/A
NODE_5074_length_247_cov_1.74725	#N/A	emb|GU799578|GU799578.1 [Carica papaya]Carica papaya clone BAC PH89P09, *** SEQUENCING IN PROGRESS ***, 152 unordered pieces.	#N/A	#N/A	emb|LP130707|LP130707.1 [Escherichia coli]Sequence 6219 from Patent WO2015059690.	#N/A	emb|EF992066|EF992066.1 [uncultured bacterium]Uncultured bacterium clone BTNI1931.b1, genomic survey sequence.	emb|FL481482|FL481482.1 [Zea mays]15381196 CERES-197 Zea mays cDNA clone 218780 3', mRNA sequence.	emb|CP026872|CP026872.1 [Shigella dysenteriae]Shigella dysenteriae strain ATCC 9764 chromosome.
NODE_5075_length_247_cov_1.67033	#N/A	#N/A	#N/A	#N/A	emb|GV549977|GV549977.1 [unidentified]Sequence 1821 from patent US 6551795.	#N/A	emb|BZ570283|BZ570283.1 [Pseudomonas aeruginosa]msh2_1294.y2 msh Pseudomonas aeruginosa genomic clone msh2_1294, genomic survey sequence.	#N/A	emb|CP027174|CP027174.1 [Pseudomonas aeruginosa]Pseudomonas aeruginosa strain AR_0230 chromosome, complete genome.
NODE_5076_length_247_cov_1.57143	#N/A	#N/A	#N/A	#N/A	emb|GV554290|GV554290.1 [unidentified]Sequence 6134 from patent US 6551795.	#N/A	emb|BZ549664|BZ549664.1 [Pseudomonas aeruginosa]pacs1-60_227.s1 pacs1-60 Pseudomonas aeruginosa genomic clone pacs1-60_227, genomic survey sequence.	#N/A	emb|CP027174|CP027174.1 [Pseudomonas aeruginosa]Pseudomonas aeruginosa strain AR_0230 chromosome, complete genome.
NODE_5077_length_247_cov_1.49451	#N/A	#N/A	#N/A	#N/A	emb|AR873732|AR873732.1 [unidentified]Sequence 4068 from patent US 7041814.	#N/A	#N/A	#N/A	emb|FP929040|FP929040.1 [Enterobacter cloacae subsp. cloacae NCTC 9394]Enterobacter cloacae subsp. cloacae NCTC 9394 draft genome.
NODE_5078_length_247_cov_1.36813	#N/A	#N/A	#N/A	#N/A	emb|GV557452|GV557452.1 [unidentified]Sequence 9296 from patent US 6551795.	#N/A	emb|BZ568431|BZ568431.1 [Pseudomonas aeruginosa]pacs2-164_753.s3 pacs2-164 Pseudomonas aeruginosa genomic clone pacs2-164_753, genomic survey sequence.	#N/A	emb|CP008864|CP008864.2 [Pseudomonas aeruginosa]Pseudomonas aeruginosa strain W60856, complete genome.
NODE_5079_length_247_cov_1.31868	#N/A	emb|GU799578|GU799578.1 [Carica papaya]Carica papaya clone BAC PH89P09, *** SEQUENCING IN PROGRESS ***, 152 unordered pieces.	#N/A	#N/A	emb|AR873301|AR873301.1 [unidentified]Sequence 3637 from patent US 7041814.	emb|AK266975|AK266975.1 [Gryllus bimaculatus]Gryllus bimaculatus mRNA, GBcontig13836.	emb|AG007469|AG007469.1 [Homo sapiens]Homo sapiens genomic DNA, 21q region, clone: f1G6N15.	#N/A	emb|CP021749|CP021749.1 [Enterobacter cloacae]Enterobacter cloacae strain AR_0163, complete genome.
NODE_5080_length_247_cov_1.23077	#N/A	#N/A	#N/A	#N/A	emb|GV553657|GV553657.1 [unidentified]Sequence 5501 from patent US 6551795.	#N/A	emb|BZ558383|BZ558383.1 [Pseudomonas aeruginosa]pacs1-60_976.s1 pacs1-60 Pseudomonas aeruginosa genomic clone pacs1-60_976, genomic survey sequence.	#N/A	emb|MG872332|MG872332.1 [Pseudomonas aeruginosa]Pseudomonas aeruginosa strain PA17 genomic sequence.
NODE_5081_length_247_cov_1.15385	#N/A	#N/A	#N/A	#N/A	emb|AR873435|AR873435.1 [unidentified]Sequence 3771 from patent US 7041814.	#N/A	emb|ET648350|ET648350.1 [Allium cepa]JBVRW21TR JBVR Allium cepa genomic clone JBVRW_RX_RY_RZ1C_65_C17, genomic survey sequence.	#N/A	emb|LT991954|LT991954.1 [Enterobacter hormaechei subsp. steigerwaltii]Enterobacter hormaechei subsp. steigerwaltii isolate C309 genome assembly, chromosome: C309
NODE_5082_length_247_cov_1.13736	#N/A	#N/A	rs|XM_007471832|XM_007471832.1 [Lipotes vexillifer]PREDICTED: Lipotes vexillifer acetolactate synthase large subunit-like (LOC103086906), mRNA.	#N/A	emb|HJ465298|HJ465298.1 [unidentified]Sequence 82114 from patent US 8541208.	#N/A	emb|BZ561192|BZ561192.1 [Pseudomonas aeruginosa]pacs2-164_3141.x1 pacs2-164 Pseudomonas aeruginosa genomic clone pacs2-164_3141, genomic survey sequence.	#N/A	emb|CP027174|CP027174.1 [Pseudomonas aeruginosa]Pseudomonas aeruginosa strain AR_0230 chromosome, complete genome.
NODE_5083_length_247_cov_1.08242	#N/A	#N/A	#N/A	#N/A	emb|GV554131|GV554131.1 [unidentified]Sequence 5975 from patent US 6551795.	#N/A	emb|BZ577486|BZ577486.1 [Pseudomonas aeruginosa]msh2_5431.y2 msh Pseudomonas aeruginosa genomic clone msh2_5431, genomic survey sequence.	#N/A	emb|CP027174|CP027174.1 [Pseudomonas aeruginosa]Pseudomonas aeruginosa strain AR_0230 chromosome, complete genome.
NODE_5084_length_247_cov_1.05495	#N/A	#N/A	#N/A	#N/A	#N/A	#N/A	#N/A	#N/A	emb|CP018786|CP018786.1 [Chryseobacterium indologenes]Chryseobacterium indologenes strain AA5, complete genome.
NODE_5087_length_247_cov_0.791209	#N/A	#N/A	#N/A	#N/A	emb|AR873754|AR873754.1 [unidentified]Sequence 4090 from patent US 7041814.	#N/A	#N/A	#N/A	emb|CP026850|CP026850.1 [Enterobacter cloacae]Enterobacter cloacae strain AR_0072 chromosome, complete genome.
NODE_509_length_836_cov_20.2983	#N/A	#N/A	#N/A	#N/A	#N/A	#N/A	#N/A	#N/A	emb|LK979567|LK979567.1 [Thelazia callipaeda]Thelazia callipaeda genome assembly, scaffold: TCLT_scaffold0000028
NODE_5099_length_246_cov_12.9448	#N/A	#N/A	#N/A	#N/A	#N/A	#N/A	#N/A	#N/A	emb|FN595991|FN595991.1 [Vitis vinifera]Vitis vinifera cv. PN40024, annotated scaffold_7.assembly12x
NODE_5113_length_246_cov_2.28729	#N/A	#N/A	#N/A	#N/A	emb|GV555029|GV555029.1 [unidentified]Sequence 6873 from patent US 6551795.	#N/A	emb|BZ558780|BZ558780.1 [Pseudomonas aeruginosa]pa98401_483.s1 pacs2-164 Pseudomonas aeruginosa genomic clone pa98401_483, genomic survey sequence.	#N/A	emb|LT969520|LT969520.1 [Pseudomonas aeruginosa]Pseudomonas aeruginosa isolate RW109 genome assembly, chromosome: Main_chromosome
NODE_5115_length_246_cov_1.85635	#N/A	#N/A	#N/A	#N/A	#N/A	#N/A	#N/A	#N/A	emb|LK391695|LK391695.1 [Pseudomonas pseudoalcaligenes]Pseudomonas pseudoalcaligenes genome assembly, chromosome: I
NODE_5116_length_246_cov_1.76796	#N/A	emb|AC147217|AC147217.1 [Pan troglodytes]Pan troglodytes chromosome UNK clone RP43-175G18, *** SEQUENCING IN PROGRESS ***, 51 unordered pieces.	#N/A	#N/A	emb|FW306000|FW306000.1 [Shigella flexneri]The method for presenting the biases of nucleic acid-constitutive bases.	#N/A	emb|CW114225|CW114225.1 [Sorghum bicolor]104_488_11105878_148_34562_081 Sorghum methylation filtered library (LibID: 104) Sorghum bicolor genomic clone 11105878, genomic survey sequence.	emb|DB612986|DB612986.1 [Halocynthia roretzi]Halocynthia roretzi cDNA clone:mae32a13, 5' end.	emb|CP026719|CP026719.1 [Enterobacter cloacae]Enterobacter cloacae strain AR_0060 chromosome, complete genome.
NODE_5117_length_246_cov_1.70718	#N/A	#N/A	#N/A	#N/A	emb|GV549304|GV549304.1 [unidentified]Sequence 1148 from patent US 6551795.	#N/A	emb|BZ554751|BZ554751.1 [Pseudomonas aeruginosa]pacs1-60_4842.x1 pacs1-60 Pseudomonas aeruginosa genomic clone pacs1-60_4842, genomic survey sequence.	#N/A	emb|LT969520|LT969520.1 [Pseudomonas aeruginosa]Pseudomonas aeruginosa isolate RW109 genome assembly, chromosome: Main_chromosome
NODE_5118_length_246_cov_1.67956	#N/A	#N/A	#N/A	#N/A	emb|GV564451|GV564451.1 [unidentified]Sequence 16295 from patent US 6551795.	#N/A	#N/A	emb|CU069244|CU069244.1 [Oncorhynchus mykiss]AGENAE Rainbow trout multi-tissues library (tcce) clone 1rt6c09_a_b05, 5prim end (5 primer)	emb|CP027174|CP027174.1 [Pseudomonas aeruginosa]Pseudomonas aeruginosa strain AR_0230 chromosome, complete genome.
NODE_5119_length_246_cov_1.59116	#N/A	#N/A	#N/A	#N/A	emb|HK455250|HK455250.1 [unidentified]Sequence 69935 from patent US 8952217.	#N/A	#N/A	#N/A	emb|CP027174|CP027174.1 [Pseudomonas aeruginosa]Pseudomonas aeruginosa strain AR_0230 chromosome, complete genome.
NODE_5120_length_246_cov_1.40884	#N/A	#N/A	#N/A	#N/A	#N/A	#N/A	#N/A	#N/A	emb|CP008864|CP008864.2 [Pseudomonas aeruginosa]Pseudomonas aeruginosa strain W60856, complete genome.
NODE_5124_length_246_cov_1.22652	#N/A	#N/A	#N/A	#N/A	emb|GV560655|GV560655.1 [unidentified]Sequence 12499 from patent US 6551795.	#N/A	#N/A	#N/A	emb|CP028584|CP028584.1 [Pseudomonas aeruginosa]Pseudomonas aeruginosa strain WCHPA075019 chromosome, complete genome.
NODE_5125_length_246_cov_0.79558	#N/A	#N/A	rs|XM_011568095|XM_011568095.1 [Plutella xylostella]PREDICTED: Plutella xylostella uncharacterized LOC105396110 (LOC105396110), mRNA.	#N/A	emb|AR873655|AR873655.1 [unidentified]Sequence 3991 from patent US 7041814.	#N/A	emb|AG940449|AG940449.1 [Drosophila ananassae]Drosophila ananassae DNA, clone: DNB1-012I11.R.fa, genomic survey sequence.	#N/A	emb|LT991954|LT991954.1 [Enterobacter hormaechei subsp. steigerwaltii]Enterobacter hormaechei subsp. steigerwaltii isolate C309 genome assembly, chromosome: C309
NODE_5126_length_246_cov_0.707182	#N/A	#N/A	#N/A	#N/A	emb|FW306003|FW306003.1 [Salmonella enterica]The method for presenting the biases of nucleic acid-constitutive bases.	#N/A	#N/A	#N/A	emb|CP026975|CP026975.1 [Enterobacter cloacae complex bacterium]Enterobacter cloacae complex bacterium strain FDAARGOS_77 chromosome, complete genome.
NODE_5127_length_246_cov_0.701657	#N/A	#N/A	#N/A	#N/A	emb|AR872400|AR872400.1 [unidentified]Sequence 2736 from patent US 7041814.	#N/A	emb|CL678712|CL678712.1 [Pristionchus pacificus]PRI0123c_G02_2 - PRI0123c.BR (685) Mixed stage fosmid library of P. pacificus var. California Pristionchus pacificus genomic, genomic survey sequence.	#N/A	emb|LT991954|LT991954.1 [Enterobacter hormaechei subsp. steigerwaltii]Enterobacter hormaechei subsp. steigerwaltii isolate C309 genome assembly, chromosome: C309
NODE_515_length_830_cov_106.89	#N/A	#N/A	rs|XM_020022453|XM_020022453.1 [Aethina tumida]PREDICTED: Aethina tumida gastrula zinc finger protein XlCGF8.2DB-like (LOC109605854), transcript variant X2, mRNA.	#N/A	#N/A	#N/A	#N/A	#N/A	#N/A
NODE_5155_length_245_cov_2.13333	#N/A	#N/A	#N/A	#N/A	#N/A	#N/A	#N/A	#N/A	emb|CP027603|CP027603.1 [Klebsiella pneumoniae]Klebsiella pneumoniae strain AR_0080 plasmid unnamed, complete sequence.
NODE_5157_length_245_cov_1.58889	#N/A	emb|AC181680|AC181680.1 [Strongylocentrotus purpuratus]Strongylocentrotus purpuratus clone R3-3090M22, WORKING DRAFT SEQUENCE, 25 unordered pieces.	#N/A	#N/A	emb|AR389998|AR389998.1 [unidentified]Sequence 6727 from patent US 6610836.	#N/A	#N/A	#N/A	emb|CP011657|CP011657.1 [Citrobacter freundii]Citrobacter freundii strain CAV1741, complete genome.
NODE_5158_length_245_cov_1.41111	#N/A	#N/A	#N/A	#N/A	emb|AR872639|AR872639.1 [unidentified]Sequence 2975 from patent US 7041814.	#N/A	#N/A	#N/A	emb|LT991954|LT991954.1 [Enterobacter hormaechei subsp. steigerwaltii]Enterobacter hormaechei subsp. steigerwaltii isolate C309 genome assembly, chromosome: C309
NODE_5159_length_245_cov_1.33333	#N/A	#N/A	#N/A	#N/A	#N/A	#N/A	#N/A	#N/A	emb|LK931720|LK931720.1 [Sphingobacterium sp. PM2-P1-29]Sphingobacterium sp. PM2-P1-29 genome assembly, scaffold: BN1088_Contig_143
NODE_5160_length_245_cov_1.33333	#N/A	#N/A	#N/A	#N/A	#N/A	#N/A	emb|BZ554746|BZ554746.1 [Pseudomonas aeruginosa]pacs1-60_484.s1 pacs1-60 Pseudomonas aeruginosa genomic clone pacs1-60_484, genomic survey sequence.	#N/A	emb|CP027171|CP027171.1 [Pseudomonas aeruginosa]Pseudomonas aeruginosa strain AR_0354 chromosome, complete genome.
NODE_5162_length_245_cov_1.13889	#N/A	#N/A	#N/A	#N/A	emb|DL170844|DL170844.1 [Pseudomonas aeruginosa]Methods for Identifying the Target of a Compound which Inhibits Cellular Proliferation.	#N/A	emb|BZ570299|BZ570299.1 [Pseudomonas aeruginosa]msh2_1306.y2 msh Pseudomonas aeruginosa genomic clone msh2_1306, genomic survey sequence.	#N/A	emb|LT673656|LT673656.1 [Pseudomonas aeruginosa]Pseudomonas aeruginosa isolate PcyII-10 genome assembly, chromosome: PcyII-10
NODE_5163_length_245_cov_1.11667	#N/A	#N/A	#N/A	#N/A	emb|GV563490|GV563490.1 [unidentified]Sequence 15334 from patent US 6551795.	#N/A	#N/A	#N/A	emb|CP008864|CP008864.2 [Pseudomonas aeruginosa]Pseudomonas aeruginosa strain W60856, complete genome.
NODE_5166_length_245_cov_0.622222	#N/A	#N/A	#N/A	#N/A	emb|GV550581|GV550581.1 [unidentified]Sequence 2425 from patent US 6551795.	#N/A	emb|BZ577261|BZ577261.1 [Pseudomonas aeruginosa]msh2_5326.x1 msh Pseudomonas aeruginosa genomic clone msh2_5326, genomic survey sequence.	#N/A	emb|CP027172|CP027172.1 [Pseudomonas aeruginosa]Pseudomonas aeruginosa strain AR_0353 chromosome, complete genome.
NODE_5167_length_245_cov_0.622222	#N/A	#N/A	#N/A	#N/A	emb|GV550207|GV550207.1 [unidentified]Sequence 2051 from patent US 6551795.	#N/A	emb|BZ550599|BZ550599.1 [Pseudomonas aeruginosa]pacs1-60_2735.y2 pacs1-60 Pseudomonas aeruginosa genomic clone pacs1-60_2735, genomic survey sequence.	#N/A	emb|CP027171|CP027171.1 [Pseudomonas aeruginosa]Pseudomonas aeruginosa strain AR_0354 chromosome, complete genome.
NODE_5168_length_245_cov_0.522222	#N/A	#N/A	#N/A	#N/A	emb|AR870218|AR870218.1 [unidentified]Sequence 554 from patent US 7041814.	#N/A	emb|ET639967|ET639967.1 [Allium cepa]JBVS665TF JBVS Allium cepa genomic clone JBVS4_S5_S6_S71C_273_L9, genomic survey sequence.	#N/A	emb|LT991954|LT991954.1 [Enterobacter hormaechei subsp. steigerwaltii]Enterobacter hormaechei subsp. steigerwaltii isolate C309 genome assembly, chromosome: C309
NODE_5189_length_244_cov_24.5084	emb|BV270871|BV270871.1 [Canis lupus familiaris]S235P6228RB11.T0 ItalianGreyhound Canis familiaris STS genomic, sequence tagged site.	#N/A	rs|XM_023157659|XM_023157659.1 [Leptinotarsa decemlineata]PREDICTED: Leptinotarsa decemlineata actin, cytoplasmic A3a (LOC111503369), transcript variant X2, mRNA.	ug|DT488510.8759|Pth.8759 WS02536.B21_K05 PT-MB-N-A-15 Populus trichocarpa cDNA clone WS02536_K05 3', mRNA sequence	emb|MI378532|MI378532.1 [unidentified]Sequence 1068 from patent US 9856495.	emb|AK452329|AK452329.1 [Triticum aestivum]Triticum aestivum mRNA, clone: tplb0055n12, cultivar Chinese Spring.	emb|CE366781|CE366781.1 [Canis lupus familiaris]tigr-gss-dog-17000362018821 Dog Library Canis familiaris genomic, genomic survey sequence.	emb|JZ680816|JZ680816.1 [Panagrolaimus davidi]P20_r_PDT_29_066 Panagrolaimus davidi 20 degree Panagrolaimus davidi cDNA, mRNA sequence.	emb|KU884974|KU884974.1 [Epicauta aptera]Epicauta aptera beta-actin gene, complete cds.
NODE_5201_length_244_cov_4.01676	#N/A	#N/A	#N/A	#N/A	emb|FV536371|FV536371.1 [Plasmodium falciparum]Modified Microbial Nucleic Acid.	#N/A	#N/A	#N/A	#N/A
NODE_5206_length_244_cov_1.69832	#N/A	#N/A	#N/A	#N/A	emb|GV558243|GV558243.1 [unidentified]Sequence 10087 from patent US 6551795.	#N/A	emb|BZ558015|BZ558015.1 [Pseudomonas aeruginosa]pacs1-60_694.s2 pacs1-60 Pseudomonas aeruginosa genomic clone pacs1-60_694, genomic survey sequence.	#N/A	emb|CP028584|CP028584.1 [Pseudomonas aeruginosa]Pseudomonas aeruginosa strain WCHPA075019 chromosome, complete genome.
NODE_5207_length_244_cov_1.51955	#N/A	#N/A	rs|XM_007448567|XM_007448567.1 [Lipotes vexillifer]PREDICTED: Lipotes vexillifer glutamyl-tRNA(Gln) amidotransferase subunit B, chloroplastic/mitochondrial-like (LOC103068765), mRNA.	#N/A	emb|GV558372|GV558372.1 [unidentified]Sequence 10216 from patent US 6551795.	#N/A	emb|BZ548856|BZ548856.1 [Pseudomonas aeruginosa]pacs1-60_1506.s1 pacs1-60 Pseudomonas aeruginosa genomic clone pacs1-60_1506, genomic survey sequence.	#N/A	emb|LT883143|LT883143.1 [Pseudomonas aeruginosa C-NN2]Pseudomonas aeruginosa C-NN2 isolate early isolate NN2 (clone C) genome assembly, chromosome: I
NODE_5208_length_244_cov_1.51955	#N/A	#N/A	#N/A	#N/A	emb|AR871027|AR871027.1 [unidentified]Sequence 1363 from patent US 7041814.	#N/A	#N/A	#N/A	emb|CP022532|CP022532.1 [Enterobacter cloacae]Enterobacter cloacae strain MS7884A chromosome, complete genome.
NODE_5209_length_244_cov_1.43017	#N/A	emb|AC020885|AC020885.2 [Mus musculus]Mus musculus clone RP23-464I1, LOW-PASS SEQUENCE SAMPLING.	rs|XM_005973116|XM_005973116.1 [Pantholops hodgsonii]PREDICTED: Pantholops hodgsonii 50S ribosomal protein L14, organellar chromatophore-like (LOC102329785), mRNA.	#N/A	emb|HL809662|HL809662.1 [unidentified]Sequence 10274 from patent US 9334313.	#N/A	emb|CL685569|CL685569.1 [Pristionchus pacificus]PRI0141c_D10_2 - PRI0141c.BR (868) Mixed stage fosmid library of P. pacificus var. California Pristionchus pacificus genomic, genomic survey sequence.	emb|BQ152819|BQ152819.1 [Medicago truncatula]NF025D11IR1F1094 Irradiated Medicago truncatula cDNA clone NF025D11IR 5', mRNA sequence.	emb|CP004391|CP004391.1 [Pasteurella multocida subsp. multocida OH4807]Pasteurella multocida subsp. multocida OH4807, complete genome.
NODE_5210_length_244_cov_1.2905	#N/A	emb|AC184654|AC184654.1 [Strongylocentrotus purpuratus]Strongylocentrotus purpuratus clone R3-1038B24, WORKING DRAFT SEQUENCE, 24 unordered pieces.	#N/A	#N/A	emb|AR873310|AR873310.1 [unidentified]Sequence 3646 from patent US 7041814.	#N/A	emb|AL148277|AL148277.1 [Anopheles gambiae]Anopheles gambiae GSS T7 end of clone 16O23 of NotreDame1 library from strain PEST of Anopheles gambiae (African malaria mosquito)	#N/A	emb|LT991954|LT991954.1 [Enterobacter hormaechei subsp. steigerwaltii]Enterobacter hormaechei subsp. steigerwaltii isolate C309 genome assembly, chromosome: C309
NODE_5212_length_244_cov_1.2514	#N/A	#N/A	#N/A	#N/A	#N/A	#N/A	#N/A	#N/A	emb|CP020053|CP020053.1 [Enterobacter cloacae]Enterobacter cloacae strain AR_0065, complete genome.
NODE_5213_length_244_cov_1.24022	#N/A	#N/A	#N/A	#N/A	emb|GV550294|GV550294.1 [unidentified]Sequence 2138 from patent US 6551795.	#N/A	emb|BZ552066|BZ552066.1 [Pseudomonas aeruginosa]pacs1-60_3462.y2 pacs1-60 Pseudomonas aeruginosa genomic clone pacs1-60_3462, genomic survey sequence.	#N/A	emb|CP008864|CP008864.2 [Pseudomonas aeruginosa]Pseudomonas aeruginosa strain W60856, complete genome.
NODE_5217_length_244_cov_1.02793	#N/A	#N/A	#N/A	#N/A	emb|AR871609|AR871609.1 [unidentified]Sequence 1945 from patent US 7041814.	#N/A	emb|FT683624|FT683624.1 [Oryza glaberrima]Oryza glaberrima DNA, clone: W0001-9-B02-77D04R1, right end.	#N/A	emb|CP026850|CP026850.1 [Enterobacter cloacae]Enterobacter cloacae strain AR_0072 chromosome, complete genome.
NODE_5218_length_244_cov_1.01117	#N/A	#N/A	#N/A	#N/A	emb|AR874012|AR874012.1 [unidentified]Sequence 4348 from patent US 7041814.	#N/A	#N/A	#N/A	emb|CP022532|CP022532.1 [Enterobacter cloacae]Enterobacter cloacae strain MS7884A chromosome, complete genome.
NODE_5219_length_244_cov_0.972067	#N/A	#N/A	#N/A	#N/A	emb|AR874012|AR874012.1 [unidentified]Sequence 4348 from patent US 7041814.	#N/A	emb|AL607845|AL607845.1 [Anopheles gambiae]Anopheles gambiae GSS T7 end of clone 04K22 of library NotreDame1 from strain PEST of Anopheles gambiae (African malaria mosquito)	#N/A	emb|FP929040|FP929040.1 [Enterobacter cloacae subsp. cloacae NCTC 9394]Enterobacter cloacae subsp. cloacae NCTC 9394 draft genome.
NODE_523_length_824_cov_19.1858	#N/A	#N/A	rs|XM_004261636|XM_004261636.1 [Entamoeba invadens IP1]Entamoeba invadens IP1 actin, putative (EIN_249970) mRNA, partial cds.	ug|DN292945.33|Sme.33 PL030012A20E04 cDNA from sexually mature hermaphodites Schmidtea mediterranea cDNA 5', mRNA sequence	#N/A	#N/A	#N/A	emb|DN314160|DN314160.1 [Schmidtea mediterranea]PL06017B1D01 cDNA from juvenile hermaphodites Schmidtea mediterranea cDNA 5', mRNA sequence.	#N/A
NODE_5246_length_243_cov_2.58989	#N/A	emb|AC176936|AC176936.1 [Strongylocentrotus purpuratus]Strongylocentrotus purpuratus clone R3-33L6, WORKING DRAFT SEQUENCE, 58 unordered pieces.	#N/A	#N/A	emb|CQ877199|CQ877199.1 [Rattus norvegicus]Sequence 1 from Patent WO2004081042.	#N/A	#N/A	#N/A	emb|LT991956|LT991956.1 [Enterobacter hormaechei subsp. steigerwaltii]Enterobacter hormaechei subsp. steigerwaltii isolate C309 genome assembly, plasmid: pC309-p2
NODE_5249_length_243_cov_2.42697	#N/A	#N/A	#N/A	#N/A	#N/A	#N/A	emb|EK131875|EK131875.1 [marine metagenome]1093009953116 Global-Ocean-Sampling_GS-31-01-01-1P3-1P8KB marine metagenome genomic clone 1061002155831 3', genomic survey sequence.	#N/A	#N/A
NODE_5250_length_243_cov_1.61798	#N/A	#N/A	#N/A	#N/A	emb|GV559908|GV559908.1 [unidentified]Sequence 11752 from patent US 6551795.	#N/A	emb|BZ554555|BZ554555.1 [Pseudomonas aeruginosa]pacs1-60_4745.x1 pacs1-60 Pseudomonas aeruginosa genomic clone pacs1-60_4745, genomic survey sequence.	#N/A	emb|AY658928|AY658928.1 [synthetic construct]Synthetic construct Peudomonas aeruginosa clone FLH047044.01F PA3427 gene, partial cds.
NODE_5251_length_243_cov_1.52809	#N/A	#N/A	#N/A	#N/A	emb|AR872066|AR872066.1 [unidentified]Sequence 2402 from patent US 7041814.	#N/A	#N/A	#N/A	emb|LT840187|LT840187.1 [Enterobacter cloacae]Enterobacter cloacae strain DG6 genome assembly, chromosome: I
NODE_5253_length_243_cov_1.41573	#N/A	#N/A	rs|NC_035281|NC_035281.1 [chloroplast Melanothamnus harveyi]Melanothamnus harveyi isolate PD890 chloroplast, complete genome.	#N/A	#N/A	#N/A	emb|EK298747|EK298747.1 [marine metagenome]1095462356143 Global-Ocean-Sampling_GS-31-01-01-1P3-1P8KB marine metagenome genomic clone 1061005724784 5', genomic survey sequence.	#N/A	emb|AP014583|AP014583.1 [Winogradskyella sp. PG-2]Winogradskyella sp. PG-2 DNA, complete genome.
NODE_5255_length_243_cov_1.16854	#N/A	#N/A	#N/A	#N/A	emb|AR872520|AR872520.1 [unidentified]Sequence 2856 from patent US 7041814.	#N/A	#N/A	#N/A	emb|CP026850|CP026850.1 [Enterobacter cloacae]Enterobacter cloacae strain AR_0072 chromosome, complete genome.
NODE_5256_length_243_cov_1.07865	#N/A	#N/A	#N/A	#N/A	emb|GV557724|GV557724.1 [unidentified]Sequence 9568 from patent US 6551795.	#N/A	#N/A	#N/A	emb|CP027174|CP027174.1 [Pseudomonas aeruginosa]Pseudomonas aeruginosa strain AR_0230 chromosome, complete genome.
NODE_5258_length_243_cov_0.960674	#N/A	#N/A	#N/A	#N/A	#N/A	#N/A	#N/A	#N/A	emb|CP007445|CP007445.1 [Gilliamella apicola]Gilliamella apicola strain wkB1, complete genome.
NODE_5259_length_243_cov_0.932584	#N/A	#N/A	#N/A	#N/A	#N/A	#N/A	emb|EK211204|EK211204.1 [marine metagenome]1095460099701 Global-Ocean-Sampling_GS-31-01-01-1P3-1P8KB marine metagenome genomic clone 1061005700939 5', genomic survey sequence.	#N/A	#N/A
NODE_5264_length_242_cov_6794.05	#N/A	emb|AC269288|AC269288.1 [Hordeum vulgare subsp. vulgare]Hordeum vulgare subsp. vulgare clone BAC 0214E02, *** SEQUENCING IN PROGRESS ***, 33 unordered pieces.	rs|XM_001862685|XM_001862685.1 [Culex quinquefasciatus]Culex quinquefasciatus histone 2, mRNA.	ug|GW569882.19127|Ago.19127 Ic600569853R1 Aphis gossypii cDNA	emb|KH566254|KH566254.1 [unidentified]Sequence 3062 from patent US 9574200.	emb|AK224110|AK224110.1 [Oryza punctata]Oryza punctata cDNA, clone: BBS10G12, expressed in shoot apical meristem of BB genome.	emb|ER762656|ER762656.1 [Sorghum bicolor]SB_BBc139-C23.R SB_BBc Sorghum bicolor genomic 3', genomic survey sequence.	emb|CB335427|CB335427.1 [Tribolium castaneum]Tc006F02R Tribolium castaneum embryonic cDNA library Tribolium castaneum cDNA clone Tc006F02 5', mRNA sequence.	emb|LL629920|LL629920.1 [Diphyllobothrium latum]Diphyllobothrium latum genome assembly, scaffold: DILT_scaffold0054843
NODE_5275_length_242_cov_16.2316	#N/A	#N/A	#N/A	#N/A	#N/A	#N/A	emb|DE409468|DE409468.1 [Bombyx mori]Bombyx mori genomic DNA, BAC clone:9J7H.	emb|GT207463|GT207463.1 [Heliothis virescens]600588572R1 Heliothis virescens cDNA Libraries Heliothis virescens cDNA, mRNA sequence.	emb|KF558362|KF558362.1 [Rhodnius prolixus]Rhodnius prolixus transposon pogo, complete sequence.
NODE_5292_length_242_cov_2.0791	#N/A	#N/A	#N/A	#N/A	emb|GV563072|GV563072.1 [unidentified]Sequence 14916 from patent US 6551795.	#N/A	emb|BZ560826|BZ560826.1 [Pseudomonas aeruginosa]pacs2-164_2830.x1 pacs2-164 Pseudomonas aeruginosa genomic clone pacs2-164_2830, genomic survey sequence.	#N/A	emb|CP028584|CP028584.1 [Pseudomonas aeruginosa]Pseudomonas aeruginosa strain WCHPA075019 chromosome, complete genome.
NODE_5294_length_242_cov_1.9774	#N/A	#N/A	#N/A	#N/A	emb|GV550318|GV550318.1 [unidentified]Sequence 2162 from patent US 6551795.	#N/A	emb|BZ558290|BZ558290.1 [Pseudomonas aeruginosa]pacs1-60_888.s1 pacs1-60 Pseudomonas aeruginosa genomic clone pacs1-60_888, genomic survey sequence.	#N/A	emb|LT969520|LT969520.1 [Pseudomonas aeruginosa]Pseudomonas aeruginosa isolate RW109 genome assembly, chromosome: Main_chromosome
NODE_5295_length_242_cov_1.66667	#N/A	#N/A	#N/A	#N/A	emb|AR874963|AR874963.1 [unidentified]Sequence 5299 from patent US 7041814.	#N/A	#N/A	#N/A	emb|LT991954|LT991954.1 [Enterobacter hormaechei subsp. steigerwaltii]Enterobacter hormaechei subsp. steigerwaltii isolate C309 genome assembly, chromosome: C309
NODE_5296_length_242_cov_1.62712	#N/A	#N/A	#N/A	#N/A	emb|GV556773|GV556773.1 [unidentified]Sequence 8617 from patent US 6551795.	#N/A	emb|ED033693|ED033693.1 [Pseudomonas aeruginosa]L001_PA_0158_B15 pooled genomic library L001_PA Pseudomonas aeruginosa genomic clone L001_PA_0158_B15, genomic survey sequence.	emb|GW706833|GW706833.1 [Lagopus lagopus scotica]XIA_B06 LLS_CAE_CDNA Lagopus lagopus scotica cDNA clone B06, mRNA sequence.	emb|CP028162|CP028162.1 [Pseudomonas aeruginosa]Pseudomonas aeruginosa strain MRSN12280 chromosome, complete genome.
NODE_5297_length_242_cov_1.53672	#N/A	#N/A	#N/A	#N/A	emb|GV556072|GV556072.1 [unidentified]Sequence 7916 from patent US 6551795.	#N/A	emb|BZ556653|BZ556653.1 [Pseudomonas aeruginosa]pacs1-60_5784.x1 pacs1-60 Pseudomonas aeruginosa genomic clone pacs1-60_5784, genomic survey sequence.	#N/A	emb|AY658617|AY658617.1 [synthetic construct]Synthetic construct Peudomonas aeruginosa clone FLH034044.01F PA4382 gene, partial cds.
NODE_5299_length_242_cov_1.39548	#N/A	emb|AC201603|AC201603.1 [Strongylocentrotus purpuratus]Strongylocentrotus purpuratus clone R3-51L1, WORKING DRAFT SEQUENCE, 32 unordered pieces.	#N/A	#N/A	emb|AR068501|AR068501.1 [unidentified]Sequence 21 from patent US 5853998.	#N/A	#N/A	#N/A	emb|LT991956|LT991956.1 [Enterobacter hormaechei subsp. steigerwaltii]Enterobacter hormaechei subsp. steigerwaltii isolate C309 genome assembly, plasmid: pC309-p2
NODE_5300_length_242_cov_1.33898	#N/A	#N/A	#N/A	#N/A	emb|AR873329|AR873329.1 [unidentified]Sequence 3665 from patent US 7041814.	#N/A	#N/A	#N/A	emb|LT991954|LT991954.1 [Enterobacter hormaechei subsp. steigerwaltii]Enterobacter hormaechei subsp. steigerwaltii isolate C309 genome assembly, chromosome: C309
NODE_5301_length_242_cov_1.33333	#N/A	#N/A	rs|XM_011568336|XM_011568336.1 [Plutella xylostella]PREDICTED: Plutella xylostella sodium/myo-inositol cotransporter-like (LOC105396339), mRNA.	#N/A	emb|AR873508|AR873508.1 [unidentified]Sequence 3844 from patent US 7041814.	#N/A	#N/A	#N/A	emb|CP021749|CP021749.1 [Enterobacter cloacae]Enterobacter cloacae strain AR_0163, complete genome.
NODE_5305_length_242_cov_0.903955	#N/A	#N/A	#N/A	#N/A	#N/A	#N/A	#N/A	#N/A	emb|AP015043|AP015043.1 [Vigna angularis var. angularis]Vigna angularis var. angularis DNA, chromosome 10, almost complete sequence, cultivar: Shumari.
NODE_5306_length_242_cov_0.723164	#N/A	#N/A	#N/A	#N/A	emb|AR871373|AR871373.1 [unidentified]Sequence 1709 from patent US 7041814.	#N/A	#N/A	#N/A	emb|CP020528|CP020528.1 [Enterobacter cloacae]Enterobacter cloacae strain 174 chromosome, complete genome.
NODE_5307_length_242_cov_0.723164	#N/A	#N/A	#N/A	#N/A	emb|HJ458243|HJ458243.1 [unidentified]Sequence 67919 from patent US 8541208.	#N/A	emb|BZ557177|BZ557177.1 [Pseudomonas aeruginosa]pacs1-60_6136.x1 pacs1-60 Pseudomonas aeruginosa genomic clone pacs1-60_6136, genomic survey sequence.	#N/A	emb|CP027174|CP027174.1 [Pseudomonas aeruginosa]Pseudomonas aeruginosa strain AR_0230 chromosome, complete genome.
NODE_5332_length_241_cov_9.00568	#N/A	#N/A	#N/A	#N/A	#N/A	#N/A	#N/A	#N/A	emb|HG975514|HG975514.1 [Solanum lycopersicum]Solanum lycopersicum chromosome ch02, complete genome
NODE_5338_length_241_cov_2.27273	#N/A	#N/A	#N/A	#N/A	emb|GV564616|GV564616.1 [unidentified]Sequence 16460 from patent US 6551795.	#N/A	emb|BZ578838|BZ578838.1 [Pseudomonas aeruginosa]msh2_6028.y2 msh Pseudomonas aeruginosa genomic clone msh2_6028, genomic survey sequence.	#N/A	emb|CP027174|CP027174.1 [Pseudomonas aeruginosa]Pseudomonas aeruginosa strain AR_0230 chromosome, complete genome.
NODE_5342_length_241_cov_1.86364	#N/A	#N/A	#N/A	#N/A	emb|AR873464|AR873464.1 [unidentified]Sequence 3800 from patent US 7041814.	#N/A	#N/A	#N/A	emb|CP022532|CP022532.1 [Enterobacter cloacae]Enterobacter cloacae strain MS7884A chromosome, complete genome.
NODE_5344_length_241_cov_1.72727	#N/A	#N/A	#N/A	#N/A	emb|AR871124|AR871124.1 [unidentified]Sequence 1460 from patent US 7041814.	#N/A	emb|AL144218|AL144218.1 [Anopheles gambiae]Anopheles gambiae GSS SP6 end of clone 08G19 of NotreDame1 library from strain PEST of Anopheles gambiae (African malaria mosquito)	#N/A	emb|LT991954|LT991954.1 [Enterobacter hormaechei subsp. steigerwaltii]Enterobacter hormaechei subsp. steigerwaltii isolate C309 genome assembly, chromosome: C309
NODE_5345_length_241_cov_1.63636	emb|AJ229870|AJ229870.1 [Kluyveromyces lactis]Kluyveromyces lactis DNA fragment for sequence tagged site, clone ZZ	#N/A	rs|NC_006077|NC_006077.1 [mitochondrion Kluyveromyces lactis]Kluyveromyces lactis mitochondrion, complete genome.	#N/A	emb|HB307825|HB307825.1 [Saccharomyces pastorianus]Sequence 166179 from Patent WO2006024951.	#N/A	emb|AL429949|AL429949.1 [Kluyveromyces lactis]clone BA0AB034G07 of library BA0AB from strain CLIB 210 of Kluyveromyces lactis	#N/A	emb|CP019506|CP019506.1 [Zygosaccharomyces parabailii]Zygosaccharomyces parabailii strain ATCC 60483 mitochondrion, complete genome.
NODE_5346_length_241_cov_1.63636	#N/A	#N/A	#N/A	#N/A	#N/A	#N/A	emb|BZ564724|BZ564724.1 [Pseudomonas aeruginosa]pacs2-164_489.s1 pacs2-164 Pseudomonas aeruginosa genomic clone pacs2-164_489, genomic survey sequence.	#N/A	emb|CP027174|CP027174.1 [Pseudomonas aeruginosa]Pseudomonas aeruginosa strain AR_0230 chromosome, complete genome.
NODE_5348_length_241_cov_1.45455	#N/A	emb|AC184194|AC184194.1 [Strongylocentrotus purpuratus]Strongylocentrotus purpuratus clone R3-3096B1, WORKING DRAFT SEQUENCE, 17 unordered pieces.	#N/A	#N/A	emb|HL992147|HL992147.1 [unidentified]Sequence 32 from patent US 9428778.	#N/A	emb|CL652550|CL652550.1 [Pristionchus pacificus]PRI0115a_F10 - PRI0115a.B21 (729) Mixed stage fosmid library of P. pacificus var. California Pristionchus pacificus genomic, genomic survey sequence.	emb|CF555783|CF555783.1 [Chlamydomonas reinhardtii]1115012A12.x1 C. reinhardtii CC-1690 (mt+), Stress III (normalized), Lambda Zap II Chlamydomonas reinhardtii cDNA 3', mRNA sequence.	emb|CP026850|CP026850.1 [Enterobacter cloacae]Enterobacter cloacae strain AR_0072 chromosome, complete genome.
NODE_5349_length_241_cov_1.45455	#N/A	emb|AC184660|AC184660.1 [Strongylocentrotus purpuratus]Strongylocentrotus purpuratus clone R3-1103E18, WORKING DRAFT SEQUENCE, 28 unordered pieces.	#N/A	#N/A	emb|AR869886|AR869886.1 [unidentified]Sequence 222 from patent US 7041814.	#N/A	emb|ET640359|ET640359.1 [Allium cepa]JBVSB34TF JBVS Allium cepa genomic clone JBVS8_S9_SA_SB1C_140_F20, genomic survey sequence.	#N/A	emb|LT840187|LT840187.1 [Enterobacter cloacae]Enterobacter cloacae strain DG6 genome assembly, chromosome: I
NODE_5350_length_241_cov_1.4375	#N/A	#N/A	#N/A	#N/A	emb|AR870747|AR870747.1 [unidentified]Sequence 1083 from patent US 7041814.	#N/A	#N/A	#N/A	emb|FP929040|FP929040.1 [Enterobacter cloacae subsp. cloacae NCTC 9394]Enterobacter cloacae subsp. cloacae NCTC 9394 draft genome.
NODE_5351_length_241_cov_1.36364	#N/A	#N/A	#N/A	#N/A	#N/A	#N/A	#N/A	#N/A	emb|CP026975|CP026975.1 [Enterobacter cloacae complex bacterium]Enterobacter cloacae complex bacterium strain FDAARGOS_77 chromosome, complete genome.
NODE_5352_length_241_cov_1.34659	#N/A	#N/A	#N/A	#N/A	emb|GV562342|GV562342.1 [unidentified]Sequence 14186 from patent US 6551795.	#N/A	emb|BZ551669|BZ551669.1 [Pseudomonas aeruginosa]pacs1-60_3266.x1 pacs1-60 Pseudomonas aeruginosa genomic clone pacs1-60_3266, genomic survey sequence.	#N/A	emb|LT673656|LT673656.1 [Pseudomonas aeruginosa]Pseudomonas aeruginosa isolate PcyII-10 genome assembly, chromosome: PcyII-10
NODE_5353_length_241_cov_1.31818	#N/A	#N/A	#N/A	#N/A	emb|AR869765|AR869765.1 [unidentified]Sequence 101 from patent US 7041814.	#N/A	#N/A	#N/A	emb|LT991954|LT991954.1 [Enterobacter hormaechei subsp. steigerwaltii]Enterobacter hormaechei subsp. steigerwaltii isolate C309 genome assembly, chromosome: C309
NODE_5355_length_241_cov_1.18182	#N/A	#N/A	#N/A	#N/A	emb|AR871773|AR871773.1 [unidentified]Sequence 2109 from patent US 7041814.	#N/A	#N/A	#N/A	emb|CP012167|CP012167.1 [Enterobacter hormaechei subsp. steigerwaltii]Enterobacter hormaechei subsp. steigerwaltii strain 34998, complete genome.
NODE_5357_length_241_cov_1.01705	#N/A	#N/A	#N/A	#N/A	#N/A	#N/A	#N/A	emb|DY583372|DY583372.1 [Acropora millepora]B019-E11 Acropora millepora prawn chip library B Acropora millepora cDNA clone B019-E11, mRNA sequence.	emb|CP002453|CP002453.1 [Cellulophaga algicola DSM 14237]Cellulophaga algicola DSM 14237, complete genome.
NODE_5358_length_241_cov_0.977273	#N/A	#N/A	#N/A	#N/A	emb|AR875258|AR875258.1 [unidentified]Sequence 5594 from patent US 7041814.	#N/A	emb|ET640827|ET640827.1 [Allium cepa]JBVS080TR JBVS Allium cepa genomic clone JBVS0_S1_S2_S31C_303_M15, genomic survey sequence.	#N/A	emb|LT991954|LT991954.1 [Enterobacter hormaechei subsp. steigerwaltii]Enterobacter hormaechei subsp. steigerwaltii isolate C309 genome assembly, chromosome: C309
NODE_5371_length_240_cov_17.5771	#N/A	emb|AC168191|AC168191.2 [Sorex araneus]Sorex araneus clone SA_Ba-269N13, WORKING DRAFT SEQUENCE, 15 ordered pieces.	rs|XM_020357440|XM_020357440.1 [Cajanus cajan]PREDICTED: Cajanus cajan uncharacterized LOC109797409 (LOC109797409), mRNA.	ug|FN748644.7445|Qro.7445 FN748644 WZOAQRAP Quercus robur cDNA clone WZ0AQRAP17YA22FM1, mRNA sequence	#N/A	emb|AK266803|AK266803.1 [Gryllus bimaculatus]Gryllus bimaculatus mRNA, GBcontig13664.	emb|EJ246762|EJ246762.1 [marine metagenome]1095337014367 Global-Ocean-Sampling_GS-27-01-01-1P8-2P0KB marine metagenome genomic clone 1061005446212 3', genomic survey sequence.	emb|CV478754|CV478754.1 [Linum usitatissimum]Lu8D4 Flax fiber enriched Lambda ZapII Library Linum usitatissimum cDNA 3', mRNA sequence.	emb|LT594511|LT594511.1 [Plasmodium ovale]Plasmodium ovale genome assembly, chromosome: 7
NODE_5390_length_240_cov_2.46857	#N/A	#N/A	#N/A	#N/A	#N/A	#N/A	#N/A	#N/A	emb|CP027169|CP027169.1 [Pseudomonas aeruginosa]Pseudomonas aeruginosa strain AR_0356 chromosome, complete genome.
NODE_5392_length_240_cov_1.81714	#N/A	#N/A	#N/A	#N/A	emb|AR870871|AR870871.1 [unidentified]Sequence 1207 from patent US 7041814.	#N/A	#N/A	#N/A	emb|CP010376|CP010376.2 [Enterobacter hormaechei subsp. steigerwaltii]Enterobacter hormaechei subsp. steigerwaltii strain 34977, complete genome.
NODE_5393_length_240_cov_1.68571	#N/A	#N/A	#N/A	#N/A	emb|GV554096|GV554096.1 [unidentified]Sequence 5940 from patent US 6551795.	#N/A	emb|BZ577590|BZ577590.1 [Pseudomonas aeruginosa]msh2_5479.y2 msh Pseudomonas aeruginosa genomic clone msh2_5479, genomic survey sequence.	#N/A	emb|CP028584|CP028584.1 [Pseudomonas aeruginosa]Pseudomonas aeruginosa strain WCHPA075019 chromosome, complete genome.
NODE_5394_length_240_cov_1.50857	#N/A	#N/A	#N/A	#N/A	emb|HJ477399|HJ477399.1 [unidentified]Sequence 106506 from patent US 8541208.	#N/A	#N/A	#N/A	emb|CP024477|CP024477.1 [Pseudomonas aeruginosa]Pseudomonas aeruginosa strain 12939 chromosome, complete genome.
NODE_5395_length_240_cov_1.45143	#N/A	#N/A	#N/A	#N/A	emb|GV556079|GV556079.1 [unidentified]Sequence 7923 from patent US 6551795.	#N/A	emb|BZ555896|BZ555896.1 [Pseudomonas aeruginosa]pacs1-60_5412.x1 pacs1-60 Pseudomonas aeruginosa genomic clone pacs1-60_5412, genomic survey sequence.	#N/A	emb|CP027171|CP027171.1 [Pseudomonas aeruginosa]Pseudomonas aeruginosa strain AR_0354 chromosome, complete genome.
NODE_5396_length_240_cov_1.17143	#N/A	#N/A	#N/A	#N/A	emb|GV554523|GV554523.1 [unidentified]Sequence 6367 from patent US 6551795.	#N/A	emb|BZ566002|BZ566002.1 [Pseudomonas aeruginosa]pacs2-164_5858.y2 pacs2-164 Pseudomonas aeruginosa genomic clone pacs2-164_5858, genomic survey sequence.	#N/A	emb|LT969520|LT969520.1 [Pseudomonas aeruginosa]Pseudomonas aeruginosa isolate RW109 genome assembly, chromosome: Main_chromosome
NODE_5397_length_240_cov_1.09714	#N/A	#N/A	#N/A	#N/A	emb|AR871594|AR871594.1 [unidentified]Sequence 1930 from patent US 7041814.	#N/A	#N/A	#N/A	emb|FP929040|FP929040.1 [Enterobacter cloacae subsp. cloacae NCTC 9394]Enterobacter cloacae subsp. cloacae NCTC 9394 draft genome.
NODE_5398_length_240_cov_1.00571	#N/A	#N/A	#N/A	#N/A	emb|GV560551|GV560551.1 [unidentified]Sequence 12395 from patent US 6551795.	#N/A	emb|BZ562331|BZ562331.1 [Pseudomonas aeruginosa]pacs2-164_3706.y2 pacs2-164 Pseudomonas aeruginosa genomic clone pacs2-164_3706, genomic survey sequence.	#N/A	emb|CP027174|CP027174.1 [Pseudomonas aeruginosa]Pseudomonas aeruginosa strain AR_0230 chromosome, complete genome.
NODE_5399_length_240_cov_0.965714	#N/A	#N/A	#N/A	#N/A	emb|GV553995|GV553995.1 [unidentified]Sequence 5839 from patent US 6551795.	#N/A	emb|BZ552210|BZ552210.1 [Pseudomonas aeruginosa]pacs1-60_3535.x1 pacs1-60 Pseudomonas aeruginosa genomic clone pacs1-60_3535, genomic survey sequence.	emb|EV731371|EV731371.1 [Bos taurus]LB03353.C21.1_N06 GC_BGC-33 Bos taurus cDNA clone IMAGE:8723336 3', mRNA sequence.	emb|CP027171|CP027171.1 [Pseudomonas aeruginosa]Pseudomonas aeruginosa strain AR_0354 chromosome, complete genome.
NODE_5401_length_240_cov_0.828571	#N/A	emb|FJ789639|FJ789639.1 [Brassica rapa subsp. pekinensis]Brassica rapa subsp. pekinensis, pooled multiple clones, WORKING DRAFT SEQUENCE, 882 unordered pieces.	#N/A	#N/A	#N/A	#N/A	#N/A	#N/A	emb|CP026851|CP026851.1 [Enterobacter cloacae]Enterobacter cloacae strain AR_0072 plasmid unnamed1.
NODE_541_length_801_cov_143.697	#N/A	#N/A	rs|XM_020011306|XM_020011306.1 [Aethina tumida]PREDICTED: Aethina tumida pre-mRNA-processing-splicing factor 8-like (LOC109595875), mRNA.	ug|DW987620.14015|Aae.14015 EST40001 Larval Stage 1 Aedes aegypti cDNA clone AENR-LS1-136-F09-U.AB1 5', mRNA sequence	emb|GM728774|GM728774.1 [Malassezia restricta]Sequence 5437 from Patent WO2008048614.	#N/A	emb|KG228019|KG228019.1 [marine metagenome]GOUB5791.b1 GOUB marine metagenome genomic, genomic survey sequence.	emb|DW987620|DW987620.1 [Aedes aegypti]EST40001 Larval Stage 1 Aedes aegypti cDNA clone AENR-LS1-136-F09-U.AB1 5', mRNA sequence.	emb|CP012524|CP012524.1 [Drosophila busckii]Drosophila busckii chromosome 2R sequence.
NODE_5418_length_239_cov_8.7931	#N/A	#N/A	rs|XM_020022914|XM_020022914.1 [Aethina tumida]PREDICTED: Aethina tumida uncharacterized LOC109606356 (LOC109606356), mRNA.	#N/A	#N/A	#N/A	#N/A	#N/A	#N/A
NODE_542_length_801_cov_22.3329	#N/A	emb|AB742540|AB742540.1 [Bombyx mori]Bombyx mori DNA, chromosome 6, BAC clone: 055_A23 *** SEQUENCING IN PROGRESS ***, 3 ordered pieces, strain: p50.	rs|NM_001146237|NM_001146237.1 [Bombyx mori]Bombyx mori uncharacterized LOC100272181 (Bm122), mRNA.	ug|CK498350.2510|Bmo.2510 rswbb0_008176.y1 swb Bombyx mori cDNA, mRNA sequence	#N/A	emb|AK388530|AK388530.1 [Bombyx mori]Bombyx mori mRNA, clone: fmgV34B05.	emb|DE344775|DE344775.1 [Bombyx mori]Bombyx mori genomic DNA, BAC clone:BET_047_B03.	emb|FG546192|FG546192.1 [Rhodnius prolixus]NADI-aaa63e05.g1 Rhodnius_prolixus_EST_NADI_5th_instar_CNS Rhodnius prolixus cDNA 5', mRNA sequence.	emb|FJ790244|FJ790244.1 [Bombyx mori]Bombyx mori Bm122 mRNA, complete cds.
NODE_5428_length_239_cov_3.52299	#N/A	#N/A	rs|XM_012412567|XM_012412567.1 [Athalia rosae]PREDICTED: Athalia rosae uncharacterized LOC105692972 (LOC105692972), mRNA.	#N/A	#N/A	emb|AK282067|AK282067.1 [Gryllus bimaculatus]Gryllus bimaculatus mRNA, GBcontig28928.	#N/A	#N/A	#N/A
NODE_5430_length_239_cov_1.93678	#N/A	#N/A	#N/A	#N/A	#N/A	#N/A	#N/A	#N/A	emb|CP027400|CP027400.1 [Streptobacillus moniliformis]Streptobacillus moniliformis strain FDAARGOS_310 chromosome, complete genome.
NODE_5431_length_239_cov_1.56322	#N/A	emb|AC201270|AC201270.1 [Strongylocentrotus purpuratus]Strongylocentrotus purpuratus clone R3-16A22, WORKING DRAFT SEQUENCE, 10 unordered pieces.	rs|XR_001522383|XR_001522383.1 [Parus major]PREDICTED: Parus major uncharacterized LOC107206360 (LOC107206360), transcript variant X3, ncRNA.	#N/A	emb|FV536375|FV536375.1 [Plasmodium falciparum]Modified Microbial Nucleic Acid.	#N/A	emb|JJ730047|JJ730047.1 [Penaeus monodon]P.MONODON-F1384D10.yg Tiger shrimp fosmid genomic library (BCRC: g1015) Penaeus monodon genomic clone P.MONODON-F1384D10, genomic survey sequence.	emb|FE155407|FE155407.1 [Litopenaeus vannamei]LV_LO_RA016I10f Litopenaeus vannamei lymphoid organ cDNA library Litopenaeus vannamei cDNA, mRNA sequence.	emb|LT990241|LT990241.1 [Plasmodium sp. DRC-Itaito]Plasmodium sp. DRC-Itaito genome assembly, chromosome: 12
NODE_5433_length_239_cov_1.37931	#N/A	#N/A	rs|XM_011505694|XM_011505694.1 [Ceratosolen solmsi marchali]PREDICTED: Ceratosolen solmsi marchali uncharacterized LOC105367068 (LOC105367068), mRNA.	#N/A	#N/A	#N/A	#N/A	#N/A	emb|CP026975|CP026975.1 [Enterobacter cloacae complex bacterium]Enterobacter cloacae complex bacterium strain FDAARGOS_77 chromosome, complete genome.
NODE_5434_length_239_cov_1.28161	#N/A	#N/A	#N/A	#N/A	emb|GV554547|GV554547.1 [unidentified]Sequence 6391 from patent US 6551795.	#N/A	emb|BZ566695|BZ566695.1 [Pseudomonas aeruginosa]pacs2-164_6526.x1 pacs2-164 Pseudomonas aeruginosa genomic clone pacs2-164_6526, genomic survey sequence.	emb|BI180487|BI180487.1 [Mus musculus]LRH2B11 LRH (Lin Rhodamine and Hoechst dye) Mus musculus cDNA clone 3215171(5'), mRNA sequence.	emb|CP027171|CP027171.1 [Pseudomonas aeruginosa]Pseudomonas aeruginosa strain AR_0354 chromosome, complete genome.
NODE_5435_length_239_cov_1.1954	#N/A	#N/A	#N/A	#N/A	emb|GV563533|GV563533.1 [unidentified]Sequence 15377 from patent US 6551795.	#N/A	emb|BZ569157|BZ569157.1 [Pseudomonas aeruginosa]pacs2-164_827.s2 pacs2-164 Pseudomonas aeruginosa genomic clone pacs2-164_827, genomic survey sequence.	#N/A	emb|LT883143|LT883143.1 [Pseudomonas aeruginosa C-NN2]Pseudomonas aeruginosa C-NN2 isolate early isolate NN2 (clone C) genome assembly, chromosome: I
NODE_5436_length_239_cov_1.05747	#N/A	#N/A	#N/A	#N/A	emb|GZ709145|GZ709145.1 [unidentified]Sequence 1 from patent US 8354267.	#N/A	emb|BZ548554|BZ548554.1 [Pseudomonas aeruginosa]pacs1-60_1220.s1 pacs1-60 Pseudomonas aeruginosa genomic clone pacs1-60_1220, genomic survey sequence.	#N/A	emb|AY659160|AY659160.1 [synthetic construct]Synthetic construct Peudomonas aeruginosa clone FLH036906.01F PA0395 gene, partial cds.
NODE_5458_length_238_cov_10.4104	#N/A	#N/A	#N/A	#N/A	#N/A	#N/A	#N/A	#N/A	emb|LL972861|LL972861.1 [Schistosoma rodhaini]Schistosoma rodhaini strain Burundi genome assembly, scaffold: SROB_scaffold0015722
NODE_5463_length_238_cov_6.33526	#N/A	emb|AC014971|AC014971.1 [Drosophila melanogaster]Drosophila melanogaster, *** SEQUENCING IN PROGRESS ***, in ordered pieces.	rs|NC_036104|NC_036104.1 [mitochondrion Aethina tumida]Aethina tumida mitochondrion, complete genome.	#N/A	#N/A	#N/A	emb|DE644409|DE644409.1 [Bombyx mori]Bombyx mori genomic DNA, Fosmid clone:GBMFno394_e02.g1.	#N/A	emb|KT696260|KT696260.1 [Nitidulidae sp. BMNH 1274727]Nitidulidae sp. BMNH 1274727 mitochondrion, partial genome.
NODE_5466_length_238_cov_3.32948	#N/A	#N/A	#N/A	#N/A	#N/A	#N/A	emb|BX236834|BX236834.1 [Danio rerio]Danio rerio genomic clone DKEY-285O1, genomic survey sequence.	#N/A	emb|CR626885|CR626885.5 [Danio rerio]Zebrafish DNA sequence from clone DKEY-166H15 in linkage group 20
NODE_5468_length_238_cov_2.16763	#N/A	#N/A	#N/A	#N/A	emb|HJ464204|HJ464204.1 [unidentified]Sequence 79909 from patent US 8541208.	#N/A	emb|BZ578172|BZ578172.1 [Pseudomonas aeruginosa]msh2_5738.x1 msh Pseudomonas aeruginosa genomic clone msh2_5738, genomic survey sequence.	#N/A	emb|LN870292|LN870292.1 [Pseudomonas aeruginosa DK1]Pseudomonas aeruginosa DK1 genome assembly, chromosome: I
NODE_547_length_799_cov_7.74251	#N/A	#N/A	rs|XM_019913242|XM_019913242.1 [Dendroctonus ponderosae]PREDICTED: Dendroctonus ponderosae piggyBac transposable element-derived protein 4-like (LOC109543503), mRNA.	#N/A	#N/A	#N/A	#N/A	emb|EG348666|EG348666.1 [Schmidtea mediterranea]SAAH-aac89f02.g1 Agen 0058 Schmidtea mediterranea cDNA 5', mRNA sequence.	#N/A
NODE_5471_length_238_cov_1.47977	#N/A	#N/A	#N/A	#N/A	emb|GV553022|GV553022.1 [unidentified]Sequence 4866 from patent US 6551795.	#N/A	#N/A	#N/A	emb|CP008864|CP008864.2 [Pseudomonas aeruginosa]Pseudomonas aeruginosa strain W60856, complete genome.
NODE_5472_length_238_cov_1.41618	#N/A	#N/A	#N/A	#N/A	emb|GV560414|GV560414.1 [unidentified]Sequence 12258 from patent US 6551795.	#N/A	emb|BZ576002|BZ576002.1 [Pseudomonas aeruginosa]msh2_4728.y2 msh Pseudomonas aeruginosa genomic clone msh2_4728, genomic survey sequence.	#N/A	emb|CP027172|CP027172.1 [Pseudomonas aeruginosa]Pseudomonas aeruginosa strain AR_0353 chromosome, complete genome.
[truncated: 585 more rows]

## Sheet: Sheet5
larvae beetle Pacbio_reads	embel	est	gss	hgt	htc	pat	refseq	sts	tst	unigene
[truncated: 39,672 more rows]
